# Supplementary material for: Evolinc: A Tool for the Identification and Evolutionary Comparison of Long Intergenic Non-coding RNAs
Source: Front Genet. 2017 May 9;8:52. doi: 10.3389/fgene.2017.00052 (PMC5422434; doi:10.3389/fgene.2017.00052)
Supplement: File S1 — List of publically available genome and sequence files used, as well as conditions and results from TopHat and Cufflinks for each assembly. [file DataSheet1.XLSX]

## Sheet: Genomes
Species ID	Common name	Broad classification	Version	Source		Species list for Evolinc II
Arabidopsis thaliana	Mouse-ear cress	Brassicales	10.02	TAIR/CoGe		Atha
Arabidopsis lyrata	Rock cress	Brassicales	1.0.26	ENSEMBL/CoGe		Alyr
Capsella rubella	Pink shepherd's purse	Brassicales	0.9	JGI/CoGe		Crub
Leavenworthia alabamica	Alabama gladecress	Brassicales	2.5	VEGI/CoGe		Lala
Brassica rapa	Brassica	Brassicales	1.5	BRAD/CoGe		Brap
Brassica oleracea	Cabbages	Brassicales	1.1	BRAD/CoGe		Bole
Schrenkiella parvula		Brassicales	2	UIUC/CoGe		Spar
Eutrema salsugineum	Salt cress	Brassicales	1	JGI/CoGe		Esal
Aethionema arabicum	Stone cress	Brassicales	2.5	VEGI/CoGe		Aara
Tarenaya hassleriana	Spider flower	Brassicales	5	BGI/CoGe		Thas
					Duplication of TERC locus?
Homo sapien	Human	Chordata	GRCh37	GENCODE/CoGe	N	Hsap
Pan troglodytes	Chimp	Chordata	2.1.4	NCBI/CoGe	N	Ptro
Gorilla gorilla	Gorilla	Chordata	3.62	ENSEMBL/CoGe	N	Ggor
Pongo abelii	Orangutan	Chordata	2	NCBI/CoGe	Y	Pabe
Macaca mulatta	Rhesus monkey	Chordata	8.0.1	NCBI/CoGe	N	Mmul
Nomascus leucogenys	Gibbon	Chordata	1	NCBI/CoGe	N	Nleu
Eulemur flavifrons	Blue-eyed black lemur	Chordata	1	NCBI/CoGe	Y	Efla
Microcebus murinus	Grey mouse lemur	Chordata	2	NCBI/CoGe	N	Mmur
Otolemur garnettii	Northern greater galago	Chordata	3	NCBI/CoGe	Y	Ogar
Ictidomys tridecemlineatus	13-lined ground squirrel	Chordata	1	NCBI/CoGe	N	Itri
Cavia porcellus	Guinea pig	Chordata	2	NCBI/CoGe	N	Cpor
Rattus norvegicus	Norwegian rat	Chordata	2	NCBI/CoGe	N	Rnor
Mus musculus	Mouse	Chordata	GRCm38.p4	NCBI/CoGe	Y	Mmus
Oryctolagus cuniculus	Rabbit	Chordata	2	NCBI/CoGe	N	Ocun
Felis catus	Domestic cat	Chordata	6.2	ENSEMBL/CoGe	Y	Fcat
Myotis lucifugus	Little brown bat	Chordata	2	NCBI/CoGe	N	Mluc
Canis lupus familiaris	Dog	Chordata	3	NCBI/CoGe	N	Clup
Sus scrofa	Pig	Chordata	4	NCBI/CoGe	Y	Sscr
Equus ferus	Horse	Chordata	3	NCBI/CoGe	N	Efer
Ovis aries	Sheep	Chordata	1	NCBI/CoGe	N	Oari
Mustela putorius furo	Domestic ferret	Chordata	2	NCBI/CoGe	Y	Mput
Heterocephalus glaber	Naked molerat	Chordata	1	NCBI/CoGe	N	Hgla
Loxodonta africana	African elephant	Chordata	3	NCBI/CoGe	N	Lafr
Trichechus manatus latirostris	Florida manatee	Chordata	1	NCBI/CoGe	N	Tman
Monodelphis domestica	Opossum	Chordata	3	NCBI/CoGe	NA	Mdom
Ornithorhynchus anatinus	Platypus	Chordata	5.0.1	NCBI/CoGe	NA	Oana

## Sheet: SRA_info
Species	Ecotype	Tissue	Platform	Type	# spots	Project ID	RUN ID	% Reads Mapped (SE)	% Left Reads Mapped	% Right Reads Mapped	Concordant Pair Alignment	Total SE mapped	Total PE mapped	TopHat settings
A. thaliana	Col	flowers	HiSeq 2000	single	226165495	SRP013631	SRR505745	94				2.12596e+08	0
A. thaliana	Col	leaves	HiSeq 2000	single	244674787	SRP013631	SRR505744	94.3				2.30728e+08	0
A. thaliana	Col	roots	HiSeq 2000	single	225257463	SRP013631	SRR505743	94.4				2.12643e+08	0
A. thaliana	Col	siliques	HiSeq 2000	single	252345156	SRP013631	SRR505746	93.3				2.35438e+08	0
Liu et al. (2012) Arabidopsis RNA-seq datasets highlighted in yellow
												8.91405e+08	0	8.91405e+08	Total Mapped Reads
H. sapien	N/A	GSM759893: RNA-Seq Lung Fibroblasts batch 3	Illumina Genome Analyzer II		32483927	PRJNA144473	SRR309270		94.4	93.6	86	2.79362e+07
H. sapien	N/A	GSM759892: RNA-Seq Foreskin Fibroblasts	Illumina Genome Analyzer II		24363552	PRJNA144473	SRR309269		94.7	94.1	88.5	2.15617e+07
H. sapien	N/A	GSM759890: RNA-Seq Lung Fibroblasts batch1, sample 1	Illumina Genome Analyzer II		44702551	PRJNA144473	SRR309267		70.7	70.9	63.2	2.8252e+07
H. sapien	N/A	GSM759891: RNA-Seq Lung Fibroblasts batch1, sample 2	Illumina Genome Analyzer II		44370631	PRJNA144473	SRR309268		71.5	71.4	66	2.92846e+07
H. sapien	N/A	GSM759889: RNA-Seq Placenta	Illumina Genome Analyzer II		30024380	PRJNA144473	SRR309266		87.4	87.2	80	24019504
H. sapien	N/A	GSM759888: RNA-Seq HeLa	Illumina Genome Analyzer II		30259267	PRJNA144473	SRR309265		85	84.6	81	2.451e+07
H. sapien	N/A	GSM759887: RNA-Seq Liver	Illumina Genome Analyzer II		29689418	PRJNA144473	SRR309264		85.4	85	81.5	2.41969e+07
H. sapien	N/A	GSM759886: RNA-Seq Testes	Illumina Genome Analyzer II		31674146	PRJNA144473	SRR309263		85.7	85.6	80.4	2.5466e+07
H. sapien	N/A	GSM759885: RNA-Seq Brain	Illumina Genome Analyzer II		31138057	PRJNA144473	SRR309262		88.8	88.4	82.2	2.55955e+07
		Cabili et al. 2011												2.30822e+08	Total Mapped Reads

## Sheet: TopHat_conditions
A. thalianaTopHat settings
Minimum isoform fraction	Double	0.15
Align read files	TextSelection	separately
Library Type	Text	fr-unstranded
Maximum number of alignments to be allowed	Integer	20
Minimum intron length that may be found during split-segment (default) search.	Integer	50
Maximum intron length that may be found during split-segment (default) search	Integer	5000
Number of mismatches allowed in each segment alignment for reads mapped independently	Integer	2
Minimum length of read segments	Integer	20
Do not convert output to BAM format	Flag	FALSE
Number of threads	Integer	6
Bowtie 2 speed and sensitivity	TextSelection	Sensitive (slower)
FASTQ Quality Scale	TextSelection	Sanger (PHRED33)
Anchor length	Integer	8
Maximum number of mismatches that can appear in the anchor region of spliced alignment	Integer	0
The minimum intron length	Integer	20
The maximum intron length	Integer	1000
Tophat Version	TextSelection	2.0.9
Bowtie Version	TextSelection	2.1.0

## Sheet: Cufflinks_conditions
A. thalianaCufflinks settings
Pre-correct for multiple reads	Flag	FALSE
Threads	Integer	4
Turn off update checking	Flag	TRUE
Normalize by the upper quartile of the number of fragments mapping to individual loci	Flag	FALSE
Prefix for transcripts in reported GTF	Text	CUFF
Pre-mRNA fraction	Double	0.15
Maximum intron length	Integer	1000
Alpha value for the binomial test used during false positive spliced alignment filtration	Double	0.001
Number of importance samples generated for each locus during abundance estimation	Integer	1000
Number of iterations allowed during MLE of abundances	Integer	5000
Minimum isoform fraction	Double	0.1
Small anchor fraction	Double	0.09
Minimum fragments per transfrag	Integer	10
The number of bp allowed to enter the intron of a transcript when determining if a read or another transcript is mappable with it	Integer	8
Maximum genomic length allowed for a given bundle	Integer	3500000
Minimum intron length	Integer	50
Minimum average coverage required to attempt 3' trimming	Integer	10
The fraction of average coverage below which to trim the 3' end of an assembled transcript	Double	0.1
Cufflinks version	TextSelection	2.1.1
