# Supplementary material for: Evolinc: A Tool for the Identification and Evolutionary Comparison of Long Intergenic Non-coding RNAs
Source: Front Genet. 2017 May 9;8:52. doi: 10.3389/fgene.2017.00052 (PMC5422434; doi:10.3389/fgene.2017.00052)
Supplement: File S2 — Evolinc-I output for all species from which lincRNAs were identified, as well as bed files for genome browser viewing, and primers used in RT-PCR verification of transcription of novel Arabidopsis lincRNAs. Also contains CoGe genome browser links to the novel lincRNAs identified. [file DataSheet2.XLSX]

## Sheet: Atha_novel_lincRNAs
Evolinc-I Summary table for just the novel lincRNAs found within the Liu et al. (2012) RNA-seq data.
lincRNA_ID	Size(bp)	Overlapping_known_lincRNA	gene_ID	Has_TSS_data	Number_of_exons
TCONS_00042398.gene=XLOC_033104	1002	NA	NA	NA	1
TCONS_00042399.gene=XLOC_033104	586	NA	NA	NA	2
TCONS_00047790.gene=XLOC_036106	1061	NA	NA	NA	2
TCONS_00051024.gene=XLOC_037985	1526	NA	NA	NA	1
TCONS_00051222.gene=XLOC_038183	989	NA	NA	NA	1
TCONS_00051232.gene=XLOC_038193	819	NA	NA	NA	1
TCONS_00051404.gene=XLOC_038365	658	NA	NA	NA	1
TCONS_00051442.gene=XLOC_038403	560	NA	NA	NA	1
TCONS_00051474.gene=XLOC_038435	350	NA	NA	NA	1
TCONS_00051574.gene=XLOC_038535	259	NA	NA	NA	1
TCONS_00051633.gene=XLOC_038594	203	NA	NA	NA	1
TCONS_00051760.gene=XLOC_038721	229	NA	NA	NA	1
TCONS_00051852.gene=XLOC_038813	1064	NA	NA	NA	1
TCONS_00051859.gene=XLOC_038820	432	NA	NA	NA	1
TCONS_00051966.gene=XLOC_038927	489	NA	NA	NA	1
TCONS_00052931.gene=XLOC_039599	795	NA	NA	NA	2
TCONS_00057674.gene=XLOC_042324	1506	NA	NA	NA	1
TCONS_00057681.gene=XLOC_042331	1901	NA	NA	NA	1
TCONS_00057684.gene=XLOC_042334	495	NA	NA	NA	1
TCONS_00057685.gene=XLOC_042335	490	NA	NA	NA	1
TCONS_00057686.gene=XLOC_042336	502	NA	NA	NA	1
TCONS_00057706.gene=XLOC_042356	495	NA	NA	NA	1
TCONS_00057709.gene=XLOC_042359	755	NA	NA	NA	1
TCONS_00057711.gene=XLOC_042361	1300	NA	NA	NA	1
TCONS_00057850.gene=XLOC_042500	618	NA	NA	NA	1
TCONS_00057862.gene=XLOC_042512	788	NA	NA	NA	1
TCONS_00057992.gene=XLOC_042642	359	NA	NA	NA	1
TCONS_00058098.gene=XLOC_042748	351	NA	NA	NA	1
TCONS_00058103.gene=XLOC_042753	553	NA	NA	NA	1
TCONS_00058273.gene=XLOC_042923	753	NA	NA	NA	1
TCONS_00058287.gene=XLOC_042937	692	NA	NA	NA	1
TCONS_00059612.gene=XLOC_043736	774	NA	NA	NA	5
TCONS_00063214.gene=XLOC_045767	465	NA	NA	NA	2
TCONS_00064506.gene=XLOC_046506	371	NA	NA	NA	2
TCONS_00064669.gene=XLOC_046592	615	NA	NA	NA	2
TCONS_00064893.gene=XLOC_046717	439	NA	NA	NA	2
TCONS_00065197.gene=XLOC_046882	944	NA	NA	NA	1
TCONS_00065198.gene=XLOC_046883	626	NA	NA	NA	1
TCONS_00065199.gene=XLOC_046884	495	NA	NA	NA	1
TCONS_00065200.gene=XLOC_046885	496	NA	NA	NA	1
TCONS_00065307.gene=XLOC_046992	573	NA	NA	NA	1
TCONS_00065380.gene=XLOC_047065	552	NA	NA	NA	1
TCONS_00065414.gene=XLOC_047099	301	NA	NA	NA	1
TCONS_00065543.gene=XLOC_047228	451	NA	NA	NA	1
TCONS_00065771.gene=XLOC_047456	761	NA	NA	NA	1
TCONS_00065784.gene=XLOC_047469	540	NA	NA	NA	1
TCONS_00065834.gene=XLOC_047519	370	NA	NA	NA	1
TCONS_00065935.gene=XLOC_047620	348	NA	NA	NA	1
TCONS_00065944.gene=XLOC_047629	273	NA	NA	NA	1
TCONS_00065997.gene=XLOC_047682	329	NA	NA	NA	1
TCONS_00066129.gene=XLOC_047814	549	NA	NA	NA	1
TCONS_00066951.gene=XLOC_048326	501	NA	NA	NA	2
TCONS_00071170.gene=XLOC_050749	1106	NA	NA	NA	2
TCONS_00071339.gene=XLOC_050882	964	NA	NA	NA	1
TCONS_00071512.gene=XLOC_051055	261	NA	NA	NA	1
TCONS_00071652.gene=XLOC_051195	496	NA	NA	NA	1
TCONS_00071688.gene=XLOC_051231	518	NA	NA	NA	1
TCONS_00071690.gene=XLOC_051233	432	NA	NA	NA	1
TCONS_00071782.gene=XLOC_051325	654	NA	NA	NA	1
TCONS_00071783.gene=XLOC_051326	750	NA	NA	NA	1
TCONS_00071824.gene=XLOC_051367	266	NA	NA	NA	1
TCONS_00071865.gene=XLOC_051408	422	NA	NA	NA	1
TCONS_00071895.gene=XLOC_051438	550	NA	NA	NA	1
TCONS_00071902.gene=XLOC_051445	561	NA	NA	NA	1
TCONS_00077288.gene=XLOC_054432	1304	NA	NA	NA	5
TCONS_00077289.gene=XLOC_054432	1563	NA	NA	NA	4
TCONS_00077356.gene=XLOC_054468	336	NA	NA	NA	2
TCONS_00080123.gene=XLOC_056112	617	NA	NA	NA	1
TCONS_00080233.gene=XLOC_056222	501	NA	NA	NA	1
TCONS_00080564.gene=XLOC_056553	312	NA	NA	NA	1
TCONS_00080585.gene=XLOC_056574	330	NA	NA	NA	1
TCONS_00080963.gene=XLOC_056952	493	NA	NA	NA	1
TCONS_00080965.gene=XLOC_056954	457	NA	NA	NA	1
TCONS_00081013.gene=XLOC_057002	588	NA	NA	NA	1

## Sheet: Atha_novel_lincRNAs_bed
BED file output for just the novel lincRNAs found within the Liu et al. (2012) RNA-seq data.
View these data in the CoGe Genome Browser at https://genomevolution.org/coge/GenomeView.pl?embed=0&gid=16911&tracks=experiment10699&loc=1%3A2389951..2396155&highlight=
1	1997149	1998675	.	.	+	Cufflinks	exon	.	gene_id "XLOC_037985"; transcript_id "TCONS_00051024"; exon_number "1"; oId "CUFF.1641.1"; class_code "u";
1	2393791	2393938	.	.	+	Cufflinks	exon	.	gene_id "XLOC_033104"; transcript_id "TCONS_00042399"; exon_number "1"; oId "CUFF.1748.1"; class_code "u"; tss_id "TSS23440";
1	2393791	2394793	.	.	+	Cufflinks	exon	.	gene_id "XLOC_033104"; transcript_id "TCONS_00042398"; exon_number "1"; oId "CUFF.1747.1"; class_code "u";
1	2394354	2394793	.	.	+	Cufflinks	exon	.	gene_id "XLOC_033104"; transcript_id "TCONS_00042399"; exon_number "2"; oId "CUFF.1748.1"; class_code "u"; tss_id "TSS23440";
1	7048922	7049288	.	.	-	Cufflinks	exon	.	gene_id "XLOC_036106"; transcript_id "TCONS_00047790"; exon_number "1"; oId "CUFF.2903.1"; class_code "u"; tss_id "TSS27170";
1	7049397	7050092	.	.	-	Cufflinks	exon	.	gene_id "XLOC_036106"; transcript_id "TCONS_00047790"; exon_number "2"; oId "CUFF.2903.1"; class_code "u"; tss_id "TSS27170";
1	7275364	7276353	.	.	+	Cufflinks	exon	.	gene_id "XLOC_038183"; transcript_id "TCONS_00051222"; exon_number "1"; oId "CUFF.2957.1"; class_code "u";
1	7461551	7462370	.	.	+	Cufflinks	exon	.	gene_id "XLOC_038193"; transcript_id "TCONS_00051232"; exon_number "1"; oId "CUFF.2991.1"; class_code "u";
1	10677453	10678111	.	.	+	Cufflinks	exon	.	gene_id "XLOC_038365"; transcript_id "TCONS_00051404"; exon_number "1"; oId "CUFF.3753.1"; class_code "u";
1	11473057	11473617	.	.	+	Cufflinks	exon	.	gene_id "XLOC_038403"; transcript_id "TCONS_00051442"; exon_number "1"; oId "CUFF.3912.1"; class_code "u";
1	12184206	12184556	.	.	+	Cufflinks	exon	.	gene_id "XLOC_038435"; transcript_id "TCONS_00051474"; exon_number "1"; oId "CUFF.4047.1"; class_code "u";
1	17095455	17095714	.	.	+	Cufflinks	exon	.	gene_id "XLOC_038535"; transcript_id "TCONS_00051574"; exon_number "1"; oId "CUFF.4410.1"; class_code "u";
1	17832798	17833001	.	.	+	Cufflinks	exon	.	gene_id "XLOC_038594"; transcript_id "TCONS_00051633"; exon_number "1"; oId "CUFF.4570.1"; class_code "u";
1	20436880	20437109	.	.	+	Cufflinks	exon	.	gene_id "XLOC_038721"; transcript_id "TCONS_00051760"; exon_number "1"; oId "CUFF.5175.1"; class_code "u";
1	22610917	22611981	.	.	+	Cufflinks	exon	.	gene_id "XLOC_038813"; transcript_id "TCONS_00051852"; exon_number "1"; oId "CUFF.5643.1"; class_code "u";
1	22715721	22716153	.	.	+	Cufflinks	exon	.	gene_id "XLOC_038820"; transcript_id "TCONS_00051859"; exon_number "1"; oId "CUFF.5662.1"; class_code "u";
1	24190247	24190736	.	.	+	Cufflinks	exon	.	gene_id "XLOC_038927"; transcript_id "TCONS_00051966"; exon_number "1"; oId "CUFF.6033.1"; class_code "u";
2	3264247	3265753	.	.	+	Cufflinks	exon	.	gene_id "XLOC_042324"; transcript_id "TCONS_00057674"; exon_number "1"; oId "CUFF.8013.1"; class_code "u";
2	3305623	3307524	.	.	+	Cufflinks	exon	.	gene_id "XLOC_042331"; transcript_id "TCONS_00057681"; exon_number "1"; oId "CUFF.8020.1"; class_code "u";
2	3322815	3323310	.	.	+	Cufflinks	exon	.	gene_id "XLOC_042334"; transcript_id "TCONS_00057684"; exon_number "1"; oId "CUFF.8023.1"; class_code "u";
2	3324158	3324648	.	.	+	Cufflinks	exon	.	gene_id "XLOC_042335"; transcript_id "TCONS_00057685"; exon_number "1"; oId "CUFF.8024.1"; class_code "u";
2	3325114	3325616	.	.	+	Cufflinks	exon	.	gene_id "XLOC_042336"; transcript_id "TCONS_00057686"; exon_number "1"; oId "CUFF.8025.1"; class_code "u";
2	3452326	3452821	.	.	+	Cufflinks	exon	.	gene_id "XLOC_042356"; transcript_id "TCONS_00057706"; exon_number "1"; oId "CUFF.8045.1"; class_code "u";
2	3456297	3457052	.	.	+	Cufflinks	exon	.	gene_id "XLOC_042359"; transcript_id "TCONS_00057709"; exon_number "1"; oId "CUFF.8048.1"; class_code "u";
2	3464020	3465320	.	.	+	Cufflinks	exon	.	gene_id "XLOC_042361"; transcript_id "TCONS_00057711"; exon_number "1"; oId "CUFF.8050.1"; class_code "u";
2	7330002	7330620	.	.	+	Cufflinks	exon	.	gene_id "XLOC_042500"; transcript_id "TCONS_00057850"; exon_number "1"; oId "CUFF.8422.1"; class_code "u";
2	7604474	7605262	.	.	+	Cufflinks	exon	.	gene_id "XLOC_042512"; transcript_id "TCONS_00057862"; exon_number "1"; oId "CUFF.8480.1"; class_code "u";
2	8447789	8448080	.	.	+	Cufflinks	exon	.	gene_id "XLOC_039599"; transcript_id "TCONS_00052931"; exon_number "1"; oId "CUFF.8673.1"; class_code "u"; tss_id "TSS29861";
2	8448893	8449397	.	.	+	Cufflinks	exon	.	gene_id "XLOC_039599"; transcript_id "TCONS_00052931"; exon_number "2"; oId "CUFF.8673.1"; class_code "u"; tss_id "TSS29861";
2	10095359	10095718	.	.	+	Cufflinks	exon	.	gene_id "XLOC_042642"; transcript_id "TCONS_00057992"; exon_number "1"; oId "CUFF.9086.1"; class_code "u";
2	12333185	12333536	.	.	+	Cufflinks	exon	.	gene_id "XLOC_042748"; transcript_id "TCONS_00058098"; exon_number "1"; oId "CUFF.9613.1"; class_code "u";
2	12393405	12393958	.	.	+	Cufflinks	exon	.	gene_id "XLOC_042753"; transcript_id "TCONS_00058103"; exon_number "1"; oId "CUFF.9626.1"; class_code "u";
2	15890133	15890886	.	.	+	Cufflinks	exon	.	gene_id "XLOC_042923"; transcript_id "TCONS_00058273"; exon_number "1"; oId "CUFF.10494.1"; class_code "u";
2	16338903	16339595	.	.	+	Cufflinks	exon	.	gene_id "XLOC_042937"; transcript_id "TCONS_00058287"; exon_number "1"; oId "CUFF.10603.1"; class_code "u";
3	132701	133645	.	.	+	Cufflinks	exon	.	gene_id "XLOC_046882"; transcript_id "TCONS_00065197"; exon_number "1"; oId "CUFF.11494.1"; class_code "u";
3	133766	134392	.	.	+	Cufflinks	exon	.	gene_id "XLOC_046883"; transcript_id "TCONS_00065198"; exon_number "1"; oId "CUFF.11495.1"; class_code "u";
3	205292	205787	.	.	+	Cufflinks	exon	.	gene_id "XLOC_046884"; transcript_id "TCONS_00065199"; exon_number "1"; oId "CUFF.11512.1"; class_code "u";
3	205913	206409	.	.	+	Cufflinks	exon	.	gene_id "XLOC_046885"; transcript_id "TCONS_00065200"; exon_number "1"; oId "CUFF.11513.1"; class_code "u";
3	3123582	3124155	.	.	+	Cufflinks	exon	.	gene_id "XLOC_046992"; transcript_id "TCONS_00065307"; exon_number "1"; oId "CUFF.12272.1"; class_code "u";
3	4558975	4559527	.	.	+	Cufflinks	exon	.	gene_id "XLOC_047065"; transcript_id "TCONS_00065380"; exon_number "1"; oId "CUFF.12646.1"; class_code "u";
3	5646318	5646619	.	.	+	Cufflinks	exon	.	gene_id "XLOC_047099"; transcript_id "TCONS_00065414"; exon_number "1"; oId "CUFF.12906.1"; class_code "u";
3	6389269	6389378	.	.	+	Cufflinks	exon	.	gene_id "XLOC_043736"; transcript_id "TCONS_00059612"; exon_number "1"; oId "CUFF.13080.1"; class_code "u"; tss_id "TSS33913";
3	6389515	6389552	.	.	+	Cufflinks	exon	.	gene_id "XLOC_043736"; transcript_id "TCONS_00059612"; exon_number "2"; oId "CUFF.13080.1"; class_code "u"; tss_id "TSS33913";
3	6389957	6390116	.	.	+	Cufflinks	exon	.	gene_id "XLOC_043736"; transcript_id "TCONS_00059612"; exon_number "3"; oId "CUFF.13080.1"; class_code "u"; tss_id "TSS33913";
3	6390205	6390299	.	.	+	Cufflinks	exon	.	gene_id "XLOC_043736"; transcript_id "TCONS_00059612"; exon_number "4"; oId "CUFF.13080.1"; class_code "u"; tss_id "TSS33913";
3	6390397	6390772	.	.	+	Cufflinks	exon	.	gene_id "XLOC_043736"; transcript_id "TCONS_00059612"; exon_number "5"; oId "CUFF.13080.1"; class_code "u"; tss_id "TSS33913";
3	7800826	7800896	.	.	-	Cufflinks	exon	.	gene_id "XLOC_045767"; transcript_id "TCONS_00063214"; exon_number "1"; oId "CUFF.13431.1"; class_code "u"; tss_id "TSS36437";
3	7800980	7801375	.	.	-	Cufflinks	exon	.	gene_id "XLOC_045767"; transcript_id "TCONS_00063214"; exon_number "2"; oId "CUFF.13431.1"; class_code "u"; tss_id "TSS36437";
3	8434563	8435014	.	.	+	Cufflinks	exon	.	gene_id "XLOC_047228"; transcript_id "TCONS_00065543"; exon_number "1"; oId "CUFF.13565.1"; class_code "u";
3	12641912	12642673	.	.	+	Cufflinks	exon	.	gene_id "XLOC_047456"; transcript_id "TCONS_00065771"; exon_number "1"; oId "CUFF.14295.1"; class_code "u";
3	13290475	13291015	.	.	+	Cufflinks	exon	.	gene_id "XLOC_047469"; transcript_id "TCONS_00065784"; exon_number "1"; oId "CUFF.14316.1"; class_code "u";
3	15663037	15663407	.	.	+	Cufflinks	exon	.	gene_id "XLOC_047519"; transcript_id "TCONS_00065834"; exon_number "1"; oId "CUFF.14435.1"; class_code "u";
3	17515365	17515713	.	.	+	Cufflinks	exon	.	gene_id "XLOC_047620"; transcript_id "TCONS_00065935"; exon_number "1"; oId "CUFF.14793.1"; class_code "u";
3	17872214	17872487	.	.	+	Cufflinks	exon	.	gene_id "XLOC_047629"; transcript_id "TCONS_00065944"; exon_number "1"; oId "CUFF.14869.1"; class_code "u";
3	18810264	18810593	.	.	+	Cufflinks	exon	.	gene_id "XLOC_047682"; transcript_id "TCONS_00065997"; exon_number "1"; oId "CUFF.15096.1"; class_code "u";
3	20157582	20157894	.	.	-	Cufflinks	exon	.	gene_id "XLOC_046506"; transcript_id "TCONS_00064506"; exon_number "1"; oId "CUFF.15448.1"; class_code "u"; tss_id "TSS37336";
3	20157997	20158056	.	.	-	Cufflinks	exon	.	gene_id "XLOC_046506"; transcript_id "TCONS_00064506"; exon_number "2"; oId "CUFF.15448.1"; class_code "u"; tss_id "TSS37336";
3	21005242	21005501	.	.	-	Cufflinks	exon	.	gene_id "XLOC_046592"; transcript_id "TCONS_00064669"; exon_number "1"; oId "CUFF.15660.1"; class_code "u"; tss_id "TSS37450";
3	21005605	21005961	.	.	-	Cufflinks	exon	.	gene_id "XLOC_046592"; transcript_id "TCONS_00064669"; exon_number "2"; oId "CUFF.15660.1"; class_code "u"; tss_id "TSS37450";
3	22018206	22018555	.	.	-	Cufflinks	exon	.	gene_id "XLOC_046717"; transcript_id "TCONS_00064893"; exon_number "1"; oId "CUFF.15927.1"; class_code "u"; tss_id "TSS37605";
3	22018636	22018726	.	.	-	Cufflinks	exon	.	gene_id "XLOC_046717"; transcript_id "TCONS_00064893"; exon_number "2"; oId "CUFF.15927.1"; class_code "u"; tss_id "TSS37605";
3	22031264	22031813	.	.	+	Cufflinks	exon	.	gene_id "XLOC_047814"; transcript_id "TCONS_00066129"; exon_number "1"; oId "CUFF.15932.1"; class_code "u";
4	2222115	2223079	.	.	+	Cufflinks	exon	.	gene_id "XLOC_050882"; transcript_id "TCONS_00071339"; exon_number "1"; oId "CUFF.16727.1"; class_code "u";
4	7358789	7359050	.	.	+	Cufflinks	exon	.	gene_id "XLOC_051055"; transcript_id "TCONS_00071512"; exon_number "1"; oId "CUFF.17317.1"; class_code "u";
4	7943644	7943820	.	.	+	Cufflinks	exon	.	gene_id "XLOC_048326"; transcript_id "TCONS_00066951"; exon_number "1"; oId "CUFF.17456.1"; class_code "u"; tss_id "TSS38293";
4	7943902	7944227	.	.	+	Cufflinks	exon	.	gene_id "XLOC_048326"; transcript_id "TCONS_00066951"; exon_number "2"; oId "CUFF.17456.1"; class_code "u"; tss_id "TSS38293";
4	10251933	10252429	.	.	+	Cufflinks	exon	.	gene_id "XLOC_051195"; transcript_id "TCONS_00071652"; exon_number "1"; oId "CUFF.17991.1"; class_code "u";
4	11110607	11111125	.	.	+	Cufflinks	exon	.	gene_id "XLOC_051231"; transcript_id "TCONS_00071688"; exon_number "1"; oId "CUFF.18165.1"; class_code "u";
4	11177288	11177720	.	.	+	Cufflinks	exon	.	gene_id "XLOC_051233"; transcript_id "TCONS_00071690"; exon_number "1"; oId "CUFF.18175.1"; class_code "u";
4	13248494	13249148	.	.	+	Cufflinks	exon	.	gene_id "XLOC_051325"; transcript_id "TCONS_00071782"; exon_number "1"; oId "CUFF.18681.1"; class_code "u";
4	13249198	13249948	.	.	+	Cufflinks	exon	.	gene_id "XLOC_051326"; transcript_id "TCONS_00071783"; exon_number "1"; oId "CUFF.18682.1"; class_code "u";
4	14364080	14364346	.	.	+	Cufflinks	exon	.	gene_id "XLOC_051367"; transcript_id "TCONS_00071824"; exon_number "1"; oId "CUFF.18961.1"; class_code "u";
4	15078408	15078830	.	.	+	Cufflinks	exon	.	gene_id "XLOC_051408"; transcript_id "TCONS_00071865"; exon_number "1"; oId "CUFF.19141.1"; class_code "u";
4	16200529	16201079	.	.	+	Cufflinks	exon	.	gene_id "XLOC_051438"; transcript_id "TCONS_00071895"; exon_number "1"; oId "CUFF.19406.1"; class_code "u";
4	16437900	16438461	.	.	+	Cufflinks	exon	.	gene_id "XLOC_051445"; transcript_id "TCONS_00071902"; exon_number "1"; oId "CUFF.19467.1"; class_code "u";
4	18127362	18127464	.	.	-	Cufflinks	exon	.	gene_id "XLOC_050749"; transcript_id "TCONS_00071170"; exon_number "1"; oId "CUFF.19872.1"; class_code "u"; tss_id "TSS41266";
4	18127543	18128547	.	.	-	Cufflinks	exon	.	gene_id "XLOC_050749"; transcript_id "TCONS_00071170"; exon_number "2"; oId "CUFF.19872.1"; class_code "u"; tss_id "TSS41266";
5	3830243	3830860	.	.	+	Cufflinks	exon	.	gene_id "XLOC_056112"; transcript_id "TCONS_00080123"; exon_number "1"; oId "CUFF.20947.1"; class_code "u";
5	6444395	6444896	.	.	+	Cufflinks	exon	.	gene_id "XLOC_056222"; transcript_id "TCONS_00080233"; exon_number "1"; oId "CUFF.21585.1"; class_code "u";
5	6480870	6480933	.	.	-	Cufflinks	exon	.	gene_id "XLOC_054432"; transcript_id "TCONS_00077288"; exon_number "1"; oId "CUFF.21600.1"; class_code "u"; tss_id "TSS44949";
5	6481342	6482352	.	.	-	Cufflinks	exon	.	gene_id "XLOC_054432"; transcript_id "TCONS_00077289"; exon_number "1"; oId "CUFF.21600.2"; class_code "u"; tss_id "TSS44949";
5	6481664	6482352	.	.	-	Cufflinks	exon	.	gene_id "XLOC_054432"; transcript_id "TCONS_00077288"; exon_number "2"; oId "CUFF.21600.1"; class_code "u"; tss_id "TSS44949";
5	6483113	6483272	.	.	-	Cufflinks	exon	.	gene_id "XLOC_054432"; transcript_id "TCONS_00077288"; exon_number "3"; oId "CUFF.21600.1"; class_code "u"; tss_id "TSS44949";
5	6483113	6483272	.	.	-	Cufflinks	exon	.	gene_id "XLOC_054432"; transcript_id "TCONS_00077289"; exon_number "2"; oId "CUFF.21600.2"; class_code "u"; tss_id "TSS44949";
5	6484062	6484208	.	.	-	Cufflinks	exon	.	gene_id "XLOC_054432"; transcript_id "TCONS_00077288"; exon_number "4"; oId "CUFF.21600.1"; class_code "u"; tss_id "TSS44949";
5	6484062	6484208	.	.	-	Cufflinks	exon	.	gene_id "XLOC_054432"; transcript_id "TCONS_00077289"; exon_number "3"; oId "CUFF.21600.2"; class_code "u"; tss_id "TSS44949";
5	6485115	6485363	.	.	-	Cufflinks	exon	.	gene_id "XLOC_054432"; transcript_id "TCONS_00077288"; exon_number "5"; oId "CUFF.21600.1"; class_code "u"; tss_id "TSS44949";
5	6485115	6485363	.	.	-	Cufflinks	exon	.	gene_id "XLOC_054432"; transcript_id "TCONS_00077289"; exon_number "4"; oId "CUFF.21600.2"; class_code "u"; tss_id "TSS44949";
5	6832106	6832201	.	.	-	Cufflinks	exon	.	gene_id "XLOC_054468"; transcript_id "TCONS_00077356"; exon_number "1"; oId "CUFF.21689.1"; class_code "u"; tss_id "TSS44995";
5	6832292	6832533	.	.	-	Cufflinks	exon	.	gene_id "XLOC_054468"; transcript_id "TCONS_00077356"; exon_number "2"; oId "CUFF.21689.1"; class_code "u"; tss_id "TSS44995";
5	15430214	15430526	.	.	+	Cufflinks	exon	.	gene_id "XLOC_056553"; transcript_id "TCONS_00080564"; exon_number "1"; oId "CUFF.22822.1"; class_code "u";
5	15710605	15710935	.	.	+	Cufflinks	exon	.	gene_id "XLOC_056574"; transcript_id "TCONS_00080585"; exon_number "1"; oId "CUFF.22879.1"; class_code "u";
5	23966079	23966572	.	.	+	Cufflinks	exon	.	gene_id "XLOC_056952"; transcript_id "TCONS_00080963"; exon_number "1"; oId "CUFF.24827.1"; class_code "u";
5	23984741	23985198	.	.	+	Cufflinks	exon	.	gene_id "XLOC_056954"; transcript_id "TCONS_00080965"; exon_number "1"; oId "CUFF.24832.1"; class_code "u";
5	25046322	25046910	.	.	+	Cufflinks	exon	.	gene_id "XLOC_057002"; transcript_id "TCONS_00081013"; exon_number "1"; oId "CUFF.25091.1"; class_code "u";

## Sheet: Primers for RT-PCR
Expression data summarized for Novel lincRNAs identified from Liu et al. (2012) RNA-seq data
A. thaliana			Expression detected (Y/N)
XLOC IDs match those			Flowers	Seedlings
XLOC_033104_F	CTC CTA CGT TTG CAT ACA GA	1	Y	Y
XLOC_033104_R	GTT AGC TAT GGC CTA TGC AT
XLOC_038136_F	TTCAGCCAGCGTGATAACAG	2	Y	Y
XLOC_038136_R	GTCCTCGTCACCCTCATTGT
XLOC_036106_F	ACGGCTTCTGGTGGTTAGTG	3	Y	Y
XLOC_036106_R	TGGTTGTTGTCTCCCTCTCC
XLOC_038435_F	AATCGTCAGCGCTAGAGTCG	4	Y	Y
XLOC_038435_R	AAAACAATGTCGGAGGGTTG
XLOC_042324_F	TTCCACTTCGACTGGTAGGG	5	Y	Y
XLOC_042324_R	GAACTCGTCCAAGCACATGA
XLOC_039599_F	GTTTATTTTTGCGGGAACCA	6	N	N
XLOC_039599_R	CTCTGGCAAGTTCCATCTCC
XLOC_042753_F	TGGGCCTAAATGGTCCAATA	7	Y	Y
XLOC_042753_R	AATTCGTCGCTGCCATAATC
XLOC_043736_F	GTCCGTCGATTTGACAATGA	8	Y	Y
XLOC_043736_R	CGCAATCTCCATCTCCATCT
XLOC_042642_F	GATGCCTTAGCCCCTAGACC	9	N	N
XLOC_042642_R	GGTCACCAAAGAGGAACCAA
XLOC_042923_F	ATATAAGCCGCCGAAGACAA	10	Y	Y
XLOC_042923_R	TCAGAGACGCGTCATGGTTA
XLOC_046506_F	CATCGTTTCTCCTCCGTTGT	11	Y	N
XLOC_046506_R	CTGTCCGATCCTTGATTCGT
XLOC_047814_F	TGCGACCATCTGCTCAAATA	12	Y	Y
XLOC_047814_R	TGGAACACTCTTTGGTGGTG
XLOC_050882_F	TTGATCCATGGAGTTCTTTGAA	13	Y	N
XLOC_050882_R	GGTAATTCGTCGGTGGTTTG
XLOC_048326_F	CCAAAAGTCTAAAAGGTTTATTGTGC	14	Y	N
XLOC_048326_R	CAAAATTGTCTTTTCCCAACC
XLOC_051055_F	GGATTGTTGTCCAAAAATTGA	15	Y	Y
XLOC_051055_R	TGGAAACTTTGATTGGAAGGA
XLOC_051195_F	CGAACCGGCAATTGATTAAG	16	Y	Y
XLOC_051195_R	AAAGAAACAGGGCAACATGG
XLOC_050749_F	CAGGAAAATTGGACCCAAGA	17	Y	Y
XLOC_050749_R	CCTCAATCCCCATTTAGCAG
XLOC_051231_F	CCCCACAAGTCTCAACGATT	18	Y	N
XLOC_051231_R	CCCTTACGAGATTCCCTGTG
XLOC_056112_F	AATTGCATTCATGTCGATGG	19	Y	Y
XLOC_056112_R	AAGCATTGTCGGAAACATCC
XLOC_054432_F	ATTCCGGGAAGAGAAGAGGA	20	Y	N
XLOC_054432_R	GGTTGTGCCATGCCTAGAAT

## Sheet: All_Atha_lincRNAs
BED file for all lincRNAs identified by Evolinc from Liu et al. (2012) RNA-seq data
1	9840	10738	.	.	+	Cufflinks	exon	.	gene_id "XLOC_037921"; transcript_id "TCONS_00050960"; exon_number "1"; oId "CUFF.1145.1"; class_code "u";
1	424491	424544	.	.	-	Cufflinks	exon	.	gene_id "XLOC_035379"; transcript_id "TCONS_00046425"; exon_number "1"; oId "CUFF.1241.1"; class_code "u"; tss_id "TSS26234";
1	424820	425211	.	.	-	Cufflinks	exon	.	gene_id "XLOC_035379"; transcript_id "TCONS_00046425"; exon_number "2"; oId "CUFF.1241.1"; class_code "u"; tss_id "TSS26234";
1	768418	769441	.	.	+	Cufflinks	exon	.	gene_id "XLOC_037940"; transcript_id "TCONS_00050979"; exon_number "1"; oId "CUFF.1329.1"; class_code "u";
1	1480201	1480566	.	.	-	Cufflinks	exon	.	gene_id "XLOC_035504"; transcript_id "TCONS_00046651"; exon_number "1"; oId "CUFF.1514.1"; class_code "u"; tss_id "TSS26396";
1	1480754	1480878	.	.	-	Cufflinks	exon	.	gene_id "XLOC_035504"; transcript_id "TCONS_00046651"; exon_number "2"; oId "CUFF.1514.1"; class_code "u"; tss_id "TSS26396";
1	1523398	1524331	.	.	+	Cufflinks	exon	.	gene_id "XLOC_033019"; transcript_id "TCONS_00042228"; exon_number "1"; oId "CUFF.1525.2"; class_code "u"; tss_id "TSS23326";
1	1523398	1524110	.	.	+	Cufflinks	exon	.	gene_id "XLOC_033019"; transcript_id "TCONS_00042227"; exon_number "1"; oId "CUFF.1525.1"; class_code "u"; tss_id "TSS23326";
1	1524467	1524892	.	.	+	Cufflinks	exon	.	gene_id "XLOC_033019"; transcript_id "TCONS_00042228"; exon_number "2"; oId "CUFF.1525.2"; class_code "u"; tss_id "TSS23326";
1	1524467	1524892	.	.	+	Cufflinks	exon	.	gene_id "XLOC_033019"; transcript_id "TCONS_00042227"; exon_number "2"; oId "CUFF.1525.1"; class_code "u"; tss_id "TSS23326";
1	1888250	1888965	.	.	+	Cufflinks	exon	.	gene_id "XLOC_037980"; transcript_id "TCONS_00051019"; exon_number "1"; oId "CUFF.1614.1"; class_code "u";
1	1997149	1998675	.	.	+	Cufflinks	exon	.	gene_id "XLOC_037985"; transcript_id "TCONS_00051024"; exon_number "1"; oId "CUFF.1641.1"; class_code "u";
1	2353149	2353777	.	.	+	Cufflinks	exon	.	gene_id "XLOC_037996"; transcript_id "TCONS_00051035"; exon_number "1"; oId "CUFF.1735.1"; class_code "u";
1	2393791	2393938	.	.	+	Cufflinks	exon	.	gene_id "XLOC_033104"; transcript_id "TCONS_00042399"; exon_number "1"; oId "CUFF.1748.1"; class_code "u"; tss_id "TSS23440";
1	2393791	2394793	.	.	+	Cufflinks	exon	.	gene_id "XLOC_033104"; transcript_id "TCONS_00042398"; exon_number "1"; oId "CUFF.1747.1"; class_code "u";
1	2394354	2394793	.	.	+	Cufflinks	exon	.	gene_id "XLOC_033104"; transcript_id "TCONS_00042399"; exon_number "2"; oId "CUFF.1748.1"; class_code "u"; tss_id "TSS23440";
1	2865388	2865754	.	.	+	Cufflinks	exon	.	gene_id "XLOC_038009"; transcript_id "TCONS_00051048"; exon_number "1"; oId "CUFF.1844.1"; class_code "u";
1	2990491	2990960	.	.	+	Cufflinks	exon	.	gene_id "XLOC_038016"; transcript_id "TCONS_00051055"; exon_number "1"; oId "CUFF.1873.1"; class_code "u";
1	4061391	4062300	.	.	+	Cufflinks	exon	.	gene_id "XLOC_038059"; transcript_id "TCONS_00051098"; exon_number "1"; oId "CUFF.2146.1"; class_code "u";
1	4339040	4339910	.	.	+	Cufflinks	exon	.	gene_id "XLOC_038073"; transcript_id "TCONS_00051112"; exon_number "1"; oId "CUFF.2205.1"; class_code "u";
1	4821086	4821332	.	.	+	Cufflinks	exon	.	gene_id "XLOC_038087"; transcript_id "TCONS_00051126"; exon_number "1"; oId "CUFF.2328.1"; class_code "u";
1	4842286	4843049	.	.	+	Cufflinks	exon	.	gene_id "XLOC_038090"; transcript_id "TCONS_00051129"; exon_number "1"; oId "CUFF.2339.1"; class_code "u";
1	4996739	4997137	.	.	+	Cufflinks	exon	.	gene_id "XLOC_038097"; transcript_id "TCONS_00051136"; exon_number "1"; oId "CUFF.2383.1"; class_code "u";
1	5191896	5192878	.	.	+	Cufflinks	exon	.	gene_id "XLOC_038108"; transcript_id "TCONS_00051147"; exon_number "1"; oId "CUFF.2440.1"; class_code "u";
1	5355743	5356199	.	.	-	Cufflinks	exon	.	gene_id "XLOC_035941"; transcript_id "TCONS_00047478"; exon_number "1"; oId "CUFF.2488.1"; class_code "u"; tss_id "TSS26959";
1	5355743	5355937	.	.	-	Cufflinks	exon	.	gene_id "XLOC_035941"; transcript_id "TCONS_00047479"; exon_number "1"; oId "CUFF.2488.2"; class_code "u"; tss_id "TSS26959";
1	5356166	5356199	.	.	-	Cufflinks	exon	.	gene_id "XLOC_035941"; transcript_id "TCONS_00047479"; exon_number "2"; oId "CUFF.2488.2"; class_code "u"; tss_id "TSS26959";
1	5356367	5356732	.	.	-	Cufflinks	exon	.	gene_id "XLOC_035941"; transcript_id "TCONS_00047479"; exon_number "3"; oId "CUFF.2488.2"; class_code "u"; tss_id "TSS26959";
1	5356367	5356732	.	.	-	Cufflinks	exon	.	gene_id "XLOC_035941"; transcript_id "TCONS_00047478"; exon_number "2"; oId "CUFF.2488.1"; class_code "u"; tss_id "TSS26959";
1	5520901	5521297	.	.	-	Cufflinks	exon	.	gene_id "XLOC_035958"; transcript_id "TCONS_00047504"; exon_number "1"; oId "CUFF.2529.1"; class_code "u"; tss_id "TSS26976";
1	5521553	5521815	.	.	-	Cufflinks	exon	.	gene_id "XLOC_035958"; transcript_id "TCONS_00047504"; exon_number "2"; oId "CUFF.2529.1"; class_code "u"; tss_id "TSS26976";
1	5733387	5733795	.	.	+	Cufflinks	exon	.	gene_id "XLOC_038120"; transcript_id "TCONS_00051159"; exon_number "1"; oId "CUFF.2582.1"; class_code "u";
1	5970768	5970971	.	.	+	Cufflinks	exon	.	gene_id "XLOC_038129"; transcript_id "TCONS_00051168"; exon_number "1"; oId "CUFF.2645.1"; class_code "u";
1	6140628	6141565	.	.	+	Cufflinks	exon	.	gene_id "XLOC_038131"; transcript_id "TCONS_00051170"; exon_number "1"; oId "CUFF.2677.1"; class_code "u";
1	6271499	6272419	.	.	+	Cufflinks	exon	.	gene_id "XLOC_038136"; transcript_id "TCONS_00051175"; exon_number "1"; oId "CUFF.2707.1"; class_code "u";
1	6499387	6500203	.	.	+	Cufflinks	exon	.	gene_id "XLOC_038148"; transcript_id "TCONS_00051187"; exon_number "1"; oId "CUFF.2761.1"; class_code "u";
1	7048922	7049288	.	.	-	Cufflinks	exon	.	gene_id "XLOC_036106"; transcript_id "TCONS_00047790"; exon_number "1"; oId "CUFF.2903.1"; class_code "u"; tss_id "TSS27170";
1	7049397	7050092	.	.	-	Cufflinks	exon	.	gene_id "XLOC_036106"; transcript_id "TCONS_00047790"; exon_number "2"; oId "CUFF.2903.1"; class_code "u"; tss_id "TSS27170";
1	7275364	7276353	.	.	+	Cufflinks	exon	.	gene_id "XLOC_038183"; transcript_id "TCONS_00051222"; exon_number "1"; oId "CUFF.2957.1"; class_code "u";
1	7336060	7336407	.	.	+	Cufflinks	exon	.	gene_id "XLOC_038185"; transcript_id "TCONS_00051224"; exon_number "1"; oId "CUFF.2966.1"; class_code "u";
1	7461551	7462370	.	.	+	Cufflinks	exon	.	gene_id "XLOC_038193"; transcript_id "TCONS_00051232"; exon_number "1"; oId "CUFF.2991.1"; class_code "u";
1	7658666	7658980	.	.	+	Cufflinks	exon	.	gene_id "XLOC_038207"; transcript_id "TCONS_00051246"; exon_number "1"; oId "CUFF.3043.1"; class_code "u";
1	7802974	7803553	.	.	+	Cufflinks	exon	.	gene_id "XLOC_038221"; transcript_id "TCONS_00051260"; exon_number "1"; oId "CUFF.3080.1"; class_code "u";
1	7803842	7804117	.	.	+	Cufflinks	exon	.	gene_id "XLOC_038222"; transcript_id "TCONS_00051261"; exon_number "1"; oId "CUFF.3081.1"; class_code "u";
1	8076014	8076260	.	.	+	Cufflinks	exon	.	gene_id "XLOC_038234"; transcript_id "TCONS_00051273"; exon_number "1"; oId "CUFF.3148.1"; class_code "u";
1	8155069	8155549	.	.	+	Cufflinks	exon	.	gene_id "XLOC_038239"; transcript_id "TCONS_00051278"; exon_number "1"; oId "CUFF.3169.1"; class_code "u";
1	8547383	8547630	.	.	+	Cufflinks	exon	.	gene_id "XLOC_038261"; transcript_id "TCONS_00051300"; exon_number "1"; oId "CUFF.3276.1"; class_code "u";
1	8756048	8756561	.	.	+	Cufflinks	exon	.	gene_id "XLOC_038273"; transcript_id "TCONS_00051312"; exon_number "1"; oId "CUFF.3322.1"; class_code "u";
1	8843761	8844352	.	.	+	Cufflinks	exon	.	gene_id "XLOC_038274"; transcript_id "TCONS_00051313"; exon_number "1"; oId "CUFF.3326.1"; class_code "u";
1	9279859	9280487	.	.	+	Cufflinks	exon	.	gene_id "XLOC_038297"; transcript_id "TCONS_00051336"; exon_number "1"; oId "CUFF.3434.1"; class_code "u";
1	9324711	9325686	.	.	+	Cufflinks	exon	.	gene_id "XLOC_038303"; transcript_id "TCONS_00051342"; exon_number "1"; oId "CUFF.3449.1"; class_code "u";
1	9793659	9794191	.	.	+	Cufflinks	exon	.	gene_id "XLOC_038319"; transcript_id "TCONS_00051358"; exon_number "1"; oId "CUFF.3555.1"; class_code "u";
1	9794489	9794641	.	.	+	Cufflinks	exon	.	gene_id "XLOC_033839"; transcript_id "TCONS_00043673"; exon_number "1"; oId "CUFF.3556.1"; class_code "u"; tss_id "TSS24346";
1	9794841	9794963	.	.	+	Cufflinks	exon	.	gene_id "XLOC_033839"; transcript_id "TCONS_00043673"; exon_number "2"; oId "CUFF.3556.1"; class_code "u"; tss_id "TSS24346";
1	9799560	9799825	.	.	+	Cufflinks	exon	.	gene_id "XLOC_038320"; transcript_id "TCONS_00051359"; exon_number "1"; oId "CUFF.3558.1"; class_code "u";
1	9829966	9830431	.	.	+	Cufflinks	exon	.	gene_id "XLOC_038321"; transcript_id "TCONS_00051360"; exon_number "1"; oId "CUFF.3563.1"; class_code "u";
1	9937965	9938708	.	.	+	Cufflinks	exon	.	gene_id "XLOC_038332"; transcript_id "TCONS_00051371"; exon_number "1"; oId "CUFF.3593.1"; class_code "u";
1	10092525	10092716	.	.	-	Cufflinks	exon	.	gene_id "XLOC_036389"; transcript_id "TCONS_00048253"; exon_number "1"; oId "CUFF.3631.1"; class_code "u"; tss_id "TSS27505";
1	10092525	10092716	.	.	-	Cufflinks	exon	.	gene_id "XLOC_036389"; transcript_id "TCONS_00048254"; exon_number "1"; oId "CUFF.3631.2"; class_code "u"; tss_id "TSS27506";
1	10093083	10093185	.	.	-	Cufflinks	exon	.	gene_id "XLOC_036389"; transcript_id "TCONS_00048253"; exon_number "2"; oId "CUFF.3631.1"; class_code "u"; tss_id "TSS27505";
1	10093083	10093185	.	.	-	Cufflinks	exon	.	gene_id "XLOC_036389"; transcript_id "TCONS_00048254"; exon_number "2"; oId "CUFF.3631.2"; class_code "u"; tss_id "TSS27506";
1	10093592	10093661	.	.	-	Cufflinks	exon	.	gene_id "XLOC_036389"; transcript_id "TCONS_00048253"; exon_number "3"; oId "CUFF.3631.1"; class_code "u"; tss_id "TSS27505";
1	10093592	10093661	.	.	-	Cufflinks	exon	.	gene_id "XLOC_036389"; transcript_id "TCONS_00048254"; exon_number "3"; oId "CUFF.3631.2"; class_code "u"; tss_id "TSS27506";
1	10093980	10094049	.	.	-	Cufflinks	exon	.	gene_id "XLOC_036389"; transcript_id "TCONS_00048253"; exon_number "4"; oId "CUFF.3631.1"; class_code "u"; tss_id "TSS27505";
1	10093980	10094049	.	.	-	Cufflinks	exon	.	gene_id "XLOC_036389"; transcript_id "TCONS_00048254"; exon_number "4"; oId "CUFF.3631.2"; class_code "u"; tss_id "TSS27506";
1	10094250	10094285	.	.	-	Cufflinks	exon	.	gene_id "XLOC_036389"; transcript_id "TCONS_00048255"; exon_number "1"; oId "CUFF.3631.3"; class_code "u"; tss_id "TSS27507";
1	10094420	10094511	.	.	-	Cufflinks	exon	.	gene_id "XLOC_036389"; transcript_id "TCONS_00048254"; exon_number "5"; oId "CUFF.3631.2"; class_code "u"; tss_id "TSS27506";
1	10094420	10094747	.	.	-	Cufflinks	exon	.	gene_id "XLOC_036389"; transcript_id "TCONS_00048255"; exon_number "2"; oId "CUFF.3631.3"; class_code "u"; tss_id "TSS27507";
1	10094778	10095218	.	.	-	Cufflinks	exon	.	gene_id "XLOC_036389"; transcript_id "TCONS_00048253"; exon_number "5"; oId "CUFF.3631.1"; class_code "u"; tss_id "TSS27505";
1	10094778	10095366	.	.	-	Cufflinks	exon	.	gene_id "XLOC_036389"; transcript_id "TCONS_00048254"; exon_number "6"; oId "CUFF.3631.2"; class_code "u"; tss_id "TSS27506";
1	10227205	10227807	.	.	+	Cufflinks	exon	.	gene_id "XLOC_038345"; transcript_id "TCONS_00051384"; exon_number "1"; oId "CUFF.3659.1"; class_code "u";
1	10228329	10229139	.	.	+	Cufflinks	exon	.	gene_id "XLOC_038346"; transcript_id "TCONS_00051385"; exon_number "1"; oId "CUFF.3660.1"; class_code "u";
1	10501851	10503001	.	.	+	Cufflinks	exon	.	gene_id "XLOC_038359"; transcript_id "TCONS_00051398"; exon_number "1"; oId "CUFF.3721.1"; class_code "u";
1	10677453	10678111	.	.	+	Cufflinks	exon	.	gene_id "XLOC_038365"; transcript_id "TCONS_00051404"; exon_number "1"; oId "CUFF.3753.1"; class_code "u";
1	11139438	11140266	.	.	+	Cufflinks	exon	.	gene_id "XLOC_038388"; transcript_id "TCONS_00051427"; exon_number "1"; oId "CUFF.3841.1"; class_code "u";
1	11172752	11173151	.	.	-	Cufflinks	exon	.	gene_id "XLOC_036468"; transcript_id "TCONS_00048402"; exon_number "1"; oId "CUFF.3851.1"; class_code "u"; tss_id "TSS27610";
1	11173401	11173455	.	.	-	Cufflinks	exon	.	gene_id "XLOC_036468"; transcript_id "TCONS_00048402"; exon_number "2"; oId "CUFF.3851.1"; class_code "u"; tss_id "TSS27610";
1	11471917	11472784	.	.	+	Cufflinks	exon	.	gene_id "XLOC_038402"; transcript_id "TCONS_00051441"; exon_number "1"; oId "CUFF.3911.1"; class_code "u";
1	11473057	11473617	.	.	+	Cufflinks	exon	.	gene_id "XLOC_038403"; transcript_id "TCONS_00051442"; exon_number "1"; oId "CUFF.3912.1"; class_code "u";
1	11778366	11778465	.	.	+	Cufflinks	exon	.	gene_id "XLOC_033995"; transcript_id "TCONS_00043965"; exon_number "1"; oId "CUFF.3970.4"; class_code "u"; tss_id "TSS24547";
1	11778454	11778712	.	.	+	Cufflinks	exon	.	gene_id "XLOC_033995"; transcript_id "TCONS_00043966"; exon_number "1"; oId "CUFF.3970.5"; class_code "u"; tss_id "TSS24547";
1	11778553	11778712	.	.	+	Cufflinks	exon	.	gene_id "XLOC_033995"; transcript_id "TCONS_00043965"; exon_number "2"; oId "CUFF.3970.4"; class_code "u"; tss_id "TSS24547";
1	11778835	11778917	.	.	+	Cufflinks	exon	.	gene_id "XLOC_033995"; transcript_id "TCONS_00043965"; exon_number "3"; oId "CUFF.3970.4"; class_code "u"; tss_id "TSS24547";
1	11778835	11778917	.	.	+	Cufflinks	exon	.	gene_id "XLOC_033995"; transcript_id "TCONS_00043966"; exon_number "2"; oId "CUFF.3970.5"; class_code "u"; tss_id "TSS24547";
1	11779033	11779125	.	.	+	Cufflinks	exon	.	gene_id "XLOC_033995"; transcript_id "TCONS_00043965"; exon_number "4"; oId "CUFF.3970.4"; class_code "u"; tss_id "TSS24547";
1	11779033	11779125	.	.	+	Cufflinks	exon	.	gene_id "XLOC_033995"; transcript_id "TCONS_00043966"; exon_number "3"; oId "CUFF.3970.5"; class_code "u"; tss_id "TSS24547";
1	11779259	11779460	.	.	+	Cufflinks	exon	.	gene_id "XLOC_033995"; transcript_id "TCONS_00043966"; exon_number "4"; oId "CUFF.3970.5"; class_code "u"; tss_id "TSS24547";
1	11779259	11779306	.	.	+	Cufflinks	exon	.	gene_id "XLOC_033995"; transcript_id "TCONS_00043965"; exon_number "5"; oId "CUFF.3970.4"; class_code "u"; tss_id "TSS24547";
1	11779373	11779464	.	.	+	Cufflinks	exon	.	gene_id "XLOC_033995"; transcript_id "TCONS_00043965"; exon_number "6"; oId "CUFF.3970.4"; class_code "u"; tss_id "TSS24547";
1	11779541	11779629	.	.	+	Cufflinks	exon	.	gene_id "XLOC_033995"; transcript_id "TCONS_00043965"; exon_number "7"; oId "CUFF.3970.4"; class_code "u"; tss_id "TSS24547";
1	11779541	11779629	.	.	+	Cufflinks	exon	.	gene_id "XLOC_033995"; transcript_id "TCONS_00043966"; exon_number "5"; oId "CUFF.3970.5"; class_code "u"; tss_id "TSS24547";
1	11780106	11780227	.	.	+	Cufflinks	exon	.	gene_id "XLOC_033995"; transcript_id "TCONS_00043966"; exon_number "6"; oId "CUFF.3970.5"; class_code "u"; tss_id "TSS24547";
1	11780110	11780227	.	.	+	Cufflinks	exon	.	gene_id "XLOC_033995"; transcript_id "TCONS_00043965"; exon_number "8"; oId "CUFF.3970.4"; class_code "u"; tss_id "TSS24547";
1	11780499	11780581	.	.	+	Cufflinks	exon	.	gene_id "XLOC_033995"; transcript_id "TCONS_00043965"; exon_number "9"; oId "CUFF.3970.4"; class_code "u"; tss_id "TSS24547";
1	11780499	11780581	.	.	+	Cufflinks	exon	.	gene_id "XLOC_033995"; transcript_id "TCONS_00043966"; exon_number "7"; oId "CUFF.3970.5"; class_code "u"; tss_id "TSS24547";
1	11780666	11780900	.	.	+	Cufflinks	exon	.	gene_id "XLOC_033995"; transcript_id "TCONS_00043966"; exon_number "8"; oId "CUFF.3970.5"; class_code "u"; tss_id "TSS24547";
1	11780666	11780900	.	.	+	Cufflinks	exon	.	gene_id "XLOC_033995"; transcript_id "TCONS_00043965"; exon_number "10"; oId "CUFF.3970.4"; class_code "u"; tss_id "TSS24547";
1	12055844	12056245	.	.	+	Cufflinks	exon	.	gene_id "XLOC_038428"; transcript_id "TCONS_00051467"; exon_number "1"; oId "CUFF.4018.1"; class_code "u";
1	12184206	12184556	.	.	+	Cufflinks	exon	.	gene_id "XLOC_038435"; transcript_id "TCONS_00051474"; exon_number "1"; oId "CUFF.4047.1"; class_code "u";
1	12198649	12198740	.	.	-	Cufflinks	exon	.	gene_id "XLOC_036536"; transcript_id "TCONS_00048533"; exon_number "1"; oId "CUFF.4049.10"; class_code "u"; tss_id "TSS27694";
1	12198828	12198914	.	.	-	Cufflinks	exon	.	gene_id "XLOC_036536"; transcript_id "TCONS_00048533"; exon_number "2"; oId "CUFF.4049.10"; class_code "u"; tss_id "TSS27694";
1	12199104	12199743	.	.	-	Cufflinks	exon	.	gene_id "XLOC_036536"; transcript_id "TCONS_00048533"; exon_number "3"; oId "CUFF.4049.10"; class_code "u"; tss_id "TSS27694";
1	12200014	12200062	.	.	-	Cufflinks	exon	.	gene_id "XLOC_036536"; transcript_id "TCONS_00048533"; exon_number "4"; oId "CUFF.4049.10"; class_code "u"; tss_id "TSS27694";
1	12200622	12200802	.	.	-	Cufflinks	exon	.	gene_id "XLOC_036536"; transcript_id "TCONS_00048533"; exon_number "5"; oId "CUFF.4049.10"; class_code "u"; tss_id "TSS27694";
1	12511868	12511996	.	.	+	Cufflinks	exon	.	gene_id "XLOC_034056"; transcript_id "TCONS_00044061"; exon_number "1"; oId "CUFF.4106.1"; class_code "u"; tss_id "TSS24619";
1	12512402	12512954	.	.	+	Cufflinks	exon	.	gene_id "XLOC_034056"; transcript_id "TCONS_00044061"; exon_number "2"; oId "CUFF.4106.1"; class_code "u"; tss_id "TSS24619";
1	12921906	12922279	.	.	-	Cufflinks	exon	.	gene_id "XLOC_036573"; transcript_id "TCONS_00048604"; exon_number "1"; oId "CUFF.4162.1"; class_code "u"; tss_id "TSS27738";
1	12922419	12922556	.	.	-	Cufflinks	exon	.	gene_id "XLOC_036573"; transcript_id "TCONS_00048604"; exon_number "2"; oId "CUFF.4162.1"; class_code "u"; tss_id "TSS27738";
1	12922866	12923488	.	.	-	Cufflinks	exon	.	gene_id "XLOC_036574"; transcript_id "TCONS_00048605"; exon_number "1"; oId "CUFF.4163.2"; class_code "u"; tss_id "TSS27739";
1	12922866	12923488	.	.	-	Cufflinks	exon	.	gene_id "XLOC_036574"; transcript_id "TCONS_00048606"; exon_number "1"; oId "CUFF.4163.1"; class_code "u"; tss_id "TSS27739";
1	12922866	12923488	.	.	-	Cufflinks	exon	.	gene_id "XLOC_036574"; transcript_id "TCONS_00048607"; exon_number "1"; oId "CUFF.4163.3"; class_code "u"; tss_id "TSS27739";
1	12923607	12923746	.	.	-	Cufflinks	exon	.	gene_id "XLOC_036574"; transcript_id "TCONS_00048605"; exon_number "2"; oId "CUFF.4163.2"; class_code "u"; tss_id "TSS27739";
1	12923607	12923746	.	.	-	Cufflinks	exon	.	gene_id "XLOC_036574"; transcript_id "TCONS_00048606"; exon_number "2"; oId "CUFF.4163.1"; class_code "u"; tss_id "TSS27739";
1	12923607	12923746	.	.	-	Cufflinks	exon	.	gene_id "XLOC_036574"; transcript_id "TCONS_00048607"; exon_number "2"; oId "CUFF.4163.3"; class_code "u"; tss_id "TSS27739";
1	12923829	12923887	.	.	-	Cufflinks	exon	.	gene_id "XLOC_036574"; transcript_id "TCONS_00048606"; exon_number "3"; oId "CUFF.4163.1"; class_code "u"; tss_id "TSS27739";
1	12923829	12924215	.	.	-	Cufflinks	exon	.	gene_id "XLOC_036574"; transcript_id "TCONS_00048605"; exon_number "3"; oId "CUFF.4163.2"; class_code "u"; tss_id "TSS27739";
1	12923829	12923887	.	.	-	Cufflinks	exon	.	gene_id "XLOC_036574"; transcript_id "TCONS_00048607"; exon_number "3"; oId "CUFF.4163.3"; class_code "u"; tss_id "TSS27739";
1	12924015	12924106	.	.	-	Cufflinks	exon	.	gene_id "XLOC_036574"; transcript_id "TCONS_00048607"; exon_number "4"; oId "CUFF.4163.3"; class_code "u"; tss_id "TSS27739";
1	12924015	12924269	.	.	-	Cufflinks	exon	.	gene_id "XLOC_036574"; transcript_id "TCONS_00048606"; exon_number "4"; oId "CUFF.4163.1"; class_code "u"; tss_id "TSS27739";
1	12924360	12924906	.	.	-	Cufflinks	exon	.	gene_id "XLOC_036574"; transcript_id "TCONS_00048605"; exon_number "4"; oId "CUFF.4163.2"; class_code "u"; tss_id "TSS27739";
1	12924916	12924993	.	.	-	Cufflinks	exon	.	gene_id "XLOC_036574"; transcript_id "TCONS_00048606"; exon_number "5"; oId "CUFF.4163.1"; class_code "u"; tss_id "TSS27739";
1	12924916	12925024	.	.	-	Cufflinks	exon	.	gene_id "XLOC_036574"; transcript_id "TCONS_00048607"; exon_number "5"; oId "CUFF.4163.3"; class_code "u"; tss_id "TSS27739";
1	12986446	12986979	.	.	+	Cufflinks	exon	.	gene_id "XLOC_038466"; transcript_id "TCONS_00051505"; exon_number "1"; oId "CUFF.4180.1"; class_code "u";
1	13167847	13168651	.	.	+	Cufflinks	exon	.	gene_id "XLOC_038480"; transcript_id "TCONS_00051519"; exon_number "1"; oId "CUFF.4212.1"; class_code "u";
1	13281180	13282061	.	.	+	Cufflinks	exon	.	gene_id "XLOC_038482"; transcript_id "TCONS_00051521"; exon_number "1"; oId "CUFF.4221.1"; class_code "u";
1	13282399	13282695	.	.	-	Cufflinks	exon	.	gene_id "XLOC_036592"; transcript_id "TCONS_00048638"; exon_number "1"; oId "CUFF.4222.1"; class_code "u"; tss_id "TSS27761";
1	13282776	13283257	.	.	-	Cufflinks	exon	.	gene_id "XLOC_036592"; transcript_id "TCONS_00048638"; exon_number "2"; oId "CUFF.4222.1"; class_code "u"; tss_id "TSS27761";
1	13475385	13475575	.	.	-	Cufflinks	exon	.	gene_id "XLOC_036596"; transcript_id "TCONS_00048650"; exon_number "1"; oId "CUFF.4232.1"; class_code "u"; tss_id "TSS27765";
1	13475730	13475884	.	.	-	Cufflinks	exon	.	gene_id "XLOC_036596"; transcript_id "TCONS_00048650"; exon_number "2"; oId "CUFF.4232.1"; class_code "u"; tss_id "TSS27765";
1	13722087	13722442	.	.	+	Cufflinks	exon	.	gene_id "XLOC_038488"; transcript_id "TCONS_00051527"; exon_number "1"; oId "CUFF.4248.1"; class_code "u";
1	13838233	13838775	.	.	-	Cufflinks	exon	.	gene_id "XLOC_036601"; transcript_id "TCONS_00048656"; exon_number "1"; oId "CUFF.4250.1"; class_code "u"; tss_id "TSS27770";
1	13839001	13839161	.	.	-	Cufflinks	exon	.	gene_id "XLOC_036601"; transcript_id "TCONS_00048656"; exon_number "2"; oId "CUFF.4250.1"; class_code "u"; tss_id "TSS27770";
1	13857758	13858014	.	.	+	Cufflinks	exon	.	gene_id "XLOC_034112"; transcript_id "TCONS_00044167"; exon_number "1"; oId "CUFF.4252.1"; class_code "u"; tss_id "TSS24682";
1	13857876	13858014	.	.	+	Cufflinks	exon	.	gene_id "XLOC_034112"; transcript_id "TCONS_00044168"; exon_number "1"; oId "CUFF.4252.2"; class_code "u"; tss_id "TSS24683";
1	13858139	13858711	.	.	+	Cufflinks	exon	.	gene_id "XLOC_034112"; transcript_id "TCONS_00044168"; exon_number "2"; oId "CUFF.4252.2"; class_code "u"; tss_id "TSS24683";
1	13858139	13858279	.	.	+	Cufflinks	exon	.	gene_id "XLOC_034112"; transcript_id "TCONS_00044167"; exon_number "2"; oId "CUFF.4252.1"; class_code "u"; tss_id "TSS24682";
1	13858757	13858797	.	.	+	Cufflinks	exon	.	gene_id "XLOC_034112"; transcript_id "TCONS_00044167"; exon_number "3"; oId "CUFF.4252.1"; class_code "u"; tss_id "TSS24682";
1	13858879	13859060	.	.	+	Cufflinks	exon	.	gene_id "XLOC_034112"; transcript_id "TCONS_00044167"; exon_number "4"; oId "CUFF.4252.1"; class_code "u"; tss_id "TSS24682";
1	14135534	14136033	.	.	+	Cufflinks	exon	.	gene_id "XLOC_038493"; transcript_id "TCONS_00051532"; exon_number "1"; oId "CUFF.4266.1"; class_code "u";
1	16066015	16066316	.	.	+	Cufflinks	exon	.	gene_id "XLOC_034123"; transcript_id "TCONS_00044185"; exon_number "1"; oId "CUFF.4290.1"; class_code "u"; tss_id "TSS24695";
1	16066478	16066705	.	.	+	Cufflinks	exon	.	gene_id "XLOC_034123"; transcript_id "TCONS_00044185"; exon_number "2"; oId "CUFF.4290.1"; class_code "u"; tss_id "TSS24695";
1	16115442	16115809	.	.	-	Cufflinks	exon	.	gene_id "XLOC_036617"; transcript_id "TCONS_00048678"; exon_number "1"; oId "CUFF.4293.1"; class_code "u"; tss_id "TSS27788";
1	16115986	16116086	.	.	-	Cufflinks	exon	.	gene_id "XLOC_036617"; transcript_id "TCONS_00048678"; exon_number "2"; oId "CUFF.4293.1"; class_code "u"; tss_id "TSS27788";
1	16131678	16132279	.	.	+	Cufflinks	exon	.	gene_id "XLOC_038502"; transcript_id "TCONS_00051541"; exon_number "1"; oId "CUFF.4295.1"; class_code "u";
1	16365212	16365244	.	.	-	Cufflinks	exon	.	gene_id "XLOC_036624"; transcript_id "TCONS_00048687"; exon_number "1"; oId "CUFF.4312.2"; class_code "u"; tss_id "TSS27796";
1	16365212	16365244	.	.	-	Cufflinks	exon	.	gene_id "XLOC_036624"; transcript_id "TCONS_00048686"; exon_number "1"; oId "CUFF.4312.1"; class_code "u"; tss_id "TSS27796";
1	16365338	16365402	.	.	-	Cufflinks	exon	.	gene_id "XLOC_036624"; transcript_id "TCONS_00048687"; exon_number "2"; oId "CUFF.4312.2"; class_code "u"; tss_id "TSS27796";
1	16365338	16365402	.	.	-	Cufflinks	exon	.	gene_id "XLOC_036624"; transcript_id "TCONS_00048686"; exon_number "2"; oId "CUFF.4312.1"; class_code "u"; tss_id "TSS27796";
1	16365521	16365569	.	.	-	Cufflinks	exon	.	gene_id "XLOC_036624"; transcript_id "TCONS_00048686"; exon_number "3"; oId "CUFF.4312.1"; class_code "u"; tss_id "TSS27796";
1	16365521	16365575	.	.	-	Cufflinks	exon	.	gene_id "XLOC_036624"; transcript_id "TCONS_00048687"; exon_number "3"; oId "CUFF.4312.2"; class_code "u"; tss_id "TSS27796";
1	16365633	16365975	.	.	-	Cufflinks	exon	.	gene_id "XLOC_036624"; transcript_id "TCONS_00048688"; exon_number "1"; oId "CUFF.4312.3"; class_code "u"; tss_id "TSS27796";
1	16365844	16365975	.	.	-	Cufflinks	exon	.	gene_id "XLOC_036624"; transcript_id "TCONS_00048686"; exon_number "4"; oId "CUFF.4312.1"; class_code "u"; tss_id "TSS27796";
1	16365844	16365975	.	.	-	Cufflinks	exon	.	gene_id "XLOC_036624"; transcript_id "TCONS_00048687"; exon_number "4"; oId "CUFF.4312.2"; class_code "u"; tss_id "TSS27796";
1	16366148	16366369	.	.	-	Cufflinks	exon	.	gene_id "XLOC_036624"; transcript_id "TCONS_00048686"; exon_number "5"; oId "CUFF.4312.1"; class_code "u"; tss_id "TSS27796";
1	16366148	16366369	.	.	-	Cufflinks	exon	.	gene_id "XLOC_036624"; transcript_id "TCONS_00048687"; exon_number "5"; oId "CUFF.4312.2"; class_code "u"; tss_id "TSS27796";
1	16366148	16366369	.	.	-	Cufflinks	exon	.	gene_id "XLOC_036624"; transcript_id "TCONS_00048688"; exon_number "2"; oId "CUFF.4312.3"; class_code "u"; tss_id "TSS27796";
1	16437949	16438355	.	.	+	Cufflinks	exon	.	gene_id "XLOC_038509"; transcript_id "TCONS_00051548"; exon_number "1"; oId "CUFF.4322.1"; class_code "u";
1	16811268	16811855	.	.	+	Cufflinks	exon	.	gene_id "XLOC_038524"; transcript_id "TCONS_00051563"; exon_number "1"; oId "CUFF.4362.1"; class_code "u";
1	16990461	16990620	.	.	+	Cufflinks	exon	.	gene_id "XLOC_034156"; transcript_id "TCONS_00044240"; exon_number "1"; oId "CUFF.4390.1"; class_code "u"; tss_id "TSS24735";
1	16991038	16991124	.	.	+	Cufflinks	exon	.	gene_id "XLOC_034156"; transcript_id "TCONS_00044240"; exon_number "2"; oId "CUFF.4390.1"; class_code "u"; tss_id "TSS24735";
1	16991249	16991328	.	.	+	Cufflinks	exon	.	gene_id "XLOC_034156"; transcript_id "TCONS_00044240"; exon_number "3"; oId "CUFF.4390.1"; class_code "u"; tss_id "TSS24735";
1	17095455	17095714	.	.	+	Cufflinks	exon	.	gene_id "XLOC_038535"; transcript_id "TCONS_00051574"; exon_number "1"; oId "CUFF.4410.1"; class_code "u";
1	17233557	17234719	.	.	+	Cufflinks	exon	.	gene_id "XLOC_038542"; transcript_id "TCONS_00051581"; exon_number "1"; oId "CUFF.4437.1"; class_code "u";
1	17234918	17235313	.	.	+	Cufflinks	exon	.	gene_id "XLOC_038543"; transcript_id "TCONS_00051582"; exon_number "1"; oId "CUFF.4438.1"; class_code "u";
1	17292409	17293001	.	.	+	Cufflinks	exon	.	gene_id "XLOC_038547"; transcript_id "TCONS_00051586"; exon_number "1"; oId "CUFF.4449.1"; class_code "u";
1	17389110	17389568	.	.	+	Cufflinks	exon	.	gene_id "XLOC_038560"; transcript_id "TCONS_00051599"; exon_number "1"; oId "CUFF.4475.1"; class_code "u";
1	17391577	17391930	.	.	+	Cufflinks	exon	.	gene_id "XLOC_038562"; transcript_id "TCONS_00051601"; exon_number "1"; oId "CUFF.4477.1"; class_code "u";
1	17392580	17393003	.	.	+	Cufflinks	exon	.	gene_id "XLOC_038563"; transcript_id "TCONS_00051602"; exon_number "1"; oId "CUFF.4478.1"; class_code "u";
1	17577726	17578297	.	.	+	Cufflinks	exon	.	gene_id "XLOC_038584"; transcript_id "TCONS_00051623"; exon_number "1"; oId "CUFF.4524.1"; class_code "u";
1	17580323	17580580	.	.	+	Cufflinks	exon	.	gene_id "XLOC_034201"; transcript_id "TCONS_00044311"; exon_number "1"; oId "CUFF.4525.1"; class_code "u"; tss_id "TSS24783";
1	17581121	17581166	.	.	+	Cufflinks	exon	.	gene_id "XLOC_034201"; transcript_id "TCONS_00044311"; exon_number "2"; oId "CUFF.4525.1"; class_code "u"; tss_id "TSS24783";
1	17581450	17581524	.	.	+	Cufflinks	exon	.	gene_id "XLOC_034201"; transcript_id "TCONS_00044311"; exon_number "3"; oId "CUFF.4525.1"; class_code "u"; tss_id "TSS24783";
1	17581609	17581741	.	.	+	Cufflinks	exon	.	gene_id "XLOC_034201"; transcript_id "TCONS_00044311"; exon_number "4"; oId "CUFF.4525.1"; class_code "u"; tss_id "TSS24783";
1	17583272	17583300	.	.	+	Cufflinks	exon	.	gene_id "XLOC_034202"; transcript_id "TCONS_00044313"; exon_number "1"; oId "CUFF.4526.3"; class_code "u"; tss_id "TSS24785";
1	17583272	17583300	.	.	+	Cufflinks	exon	.	gene_id "XLOC_034202"; transcript_id "TCONS_00044314"; exon_number "1"; oId "CUFF.4526.2"; class_code "u"; tss_id "TSS24785";
1	17583410	17583446	.	.	+	Cufflinks	exon	.	gene_id "XLOC_034202"; transcript_id "TCONS_00044313"; exon_number "2"; oId "CUFF.4526.3"; class_code "u"; tss_id "TSS24785";
1	17583410	17583446	.	.	+	Cufflinks	exon	.	gene_id "XLOC_034202"; transcript_id "TCONS_00044314"; exon_number "2"; oId "CUFF.4526.2"; class_code "u"; tss_id "TSS24785";
1	17583536	17583638	.	.	+	Cufflinks	exon	.	gene_id "XLOC_034202"; transcript_id "TCONS_00044313"; exon_number "3"; oId "CUFF.4526.3"; class_code "u"; tss_id "TSS24785";
1	17583536	17583638	.	.	+	Cufflinks	exon	.	gene_id "XLOC_034202"; transcript_id "TCONS_00044314"; exon_number "3"; oId "CUFF.4526.2"; class_code "u"; tss_id "TSS24785";
1	17583730	17583787	.	.	+	Cufflinks	exon	.	gene_id "XLOC_034202"; transcript_id "TCONS_00044313"; exon_number "4"; oId "CUFF.4526.3"; class_code "u"; tss_id "TSS24785";
1	17583730	17583787	.	.	+	Cufflinks	exon	.	gene_id "XLOC_034202"; transcript_id "TCONS_00044314"; exon_number "4"; oId "CUFF.4526.2"; class_code "u"; tss_id "TSS24785";
1	17583897	17584318	.	.	+	Cufflinks	exon	.	gene_id "XLOC_034202"; transcript_id "TCONS_00044314"; exon_number "5"; oId "CUFF.4526.2"; class_code "u"; tss_id "TSS24785";
1	17583897	17584318	.	.	+	Cufflinks	exon	.	gene_id "XLOC_034202"; transcript_id "TCONS_00044313"; exon_number "5"; oId "CUFF.4526.3"; class_code "u"; tss_id "TSS24785";
1	17584348	17584449	.	.	+	Cufflinks	exon	.	gene_id "XLOC_034202"; transcript_id "TCONS_00044315"; exon_number "1"; oId "CUFF.4526.4"; class_code "u"; tss_id "TSS24786";
1	17584398	17584449	.	.	+	Cufflinks	exon	.	gene_id "XLOC_034202"; transcript_id "TCONS_00044313"; exon_number "6"; oId "CUFF.4526.3"; class_code "u"; tss_id "TSS24785";
1	17584398	17584449	.	.	+	Cufflinks	exon	.	gene_id "XLOC_034202"; transcript_id "TCONS_00044314"; exon_number "6"; oId "CUFF.4526.2"; class_code "u"; tss_id "TSS24785";
1	17584560	17584635	.	.	+	Cufflinks	exon	.	gene_id "XLOC_034202"; transcript_id "TCONS_00044313"; exon_number "7"; oId "CUFF.4526.3"; class_code "u"; tss_id "TSS24785";
1	17584560	17584635	.	.	+	Cufflinks	exon	.	gene_id "XLOC_034202"; transcript_id "TCONS_00044314"; exon_number "7"; oId "CUFF.4526.2"; class_code "u"; tss_id "TSS24785";
1	17584560	17584635	.	.	+	Cufflinks	exon	.	gene_id "XLOC_034202"; transcript_id "TCONS_00044315"; exon_number "2"; oId "CUFF.4526.4"; class_code "u"; tss_id "TSS24786";
1	17584722	17585445	.	.	+	Cufflinks	exon	.	gene_id "XLOC_034202"; transcript_id "TCONS_00044315"; exon_number "3"; oId "CUFF.4526.4"; class_code "u"; tss_id "TSS24786";
1	17584722	17585445	.	.	+	Cufflinks	exon	.	gene_id "XLOC_034202"; transcript_id "TCONS_00044314"; exon_number "8"; oId "CUFF.4526.2"; class_code "u"; tss_id "TSS24785";
1	17584722	17585445	.	.	+	Cufflinks	exon	.	gene_id "XLOC_034202"; transcript_id "TCONS_00044313"; exon_number "8"; oId "CUFF.4526.3"; class_code "u"; tss_id "TSS24785";
1	17585570	17585634	.	.	+	Cufflinks	exon	.	gene_id "XLOC_034202"; transcript_id "TCONS_00044313"; exon_number "9"; oId "CUFF.4526.3"; class_code "u"; tss_id "TSS24785";
1	17585570	17585634	.	.	+	Cufflinks	exon	.	gene_id "XLOC_034202"; transcript_id "TCONS_00044315"; exon_number "4"; oId "CUFF.4526.4"; class_code "u"; tss_id "TSS24786";
1	17585570	17585634	.	.	+	Cufflinks	exon	.	gene_id "XLOC_034202"; transcript_id "TCONS_00044314"; exon_number "9"; oId "CUFF.4526.2"; class_code "u"; tss_id "TSS24785";
1	17585703	17585794	.	.	+	Cufflinks	exon	.	gene_id "XLOC_034202"; transcript_id "TCONS_00044313"; exon_number "10"; oId "CUFF.4526.3"; class_code "u"; tss_id "TSS24785";
1	17585703	17585794	.	.	+	Cufflinks	exon	.	gene_id "XLOC_034202"; transcript_id "TCONS_00044314"; exon_number "10"; oId "CUFF.4526.2"; class_code "u"; tss_id "TSS24785";
1	17585706	17585794	.	.	+	Cufflinks	exon	.	gene_id "XLOC_034202"; transcript_id "TCONS_00044315"; exon_number "5"; oId "CUFF.4526.4"; class_code "u"; tss_id "TSS24786";
1	17585885	17586320	.	.	+	Cufflinks	exon	.	gene_id "XLOC_034202"; transcript_id "TCONS_00044315"; exon_number "6"; oId "CUFF.4526.4"; class_code "u"; tss_id "TSS24786";
1	17585889	17586320	.	.	+	Cufflinks	exon	.	gene_id "XLOC_034202"; transcript_id "TCONS_00044313"; exon_number "11"; oId "CUFF.4526.3"; class_code "u"; tss_id "TSS24785";
1	17585889	17586320	.	.	+	Cufflinks	exon	.	gene_id "XLOC_034202"; transcript_id "TCONS_00044314"; exon_number "11"; oId "CUFF.4526.2"; class_code "u"; tss_id "TSS24785";
1	17586449	17586528	.	.	+	Cufflinks	exon	.	gene_id "XLOC_034202"; transcript_id "TCONS_00044313"; exon_number "12"; oId "CUFF.4526.3"; class_code "u"; tss_id "TSS24785";
1	17586449	17586528	.	.	+	Cufflinks	exon	.	gene_id "XLOC_034202"; transcript_id "TCONS_00044314"; exon_number "12"; oId "CUFF.4526.2"; class_code "u"; tss_id "TSS24785";
1	17586449	17586880	.	.	+	Cufflinks	exon	.	gene_id "XLOC_034202"; transcript_id "TCONS_00044315"; exon_number "7"; oId "CUFF.4526.4"; class_code "u"; tss_id "TSS24786";
1	17586597	17586880	.	.	+	Cufflinks	exon	.	gene_id "XLOC_034202"; transcript_id "TCONS_00044313"; exon_number "13"; oId "CUFF.4526.3"; class_code "u"; tss_id "TSS24785";
1	17586597	17586880	.	.	+	Cufflinks	exon	.	gene_id "XLOC_034202"; transcript_id "TCONS_00044314"; exon_number "13"; oId "CUFF.4526.2"; class_code "u"; tss_id "TSS24785";
1	17586988	17587042	.	.	+	Cufflinks	exon	.	gene_id "XLOC_034202"; transcript_id "TCONS_00044313"; exon_number "14"; oId "CUFF.4526.3"; class_code "u"; tss_id "TSS24785";
1	17586988	17587042	.	.	+	Cufflinks	exon	.	gene_id "XLOC_034202"; transcript_id "TCONS_00044314"; exon_number "14"; oId "CUFF.4526.2"; class_code "u"; tss_id "TSS24785";
1	17586988	17587042	.	.	+	Cufflinks	exon	.	gene_id "XLOC_034202"; transcript_id "TCONS_00044315"; exon_number "8"; oId "CUFF.4526.4"; class_code "u"; tss_id "TSS24786";
1	17587277	17587346	.	.	+	Cufflinks	exon	.	gene_id "XLOC_034202"; transcript_id "TCONS_00044315"; exon_number "9"; oId "CUFF.4526.4"; class_code "u"; tss_id "TSS24786";
1	17587284	17587346	.	.	+	Cufflinks	exon	.	gene_id "XLOC_034202"; transcript_id "TCONS_00044314"; exon_number "15"; oId "CUFF.4526.2"; class_code "u"; tss_id "TSS24785";
1	17587284	17587346	.	.	+	Cufflinks	exon	.	gene_id "XLOC_034202"; transcript_id "TCONS_00044313"; exon_number "15"; oId "CUFF.4526.3"; class_code "u"; tss_id "TSS24785";
1	17587438	17587504	.	.	+	Cufflinks	exon	.	gene_id "XLOC_034202"; transcript_id "TCONS_00044313"; exon_number "16"; oId "CUFF.4526.3"; class_code "u"; tss_id "TSS24785";
1	17587438	17587504	.	.	+	Cufflinks	exon	.	gene_id "XLOC_034202"; transcript_id "TCONS_00044314"; exon_number "16"; oId "CUFF.4526.2"; class_code "u"; tss_id "TSS24785";
1	17587438	17587504	.	.	+	Cufflinks	exon	.	gene_id "XLOC_034202"; transcript_id "TCONS_00044315"; exon_number "10"; oId "CUFF.4526.4"; class_code "u"; tss_id "TSS24786";
1	17587676	17587721	.	.	+	Cufflinks	exon	.	gene_id "XLOC_034202"; transcript_id "TCONS_00044313"; exon_number "17"; oId "CUFF.4526.3"; class_code "u"; tss_id "TSS24785";
1	17587676	17587721	.	.	+	Cufflinks	exon	.	gene_id "XLOC_034202"; transcript_id "TCONS_00044314"; exon_number "17"; oId "CUFF.4526.2"; class_code "u"; tss_id "TSS24785";
1	17587676	17587721	.	.	+	Cufflinks	exon	.	gene_id "XLOC_034202"; transcript_id "TCONS_00044315"; exon_number "11"; oId "CUFF.4526.4"; class_code "u"; tss_id "TSS24786";
1	17587820	17587925	.	.	+	Cufflinks	exon	.	gene_id "XLOC_034202"; transcript_id "TCONS_00044313"; exon_number "18"; oId "CUFF.4526.3"; class_code "u"; tss_id "TSS24785";
1	17587820	17588304	.	.	+	Cufflinks	exon	.	gene_id "XLOC_034202"; transcript_id "TCONS_00044315"; exon_number "12"; oId "CUFF.4526.4"; class_code "u"; tss_id "TSS24786";
1	17587820	17587925	.	.	+	Cufflinks	exon	.	gene_id "XLOC_034202"; transcript_id "TCONS_00044314"; exon_number "18"; oId "CUFF.4526.2"; class_code "u"; tss_id "TSS24785";
1	17588235	17588428	.	.	+	Cufflinks	exon	.	gene_id "XLOC_034202"; transcript_id "TCONS_00044314"; exon_number "19"; oId "CUFF.4526.2"; class_code "u"; tss_id "TSS24785";
1	17588235	17588710	.	.	+	Cufflinks	exon	.	gene_id "XLOC_034202"; transcript_id "TCONS_00044313"; exon_number "19"; oId "CUFF.4526.3"; class_code "u"; tss_id "TSS24785";
1	17588391	17588428	.	.	+	Cufflinks	exon	.	gene_id "XLOC_034202"; transcript_id "TCONS_00044315"; exon_number "13"; oId "CUFF.4526.4"; class_code "u"; tss_id "TSS24786";
1	17589024	17589662	.	.	+	Cufflinks	exon	.	gene_id "XLOC_034202"; transcript_id "TCONS_00044314"; exon_number "20"; oId "CUFF.4526.2"; class_code "u"; tss_id "TSS24785";
1	17589024	17589662	.	.	+	Cufflinks	exon	.	gene_id "XLOC_034202"; transcript_id "TCONS_00044315"; exon_number "14"; oId "CUFF.4526.4"; class_code "u"; tss_id "TSS24786";
1	17763540	17764063	.	.	+	Cufflinks	exon	.	gene_id "XLOC_038592"; transcript_id "TCONS_00051631"; exon_number "1"; oId "CUFF.4555.1"; class_code "u";
1	17832798	17833001	.	.	+	Cufflinks	exon	.	gene_id "XLOC_038594"; transcript_id "TCONS_00051633"; exon_number "1"; oId "CUFF.4570.1"; class_code "u";
1	18207492	18207854	.	.	+	Cufflinks	exon	.	gene_id "XLOC_038611"; transcript_id "TCONS_00051650"; exon_number "1"; oId "CUFF.4658.1"; class_code "u";
1	18394143	18394444	.	.	-	Cufflinks	exon	.	gene_id "XLOC_036760"; transcript_id "TCONS_00048912"; exon_number "1"; oId "CUFF.4701.1"; class_code "u"; tss_id "TSS27966";
1	18394575	18394844	.	.	-	Cufflinks	exon	.	gene_id "XLOC_036760"; transcript_id "TCONS_00048912"; exon_number "2"; oId "CUFF.4701.1"; class_code "u"; tss_id "TSS27966";
1	18857742	18857852	.	.	+	Cufflinks	exon	.	gene_id "XLOC_034311"; transcript_id "TCONS_00044500"; exon_number "1"; oId "CUFF.4798.1"; class_code "u"; tss_id "TSS24920";
1	18858197	18858445	.	.	+	Cufflinks	exon	.	gene_id "XLOC_034311"; transcript_id "TCONS_00044500"; exon_number "2"; oId "CUFF.4798.1"; class_code "u"; tss_id "TSS24920";
1	19022517	19023253	.	.	+	Cufflinks	exon	.	gene_id "XLOC_038654"; transcript_id "TCONS_00051693"; exon_number "1"; oId "CUFF.4840.1"; class_code "u";
1	19444303	19444777	.	.	+	Cufflinks	exon	.	gene_id "XLOC_038666"; transcript_id "TCONS_00051705"; exon_number "1"; oId "CUFF.4926.1"; class_code "u";
1	19583216	19583505	.	.	+	Cufflinks	exon	.	gene_id "XLOC_038669"; transcript_id "TCONS_00051708"; exon_number "1"; oId "CUFF.4961.1"; class_code "u";
1	19848576	19849450	.	.	+	Cufflinks	exon	.	gene_id "XLOC_038684"; transcript_id "TCONS_00051723"; exon_number "1"; oId "CUFF.5027.1"; class_code "u";
1	20006521	20007004	.	.	+	Cufflinks	exon	.	gene_id "XLOC_038693"; transcript_id "TCONS_00051732"; exon_number "1"; oId "CUFF.5066.1"; class_code "u";
1	20007820	20008202	.	.	+	Cufflinks	exon	.	gene_id "XLOC_038694"; transcript_id "TCONS_00051733"; exon_number "1"; oId "CUFF.5067.1"; class_code "u";
1	20010536	20010986	.	.	+	Cufflinks	exon	.	gene_id "XLOC_038696"; transcript_id "TCONS_00051735"; exon_number "1"; oId "CUFF.5069.1"; class_code "u";
1	20436880	20437109	.	.	+	Cufflinks	exon	.	gene_id "XLOC_038721"; transcript_id "TCONS_00051760"; exon_number "1"; oId "CUFF.5175.1"; class_code "u";
1	20524720	20525260	.	.	+	Cufflinks	exon	.	gene_id "XLOC_038724"; transcript_id "TCONS_00051763"; exon_number "1"; oId "CUFF.5196.1"; class_code "u";
1	21052270	21053144	.	.	+	Cufflinks	exon	.	gene_id "XLOC_038745"; transcript_id "TCONS_00051784"; exon_number "1"; oId "CUFF.5311.1"; class_code "u";
1	21267986	21268401	.	.	+	Cufflinks	exon	.	gene_id "XLOC_038750"; transcript_id "TCONS_00051789"; exon_number "1"; oId "CUFF.5365.1"; class_code "u";
1	21376160	21376893	.	.	+	Cufflinks	exon	.	gene_id "XLOC_038755"; transcript_id "TCONS_00051794"; exon_number "1"; oId "CUFF.5383.1"; class_code "u";
1	21469353	21469577	.	.	-	Cufflinks	exon	.	gene_id "XLOC_037041"; transcript_id "TCONS_00049420"; exon_number "1"; oId "CUFF.5404.1"; class_code "u"; tss_id "TSS28314";
1	21469674	21469820	.	.	-	Cufflinks	exon	.	gene_id "XLOC_037041"; transcript_id "TCONS_00049420"; exon_number "2"; oId "CUFF.5404.1"; class_code "u"; tss_id "TSS28314";
1	21530899	21531332	.	.	-	Cufflinks	exon	.	gene_id "XLOC_037052"; transcript_id "TCONS_00049434"; exon_number "1"; oId "CUFF.5421.1"; class_code "u"; tss_id "TSS28327";
1	21531447	21531520	.	.	-	Cufflinks	exon	.	gene_id "XLOC_037052"; transcript_id "TCONS_00049434"; exon_number "2"; oId "CUFF.5421.1"; class_code "u"; tss_id "TSS28327";
1	21616341	21616795	.	.	-	Cufflinks	exon	.	gene_id "XLOC_037058"; transcript_id "TCONS_00049449"; exon_number "1"; oId "CUFF.5441.1"; class_code "u"; tss_id "TSS28334";
1	21617204	21617236	.	.	-	Cufflinks	exon	.	gene_id "XLOC_037058"; transcript_id "TCONS_00049449"; exon_number "2"; oId "CUFF.5441.1"; class_code "u"; tss_id "TSS28334";
1	21619466	21620176	.	.	+	Cufflinks	exon	.	gene_id "XLOC_038775"; transcript_id "TCONS_00051814"; exon_number "1"; oId "CUFF.5442.1"; class_code "u";
1	22076504	22077103	.	.	+	Cufflinks	exon	.	gene_id "XLOC_038791"; transcript_id "TCONS_00051830"; exon_number "1"; oId "CUFF.5522.1"; class_code "u";
1	22522313	22522751	.	.	+	Cufflinks	exon	.	gene_id "XLOC_038810"; transcript_id "TCONS_00051849"; exon_number "1"; oId "CUFF.5621.1"; class_code "u";
1	22610917	22611981	.	.	+	Cufflinks	exon	.	gene_id "XLOC_038813"; transcript_id "TCONS_00051852"; exon_number "1"; oId "CUFF.5643.1"; class_code "u";
1	22627861	22628098	.	.	+	Cufflinks	exon	.	gene_id "XLOC_038814"; transcript_id "TCONS_00051853"; exon_number "1"; oId "CUFF.5648.1"; class_code "u";
1	22715721	22716153	.	.	+	Cufflinks	exon	.	gene_id "XLOC_038820"; transcript_id "TCONS_00051859"; exon_number "1"; oId "CUFF.5662.1"; class_code "u";
1	22822757	22823139	.	.	+	Cufflinks	exon	.	gene_id "XLOC_038830"; transcript_id "TCONS_00051869"; exon_number "1"; oId "CUFF.5695.1"; class_code "u";
1	22842632	22843151	.	.	+	Cufflinks	exon	.	gene_id "XLOC_038832"; transcript_id "TCONS_00051871"; exon_number "1"; oId "CUFF.5700.1"; class_code "u";
1	22927296	22928430	.	.	+	Cufflinks	exon	.	gene_id "XLOC_038840"; transcript_id "TCONS_00051879"; exon_number "1"; oId "CUFF.5719.1"; class_code "u";
1	23430636	23430918	.	.	+	Cufflinks	exon	.	gene_id "XLOC_038877"; transcript_id "TCONS_00051916"; exon_number "1"; oId "CUFF.5842.1"; class_code "u";
1	23459177	23459703	.	.	+	Cufflinks	exon	.	gene_id "XLOC_038878"; transcript_id "TCONS_00051917"; exon_number "1"; oId "CUFF.5850.1"; class_code "u";
1	23649480	23649795	.	.	-	Cufflinks	exon	.	gene_id "XLOC_037239"; transcript_id "TCONS_00049792"; exon_number "1"; oId "CUFF.5892.1"; class_code "u"; tss_id "TSS28554";
1	23650069	23650180	.	.	-	Cufflinks	exon	.	gene_id "XLOC_037239"; transcript_id "TCONS_00049792"; exon_number "2"; oId "CUFF.5892.1"; class_code "u"; tss_id "TSS28554";
1	23963551	23963837	.	.	-	Cufflinks	exon	.	gene_id "XLOC_037264"; transcript_id "TCONS_00049838"; exon_number "1"; oId "CUFF.5971.2"; class_code "u"; tss_id "TSS28584";
1	23963551	23963852	.	.	-	Cufflinks	exon	.	gene_id "XLOC_037264"; transcript_id "TCONS_00049837"; exon_number "1"; oId "CUFF.5971.1"; class_code "u"; tss_id "TSS28584";
1	23964154	23964390	.	.	-	Cufflinks	exon	.	gene_id "XLOC_037264"; transcript_id "TCONS_00049838"; exon_number "2"; oId "CUFF.5971.2"; class_code "u"; tss_id "TSS28584";
1	23964154	23964390	.	.	-	Cufflinks	exon	.	gene_id "XLOC_037264"; transcript_id "TCONS_00049837"; exon_number "2"; oId "CUFF.5971.1"; class_code "u"; tss_id "TSS28584";
1	23988999	23989414	.	.	+	Cufflinks	exon	.	gene_id "XLOC_038909"; transcript_id "TCONS_00051948"; exon_number "1"; oId "CUFF.5976.1"; class_code "u";
1	24104048	24104395	.	.	+	Cufflinks	exon	.	gene_id "XLOC_038920"; transcript_id "TCONS_00051959"; exon_number "1"; oId "CUFF.6007.1"; class_code "u";
1	24190247	24190736	.	.	+	Cufflinks	exon	.	gene_id "XLOC_038927"; transcript_id "TCONS_00051966"; exon_number "1"; oId "CUFF.6033.1"; class_code "u";
1	24339569	24339979	.	.	+	Cufflinks	exon	.	gene_id "XLOC_038938"; transcript_id "TCONS_00051977"; exon_number "1"; oId "CUFF.6068.1"; class_code "u";
1	24519680	24520102	.	.	+	Cufflinks	exon	.	gene_id "XLOC_038949"; transcript_id "TCONS_00051988"; exon_number "1"; oId "CUFF.6120.1"; class_code "u";
1	24558504	24559131	.	.	+	Cufflinks	exon	.	gene_id "XLOC_038950"; transcript_id "TCONS_00051989"; exon_number "1"; oId "CUFF.6127.1"; class_code "u";
1	24662358	24662624	.	.	+	Cufflinks	exon	.	gene_id "XLOC_038962"; transcript_id "TCONS_00052001"; exon_number "1"; oId "CUFF.6153.1"; class_code "u";
1	24745589	24746099	.	.	+	Cufflinks	exon	.	gene_id "XLOC_038967"; transcript_id "TCONS_00052006"; exon_number "1"; oId "CUFF.6173.1"; class_code "u";
1	25119370	25119482	.	.	+	Cufflinks	exon	.	gene_id "XLOC_034830"; transcript_id "TCONS_00045404"; exon_number "1"; oId "CUFF.6261.1"; class_code "u"; tss_id "TSS25547";
1	25119578	25119616	.	.	+	Cufflinks	exon	.	gene_id "XLOC_034830"; transcript_id "TCONS_00045404"; exon_number "2"; oId "CUFF.6261.1"; class_code "u"; tss_id "TSS25547";
1	25119700	25120008	.	.	+	Cufflinks	exon	.	gene_id "XLOC_034830"; transcript_id "TCONS_00045404"; exon_number "3"; oId "CUFF.6261.1"; class_code "u"; tss_id "TSS25547";
1	25751429	25752018	.	.	+	Cufflinks	exon	.	gene_id "XLOC_039024"; transcript_id "TCONS_00052063"; exon_number "1"; oId "CUFF.6407.1"; class_code "u";
1	25845038	25845399	.	.	+	Cufflinks	exon	.	gene_id "XLOC_034895"; transcript_id "TCONS_00045516"; exon_number "1"; oId "CUFF.6429.1"; class_code "u"; tss_id "TSS25624";
1	25845601	25845835	.	.	+	Cufflinks	exon	.	gene_id "XLOC_034895"; transcript_id "TCONS_00045516"; exon_number "2"; oId "CUFF.6429.1"; class_code "u"; tss_id "TSS25624";
1	26209357	26210609	.	.	+	Cufflinks	exon	.	gene_id "XLOC_039042"; transcript_id "TCONS_00052081"; exon_number "1"; oId "CUFF.6513.1"; class_code "u";
1	26209357	26209780	.	.	-	Cufflinks	exon	.	gene_id "XLOC_037481"; transcript_id "TCONS_00050202"; exon_number "1"; oId "CUFF.6514.1"; class_code "u"; tss_id "TSS28846";
1	26210474	26210609	.	.	-	Cufflinks	exon	.	gene_id "XLOC_037481"; transcript_id "TCONS_00050202"; exon_number "2"; oId "CUFF.6514.1"; class_code "u"; tss_id "TSS28846";
1	26697255	26697977	.	.	+	Cufflinks	exon	.	gene_id "XLOC_039058"; transcript_id "TCONS_00052097"; exon_number "1"; oId "CUFF.6624.1"; class_code "u";
1	26698074	26698723	.	.	+	Cufflinks	exon	.	gene_id "XLOC_039059"; transcript_id "TCONS_00052098"; exon_number "1"; oId "CUFF.6625.1"; class_code "u";
1	27074726	27075041	.	.	+	Cufflinks	exon	.	gene_id "XLOC_039076"; transcript_id "TCONS_00052115"; exon_number "1"; oId "CUFF.6717.1"; class_code "u";
1	27720040	27720888	.	.	+	Cufflinks	exon	.	gene_id "XLOC_039101"; transcript_id "TCONS_00052140"; exon_number "1"; oId "CUFF.6875.1"; class_code "u";
1	27934471	27934765	.	.	+	Cufflinks	exon	.	gene_id "XLOC_039110"; transcript_id "TCONS_00052149"; exon_number "1"; oId "CUFF.6930.1"; class_code "u";
1	28345967	28346260	.	.	-	Cufflinks	exon	.	gene_id "XLOC_037697"; transcript_id "TCONS_00050558"; exon_number "1"; oId "CUFF.7030.1"; class_code "u"; tss_id "TSS29108";
1	28346471	28346830	.	.	+	Cufflinks	exon	.	gene_id "XLOC_039121"; transcript_id "TCONS_00052160"; exon_number "1"; oId "CUFF.7031.1"; class_code "u";
1	28346795	28346845	.	.	-	Cufflinks	exon	.	gene_id "XLOC_037697"; transcript_id "TCONS_00050558"; exon_number "2"; oId "CUFF.7030.1"; class_code "u"; tss_id "TSS29108";
1	28354205	28354551	.	.	+	Cufflinks	exon	.	gene_id "XLOC_039122"; transcript_id "TCONS_00052161"; exon_number "1"; oId "CUFF.7034.1"; class_code "u";
1	28800977	28801765	.	.	+	Cufflinks	exon	.	gene_id "XLOC_039147"; transcript_id "TCONS_00052186"; exon_number "1"; oId "CUFF.7151.1"; class_code "u";
1	28876033	28876415	.	.	+	Cufflinks	exon	.	gene_id "XLOC_039150"; transcript_id "TCONS_00052189"; exon_number "1"; oId "CUFF.7166.1"; class_code "u";
1	28889140	28890886	.	.	+	Cufflinks	exon	.	gene_id "XLOC_039152"; transcript_id "TCONS_00052191"; exon_number "1"; oId "CUFF.7169.1"; class_code "u";
1	29427950	29428406	.	.	+	Cufflinks	exon	.	gene_id "XLOC_039170"; transcript_id "TCONS_00052209"; exon_number "1"; oId "CUFF.7289.1"; class_code "u";
1	29460115	29460585	.	.	+	Cufflinks	exon	.	gene_id "XLOC_039171"; transcript_id "TCONS_00052210"; exon_number "1"; oId "CUFF.7295.1"; class_code "u";
1	29740604	29741349	.	.	+	Cufflinks	exon	.	gene_id "XLOC_039184"; transcript_id "TCONS_00052223"; exon_number "1"; oId "CUFF.7370.1"; class_code "u";
1	30418471	30419030	.	.	+	Cufflinks	exon	.	gene_id "XLOC_039200"; transcript_id "TCONS_00052239"; exon_number "1"; oId "CUFF.7530.1"; class_code "u";
2	679626	680010	.	.	+	Cufflinks	exon	.	gene_id "XLOC_042220"; transcript_id "TCONS_00057570"; exon_number "1"; oId "CUFF.7657.1"; class_code "u";
2	852869	853316	.	.	+	Cufflinks	exon	.	gene_id "XLOC_042230"; transcript_id "TCONS_00057580"; exon_number "1"; oId "CUFF.7695.1"; class_code "u";
2	925290	925759	.	.	+	Cufflinks	exon	.	gene_id "XLOC_042232"; transcript_id "TCONS_00057582"; exon_number "1"; oId "CUFF.7710.1"; class_code "u";
2	950723	950936	.	.	+	Cufflinks	exon	.	gene_id "XLOC_042234"; transcript_id "TCONS_00057584"; exon_number "1"; oId "CUFF.7714.1"; class_code "u";
2	1133469	1133785	.	.	+	Cufflinks	exon	.	gene_id "XLOC_042243"; transcript_id "TCONS_00057593"; exon_number "1"; oId "CUFF.7756.1"; class_code "u";
2	1135846	1136378	.	.	+	Cufflinks	exon	.	gene_id "XLOC_042244"; transcript_id "TCONS_00057594"; exon_number "1"; oId "CUFF.7757.1"; class_code "u";
2	1365012	1365522	.	.	+	Cufflinks	exon	.	gene_id "XLOC_042255"; transcript_id "TCONS_00057605"; exon_number "1"; oId "CUFF.7805.1"; class_code "u";
2	1374826	1375396	.	.	+	Cufflinks	exon	.	gene_id "XLOC_042257"; transcript_id "TCONS_00057607"; exon_number "1"; oId "CUFF.7807.1"; class_code "u";
2	1604455	1605028	.	.	+	Cufflinks	exon	.	gene_id "XLOC_042271"; transcript_id "TCONS_00057621"; exon_number "1"; oId "CUFF.7853.1"; class_code "u";
2	1778233	1778625	.	.	+	Cufflinks	exon	.	gene_id "XLOC_042281"; transcript_id "TCONS_00057631"; exon_number "1"; oId "CUFF.7884.1"; class_code "u";
2	1926882	1927521	.	.	+	Cufflinks	exon	.	gene_id "XLOC_042290"; transcript_id "TCONS_00057640"; exon_number "1"; oId "CUFF.7903.1"; class_code "u";
2	1980679	1981110	.	.	+	Cufflinks	exon	.	gene_id "XLOC_042292"; transcript_id "TCONS_00057642"; exon_number "1"; oId "CUFF.7914.1"; class_code "u";
2	2151486	2151606	.	.	+	Cufflinks	exon	.	gene_id "XLOC_039352"; transcript_id "TCONS_00052505"; exon_number "1"; oId "CUFF.7936.2"; class_code "u"; tss_id "TSS29572";
2	2151486	2151606	.	.	+	Cufflinks	exon	.	gene_id "XLOC_039352"; transcript_id "TCONS_00052504"; exon_number "1"; oId "CUFF.7936.1"; class_code "u"; tss_id "TSS29572";
2	2151730	2152203	.	.	+	Cufflinks	exon	.	gene_id "XLOC_039352"; transcript_id "TCONS_00052504"; exon_number "2"; oId "CUFF.7936.1"; class_code "u"; tss_id "TSS29572";
2	2151735	2151818	.	.	+	Cufflinks	exon	.	gene_id "XLOC_039352"; transcript_id "TCONS_00052505"; exon_number "2"; oId "CUFF.7936.2"; class_code "u"; tss_id "TSS29572";
2	2151886	2152203	.	.	+	Cufflinks	exon	.	gene_id "XLOC_039352"; transcript_id "TCONS_00052505"; exon_number "3"; oId "CUFF.7936.2"; class_code "u"; tss_id "TSS29572";
2	2893875	2894677	.	.	+	Cufflinks	exon	.	gene_id "XLOC_042313"; transcript_id "TCONS_00057663"; exon_number "1"; oId "CUFF.7988.1"; class_code "u";
2	2945882	2946084	.	.	+	Cufflinks	exon	.	gene_id "XLOC_039376"; transcript_id "TCONS_00052553"; exon_number "1"; oId "CUFF.7997.1"; class_code "u"; tss_id "TSS29599";
2	2946169	2946458	.	.	+	Cufflinks	exon	.	gene_id "XLOC_039376"; transcript_id "TCONS_00052553"; exon_number "2"; oId "CUFF.7997.1"; class_code "u"; tss_id "TSS29599";
2	3198796	3199234	.	.	+	Cufflinks	exon	.	gene_id "XLOC_039380"; transcript_id "TCONS_00052558"; exon_number "1"; oId "CUFF.8008.1"; class_code "u"; tss_id "TSS29603";
2	3200136	3200211	.	.	+	Cufflinks	exon	.	gene_id "XLOC_039380"; transcript_id "TCONS_00052558"; exon_number "2"; oId "CUFF.8008.1"; class_code "u"; tss_id "TSS29603";
2	3264247	3265753	.	.	+	Cufflinks	exon	.	gene_id "XLOC_042324"; transcript_id "TCONS_00057674"; exon_number "1"; oId "CUFF.8013.1"; class_code "u";
2	3305623	3307524	.	.	+	Cufflinks	exon	.	gene_id "XLOC_042331"; transcript_id "TCONS_00057681"; exon_number "1"; oId "CUFF.8020.1"; class_code "u";
2	3322815	3323310	.	.	+	Cufflinks	exon	.	gene_id "XLOC_042334"; transcript_id "TCONS_00057684"; exon_number "1"; oId "CUFF.8023.1"; class_code "u";
2	3324158	3324648	.	.	+	Cufflinks	exon	.	gene_id "XLOC_042335"; transcript_id "TCONS_00057685"; exon_number "1"; oId "CUFF.8024.1"; class_code "u";
2	3325114	3325616	.	.	+	Cufflinks	exon	.	gene_id "XLOC_042336"; transcript_id "TCONS_00057686"; exon_number "1"; oId "CUFF.8025.1"; class_code "u";
2	3452326	3452821	.	.	+	Cufflinks	exon	.	gene_id "XLOC_042356"; transcript_id "TCONS_00057706"; exon_number "1"; oId "CUFF.8045.1"; class_code "u";
2	3456297	3457052	.	.	+	Cufflinks	exon	.	gene_id "XLOC_042359"; transcript_id "TCONS_00057709"; exon_number "1"; oId "CUFF.8048.1"; class_code "u";
2	3464020	3465320	.	.	+	Cufflinks	exon	.	gene_id "XLOC_042361"; transcript_id "TCONS_00057711"; exon_number "1"; oId "CUFF.8050.1"; class_code "u";
2	3489793	3490593	.	.	+	Cufflinks	exon	.	gene_id "XLOC_042365"; transcript_id "TCONS_00057715"; exon_number "1"; oId "CUFF.8054.1"; class_code "u";
2	3665797	3666946	.	.	+	Cufflinks	exon	.	gene_id "XLOC_042367"; transcript_id "TCONS_00057717"; exon_number "1"; oId "CUFF.8059.1"; class_code "u";
2	4068929	4069649	.	.	+	Cufflinks	exon	.	gene_id "XLOC_042372"; transcript_id "TCONS_00057722"; exon_number "1"; oId "CUFF.8071.1"; class_code "u";
2	4871162	4871501	.	.	+	Cufflinks	exon	.	gene_id "XLOC_039394"; transcript_id "TCONS_00052589"; exon_number "1"; oId "CUFF.8109.1"; class_code "u"; tss_id "TSS29619";
2	4871652	4871910	.	.	+	Cufflinks	exon	.	gene_id "XLOC_039394"; transcript_id "TCONS_00052589"; exon_number "2"; oId "CUFF.8109.1"; class_code "u"; tss_id "TSS29619";
2	6176141	6176900	.	.	+	Cufflinks	exon	.	gene_id "XLOC_042423"; transcript_id "TCONS_00057773"; exon_number "1"; oId "CUFF.8210.1"; class_code "u";
2	6186446	6187059	.	.	+	Cufflinks	exon	.	gene_id "XLOC_042424"; transcript_id "TCONS_00057774"; exon_number "1"; oId "CUFF.8212.1"; class_code "u";
2	6260819	6261341	.	.	+	Cufflinks	exon	.	gene_id "XLOC_042427"; transcript_id "TCONS_00057777"; exon_number "1"; oId "CUFF.8219.1"; class_code "u";
2	6590561	6590798	.	.	+	Cufflinks	exon	.	gene_id "XLOC_042446"; transcript_id "TCONS_00057796"; exon_number "1"; oId "CUFF.8271.1"; class_code "u";
2	6692943	6693357	.	.	+	Cufflinks	exon	.	gene_id "XLOC_042454"; transcript_id "TCONS_00057804"; exon_number "1"; oId "CUFF.8291.1"; class_code "u";
2	7025526	7026395	.	.	+	Cufflinks	exon	.	gene_id "XLOC_042479"; transcript_id "TCONS_00057829"; exon_number "1"; oId "CUFF.8350.1"; class_code "u";
2	7053573	7054430	.	.	+	Cufflinks	exon	.	gene_id "XLOC_042482"; transcript_id "TCONS_00057832"; exon_number "1"; oId "CUFF.8360.1"; class_code "u";
2	7193769	7194352	.	.	+	Cufflinks	exon	.	gene_id "XLOC_042491"; transcript_id "TCONS_00057841"; exon_number "1"; oId "CUFF.8389.1"; class_code "u";
2	7329119	7329409	.	.	+	Cufflinks	exon	.	gene_id "XLOC_042499"; transcript_id "TCONS_00057849"; exon_number "1"; oId "CUFF.8421.1"; class_code "u";
2	7330002	7330620	.	.	+	Cufflinks	exon	.	gene_id "XLOC_042500"; transcript_id "TCONS_00057850"; exon_number "1"; oId "CUFF.8422.1"; class_code "u";
2	7604474	7605262	.	.	+	Cufflinks	exon	.	gene_id "XLOC_042512"; transcript_id "TCONS_00057862"; exon_number "1"; oId "CUFF.8480.1"; class_code "u";
2	8013978	8014069	.	.	+	Cufflinks	exon	.	gene_id "XLOC_039560"; transcript_id "TCONS_00052854"; exon_number "1"; oId "CUFF.8576.3"; class_code "u"; tss_id "TSS29813";
2	8013978	8014069	.	.	+	Cufflinks	exon	.	gene_id "XLOC_039560"; transcript_id "TCONS_00052852"; exon_number "1"; oId "CUFF.8576.1"; class_code "u"; tss_id "TSS29813";
2	8014415	8015609	.	.	+	Cufflinks	exon	.	gene_id "XLOC_039560"; transcript_id "TCONS_00052855"; exon_number "1"; oId "CUFF.8577.1"; class_code "u";
2	8014775	8014867	.	.	+	Cufflinks	exon	.	gene_id "XLOC_039560"; transcript_id "TCONS_00052852"; exon_number "2"; oId "CUFF.8576.1"; class_code "u"; tss_id "TSS29813";
2	8014775	8014942	.	.	+	Cufflinks	exon	.	gene_id "XLOC_039560"; transcript_id "TCONS_00052854"; exon_number "2"; oId "CUFF.8576.3"; class_code "u"; tss_id "TSS29813";
2	8015254	8015609	.	.	+	Cufflinks	exon	.	gene_id "XLOC_039560"; transcript_id "TCONS_00052854"; exon_number "3"; oId "CUFF.8576.3"; class_code "u"; tss_id "TSS29813";
2	8015254	8015609	.	.	+	Cufflinks	exon	.	gene_id "XLOC_039560"; transcript_id "TCONS_00052852"; exon_number "3"; oId "CUFF.8576.1"; class_code "u"; tss_id "TSS29813";
2	8447789	8448080	.	.	+	Cufflinks	exon	.	gene_id "XLOC_039599"; transcript_id "TCONS_00052931"; exon_number "1"; oId "CUFF.8673.1"; class_code "u"; tss_id "TSS29861";
2	8448893	8449397	.	.	+	Cufflinks	exon	.	gene_id "XLOC_039599"; transcript_id "TCONS_00052931"; exon_number "2"; oId "CUFF.8673.1"; class_code "u"; tss_id "TSS29861";
2	8590607	8590898	.	.	+	Cufflinks	exon	.	gene_id "XLOC_039617"; transcript_id "TCONS_00052954"; exon_number "1"; oId "CUFF.8715.1"; class_code "u"; tss_id "TSS29880";
2	8590607	8591562	.	.	+	Cufflinks	exon	.	gene_id "XLOC_039617"; transcript_id "TCONS_00052953"; exon_number "1"; oId "CUFF.8714.1"; class_code "u";
2	8591220	8591562	.	.	+	Cufflinks	exon	.	gene_id "XLOC_039617"; transcript_id "TCONS_00052954"; exon_number "2"; oId "CUFF.8715.1"; class_code "u"; tss_id "TSS29880";
2	8804530	8804894	.	.	+	Cufflinks	exon	.	gene_id "XLOC_042575"; transcript_id "TCONS_00057925"; exon_number "1"; oId "CUFF.8761.1"; class_code "u";
2	9213473	9213803	.	.	+	Cufflinks	exon	.	gene_id "XLOC_039678"; transcript_id "TCONS_00053072"; exon_number "1"; oId "CUFF.8871.1"; class_code "u"; tss_id "TSS29957";
2	9214035	9214200	.	.	+	Cufflinks	exon	.	gene_id "XLOC_039678"; transcript_id "TCONS_00053072"; exon_number "2"; oId "CUFF.8871.1"; class_code "u"; tss_id "TSS29957";
2	9235048	9235137	.	.	+	Cufflinks	exon	.	gene_id "XLOC_039682"; transcript_id "TCONS_00053079"; exon_number "1"; oId "CUFF.8876.1"; class_code "u"; tss_id "TSS29961";
2	9235478	9235779	.	.	+	Cufflinks	exon	.	gene_id "XLOC_039682"; transcript_id "TCONS_00053079"; exon_number "2"; oId "CUFF.8876.1"; class_code "u"; tss_id "TSS29961";
2	9235853	9236046	.	.	+	Cufflinks	exon	.	gene_id "XLOC_039682"; transcript_id "TCONS_00053079"; exon_number "3"; oId "CUFF.8876.1"; class_code "u"; tss_id "TSS29961";
2	9256732	9257465	.	.	-	Cufflinks	exon	.	gene_id "XLOC_041136"; transcript_id "TCONS_00055673"; exon_number "1"; oId "CUFF.8883.2"; class_code "u"; tss_id "TSS31730";
2	9256732	9257290	.	.	-	Cufflinks	exon	.	gene_id "XLOC_041136"; transcript_id "TCONS_00055671"; exon_number "1"; oId "CUFF.8883.3"; class_code "u"; tss_id "TSS31729";
2	9256732	9257290	.	.	-	Cufflinks	exon	.	gene_id "XLOC_041136"; transcript_id "TCONS_00055672"; exon_number "1"; oId "CUFF.8883.1"; class_code "u"; tss_id "TSS31730";
2	9257391	9257465	.	.	-	Cufflinks	exon	.	gene_id "XLOC_041136"; transcript_id "TCONS_00055672"; exon_number "2"; oId "CUFF.8883.1"; class_code "u"; tss_id "TSS31730";
2	9257399	9257465	.	.	-	Cufflinks	exon	.	gene_id "XLOC_041136"; transcript_id "TCONS_00055671"; exon_number "2"; oId "CUFF.8883.3"; class_code "u"; tss_id "TSS31729";
2	9257650	9257859	.	.	-	Cufflinks	exon	.	gene_id "XLOC_041136"; transcript_id "TCONS_00055673"; exon_number "2"; oId "CUFF.8883.2"; class_code "u"; tss_id "TSS31730";
2	9257661	9257696	.	.	-	Cufflinks	exon	.	gene_id "XLOC_041136"; transcript_id "TCONS_00055671"; exon_number "3"; oId "CUFF.8883.3"; class_code "u"; tss_id "TSS31729";
2	9257661	9257859	.	.	-	Cufflinks	exon	.	gene_id "XLOC_041136"; transcript_id "TCONS_00055672"; exon_number "3"; oId "CUFF.8883.1"; class_code "u"; tss_id "TSS31730";
2	9258159	9258220	.	.	-	Cufflinks	exon	.	gene_id "XLOC_041136"; transcript_id "TCONS_00055673"; exon_number "3"; oId "CUFF.8883.2"; class_code "u"; tss_id "TSS31730";
2	9258159	9258220	.	.	-	Cufflinks	exon	.	gene_id "XLOC_041136"; transcript_id "TCONS_00055672"; exon_number "4"; oId "CUFF.8883.1"; class_code "u"; tss_id "TSS31730";
2	9258320	9258371	.	.	-	Cufflinks	exon	.	gene_id "XLOC_041136"; transcript_id "TCONS_00055673"; exon_number "4"; oId "CUFF.8883.2"; class_code "u"; tss_id "TSS31730";
2	9258320	9258371	.	.	-	Cufflinks	exon	.	gene_id "XLOC_041136"; transcript_id "TCONS_00055672"; exon_number "5"; oId "CUFF.8883.1"; class_code "u"; tss_id "TSS31730";
2	9719953	9720290	.	.	+	Cufflinks	exon	.	gene_id "XLOC_042621"; transcript_id "TCONS_00057971"; exon_number "1"; oId "CUFF.8999.1"; class_code "u";
2	9746495	9746936	.	.	+	Cufflinks	exon	.	gene_id "XLOC_042624"; transcript_id "TCONS_00057974"; exon_number "1"; oId "CUFF.9008.1"; class_code "u";
2	10095359	10095718	.	.	+	Cufflinks	exon	.	gene_id "XLOC_042642"; transcript_id "TCONS_00057992"; exon_number "1"; oId "CUFF.9086.1"; class_code "u";
2	10133759	10134395	.	.	+	Cufflinks	exon	.	gene_id "XLOC_042645"; transcript_id "TCONS_00057995"; exon_number "1"; oId "CUFF.9095.1"; class_code "u";
2	10407829	10408560	.	.	+	Cufflinks	exon	.	gene_id "XLOC_042656"; transcript_id "TCONS_00058006"; exon_number "1"; oId "CUFF.9161.1"; class_code "u";
2	10643166	10643836	.	.	+	Cufflinks	exon	.	gene_id "XLOC_042670"; transcript_id "TCONS_00058020"; exon_number "1"; oId "CUFF.9219.1"; class_code "u";
2	10646112	10646591	.	.	+	Cufflinks	exon	.	gene_id "XLOC_042671"; transcript_id "TCONS_00058021"; exon_number "1"; oId "CUFF.9220.1"; class_code "u";
2	10666620	10667166	.	.	+	Cufflinks	exon	.	gene_id "XLOC_042672"; transcript_id "TCONS_00058022"; exon_number "1"; oId "CUFF.9224.1"; class_code "u";
2	10673972	10674624	.	.	+	Cufflinks	exon	.	gene_id "XLOC_042673"; transcript_id "TCONS_00058023"; exon_number "1"; oId "CUFF.9227.1"; class_code "u";
2	10741640	10742166	.	.	+	Cufflinks	exon	.	gene_id "XLOC_042677"; transcript_id "TCONS_00058027"; exon_number "1"; oId "CUFF.9246.1"; class_code "u";
2	10770830	10771024	.	.	-	Cufflinks	exon	.	gene_id "XLOC_041279"; transcript_id "TCONS_00055915"; exon_number "1"; oId "CUFF.9255.1"; class_code "u"; tss_id "TSS31901";
2	10771121	10771249	.	.	-	Cufflinks	exon	.	gene_id "XLOC_041279"; transcript_id "TCONS_00055915"; exon_number "2"; oId "CUFF.9255.1"; class_code "u"; tss_id "TSS31901";
2	11277890	11278134	.	.	+	Cufflinks	exon	.	gene_id "XLOC_039879"; transcript_id "TCONS_00053426"; exon_number "1"; oId "CUFF.9378.2"; class_code "u"; tss_id "TSS30201";
2	11277890	11278134	.	.	+	Cufflinks	exon	.	gene_id "XLOC_039879"; transcript_id "TCONS_00053425"; exon_number "1"; oId "CUFF.9378.1"; class_code "u"; tss_id "TSS30201";
2	11278313	11279073	.	.	+	Cufflinks	exon	.	gene_id "XLOC_039879"; transcript_id "TCONS_00053425"; exon_number "2"; oId "CUFF.9378.1"; class_code "u"; tss_id "TSS30201";
2	11278322	11279073	.	.	+	Cufflinks	exon	.	gene_id "XLOC_039879"; transcript_id "TCONS_00053426"; exon_number "2"; oId "CUFF.9378.2"; class_code "u"; tss_id "TSS30201";
2	11400330	11400799	.	.	+	Cufflinks	exon	.	gene_id "XLOC_042701"; transcript_id "TCONS_00058051"; exon_number "1"; oId "CUFF.9404.1"; class_code "u";
2	11859346	11859784	.	.	+	Cufflinks	exon	.	gene_id "XLOC_042726"; transcript_id "TCONS_00058076"; exon_number "1"; oId "CUFF.9520.1"; class_code "u";
2	12333185	12333536	.	.	+	Cufflinks	exon	.	gene_id "XLOC_042748"; transcript_id "TCONS_00058098"; exon_number "1"; oId "CUFF.9613.1"; class_code "u";
2	12349116	12349903	.	.	+	Cufflinks	exon	.	gene_id "XLOC_042749"; transcript_id "TCONS_00058099"; exon_number "1"; oId "CUFF.9618.1"; class_code "u";
2	12393405	12393958	.	.	+	Cufflinks	exon	.	gene_id "XLOC_042753"; transcript_id "TCONS_00058103"; exon_number "1"; oId "CUFF.9626.1"; class_code "u";
2	12816829	12818545	.	.	+	Cufflinks	exon	.	gene_id "XLOC_042777"; transcript_id "TCONS_00058127"; exon_number "1"; oId "CUFF.9733.1"; class_code "u";
2	12967700	12967958	.	.	+	Cufflinks	exon	.	gene_id "XLOC_042782"; transcript_id "TCONS_00058132"; exon_number "1"; oId "CUFF.9775.1"; class_code "u";
2	13232876	13233618	.	.	+	Cufflinks	exon	.	gene_id "XLOC_042790"; transcript_id "TCONS_00058140"; exon_number "1"; oId "CUFF.9839.1"; class_code "u";
2	13823683	13824083	.	.	+	Cufflinks	exon	.	gene_id "XLOC_042821"; transcript_id "TCONS_00058171"; exon_number "1"; oId "CUFF.9988.1"; class_code "u";
2	14286967	14287283	.	.	+	Cufflinks	exon	.	gene_id "XLOC_040146"; transcript_id "TCONS_00053885"; exon_number "1"; oId "CUFF.10097.1"; class_code "u"; tss_id "TSS30522";
2	14287377	14287443	.	.	+	Cufflinks	exon	.	gene_id "XLOC_040146"; transcript_id "TCONS_00053885"; exon_number "2"; oId "CUFF.10097.1"; class_code "u"; tss_id "TSS30522";
2	14637478	14637682	.	.	+	Cufflinks	exon	.	gene_id "XLOC_042858"; transcript_id "TCONS_00058208"; exon_number "1"; oId "CUFF.10185.1"; class_code "u";
2	14906776	14907721	.	.	+	Cufflinks	exon	.	gene_id "XLOC_042872"; transcript_id "TCONS_00058222"; exon_number "1"; oId "CUFF.10256.1"; class_code "u";
2	15403009	15403596	.	.	+	Cufflinks	exon	.	gene_id "XLOC_042899"; transcript_id "TCONS_00058249"; exon_number "1"; oId "CUFF.10380.1"; class_code "u";
2	15478484	15478983	.	.	+	Cufflinks	exon	.	gene_id "XLOC_042904"; transcript_id "TCONS_00058254"; exon_number "1"; oId "CUFF.10394.1"; class_code "u";
2	15552622	15553414	.	.	+	Cufflinks	exon	.	gene_id "XLOC_042906"; transcript_id "TCONS_00058256"; exon_number "1"; oId "CUFF.10410.1"; class_code "u";
2	15890133	15890886	.	.	+	Cufflinks	exon	.	gene_id "XLOC_042923"; transcript_id "TCONS_00058273"; exon_number "1"; oId "CUFF.10494.1"; class_code "u";
2	15931869	15932222	.	.	+	Cufflinks	exon	.	gene_id "XLOC_042925"; transcript_id "TCONS_00058275"; exon_number "1"; oId "CUFF.10504.1"; class_code "u";
2	16338903	16339595	.	.	+	Cufflinks	exon	.	gene_id "XLOC_042937"; transcript_id "TCONS_00058287"; exon_number "1"; oId "CUFF.10603.1"; class_code "u";
2	16986287	16986561	.	.	+	Cufflinks	exon	.	gene_id "XLOC_042965"; transcript_id "TCONS_00058315"; exon_number "1"; oId "CUFF.10766.1"; class_code "u";
2	17029273	17029393	.	.	+	Cufflinks	exon	.	gene_id "XLOC_040412"; transcript_id "TCONS_00054376"; exon_number "1"; oId "CUFF.10774.1"; class_code "u"; tss_id "TSS30859";
2	17030051	17030155	.	.	+	Cufflinks	exon	.	gene_id "XLOC_040412"; transcript_id "TCONS_00054376"; exon_number "2"; oId "CUFF.10774.1"; class_code "u"; tss_id "TSS30859";
2	17031009	17031341	.	.	+	Cufflinks	exon	.	gene_id "XLOC_040412"; transcript_id "TCONS_00054376"; exon_number "3"; oId "CUFF.10774.1"; class_code "u"; tss_id "TSS30859";
2	17108415	17108628	.	.	+	Cufflinks	exon	.	gene_id "XLOC_042969"; transcript_id "TCONS_00058319"; exon_number "1"; oId "CUFF.10791.1"; class_code "u";
2	17260832	17261419	.	.	+	Cufflinks	exon	.	gene_id "XLOC_042975"; transcript_id "TCONS_00058325"; exon_number "1"; oId "CUFF.10830.1"; class_code "u";
2	17282065	17282681	.	.	+	Cufflinks	exon	.	gene_id "XLOC_042977"; transcript_id "TCONS_00058327"; exon_number "1"; oId "CUFF.10838.1"; class_code "u";
2	17358594	17359372	.	.	+	Cufflinks	exon	.	gene_id "XLOC_042982"; transcript_id "TCONS_00058332"; exon_number "1"; oId "CUFF.10858.1"; class_code "u";
2	17551405	17551572	.	.	-	Cufflinks	exon	.	gene_id "XLOC_041973"; transcript_id "TCONS_00057129"; exon_number "1"; oId "CUFF.10905.3"; class_code "u"; tss_id "TSS32775";
2	17551654	17551709	.	.	-	Cufflinks	exon	.	gene_id "XLOC_041973"; transcript_id "TCONS_00057129"; exon_number "2"; oId "CUFF.10905.3"; class_code "u"; tss_id "TSS32775";
2	17551780	17552123	.	.	-	Cufflinks	exon	.	gene_id "XLOC_041973"; transcript_id "TCONS_00057129"; exon_number "3"; oId "CUFF.10905.3"; class_code "u"; tss_id "TSS32775";
2	17552540	17552642	.	.	-	Cufflinks	exon	.	gene_id "XLOC_041973"; transcript_id "TCONS_00057129"; exon_number "4"; oId "CUFF.10905.3"; class_code "u"; tss_id "TSS32775";
2	17552748	17552948	.	.	-	Cufflinks	exon	.	gene_id "XLOC_041973"; transcript_id "TCONS_00057129"; exon_number "5"; oId "CUFF.10905.3"; class_code "u"; tss_id "TSS32775";
2	17753597	17753737	.	.	+	Cufflinks	exon	.	gene_id "XLOC_040478"; transcript_id "TCONS_00054520"; exon_number "1"; oId "CUFF.10961.1"; class_code "u"; tss_id "TSS30947";
2	17753847	17754114	.	.	+	Cufflinks	exon	.	gene_id "XLOC_040478"; transcript_id "TCONS_00054520"; exon_number "2"; oId "CUFF.10961.1"; class_code "u"; tss_id "TSS30947";
2	18446403	18446840	.	.	+	Cufflinks	exon	.	gene_id "XLOC_043019"; transcript_id "TCONS_00058369"; exon_number "1"; oId "CUFF.11146.1"; class_code "u";
2	18680483	18680595	.	.	+	Cufflinks	exon	.	gene_id "XLOC_040581"; transcript_id "TCONS_00054713"; exon_number "1"; oId "CUFF.11198.2"; class_code "u"; tss_id "TSS31073";
2	18680872	18681024	.	.	+	Cufflinks	exon	.	gene_id "XLOC_040581"; transcript_id "TCONS_00054713"; exon_number "2"; oId "CUFF.11198.2"; class_code "u"; tss_id "TSS31073";
2	18681384	18681804	.	.	+	Cufflinks	exon	.	gene_id "XLOC_040581"; transcript_id "TCONS_00054713"; exon_number "3"; oId "CUFF.11198.2"; class_code "u"; tss_id "TSS31073";
2	19013159	19013816	.	.	+	Cufflinks	exon	.	gene_id "XLOC_043048"; transcript_id "TCONS_00058398"; exon_number "1"; oId "CUFF.11287.1"; class_code "u";
2	19422700	19423356	.	.	+	Cufflinks	exon	.	gene_id "XLOC_043067"; transcript_id "TCONS_00058417"; exon_number "1"; oId "CUFF.11385.1"; class_code "u";
3	132701	133645	.	.	+	Cufflinks	exon	.	gene_id "XLOC_046882"; transcript_id "TCONS_00065197"; exon_number "1"; oId "CUFF.11494.1"; class_code "u";
3	133766	134392	.	.	+	Cufflinks	exon	.	gene_id "XLOC_046883"; transcript_id "TCONS_00065198"; exon_number "1"; oId "CUFF.11495.1"; class_code "u";
3	205292	205787	.	.	+	Cufflinks	exon	.	gene_id "XLOC_046884"; transcript_id "TCONS_00065199"; exon_number "1"; oId "CUFF.11512.1"; class_code "u";
3	205913	206409	.	.	+	Cufflinks	exon	.	gene_id "XLOC_046885"; transcript_id "TCONS_00065200"; exon_number "1"; oId "CUFF.11513.1"; class_code "u";
3	575283	575549	.	.	-	Cufflinks	exon	.	gene_id "XLOC_045004"; transcript_id "TCONS_00061813"; exon_number "1"; oId "CUFF.11610.1"; class_code "u"; tss_id "TSS35467";
3	575642	575791	.	.	-	Cufflinks	exon	.	gene_id "XLOC_045004"; transcript_id "TCONS_00061813"; exon_number "2"; oId "CUFF.11610.1"; class_code "u"; tss_id "TSS35467";
3	575838	575914	.	.	-	Cufflinks	exon	.	gene_id "XLOC_045004"; transcript_id "TCONS_00061813"; exon_number "3"; oId "CUFF.11610.1"; class_code "u"; tss_id "TSS35467";
3	575981	576040	.	.	-	Cufflinks	exon	.	gene_id "XLOC_045004"; transcript_id "TCONS_00061813"; exon_number "4"; oId "CUFF.11610.1"; class_code "u"; tss_id "TSS35467";
3	864540	865066	.	.	+	Cufflinks	exon	.	gene_id "XLOC_046910"; transcript_id "TCONS_00065225"; exon_number "1"; oId "CUFF.11688.1"; class_code "u";
3	872193	872347	.	.	+	Cufflinks	exon	.	gene_id "XLOC_043172"; transcript_id "TCONS_00058603"; exon_number "1"; oId "CUFF.11691.1"; class_code "u"; tss_id "TSS33194";
3	872906	873519	.	.	+	Cufflinks	exon	.	gene_id "XLOC_043172"; transcript_id "TCONS_00058603"; exon_number "2"; oId "CUFF.11691.1"; class_code "u"; tss_id "TSS33194";
3	1045393	1045821	.	.	+	Cufflinks	exon	.	gene_id "XLOC_046920"; transcript_id "TCONS_00065235"; exon_number "1"; oId "CUFF.11741.1"; class_code "u";
3	1139381	1139831	.	.	+	Cufflinks	exon	.	gene_id "XLOC_046923"; transcript_id "TCONS_00065238"; exon_number "1"; oId "CUFF.11765.1"; class_code "u";
3	1398578	1399585	.	.	-	Cufflinks	exon	.	gene_id "XLOC_045099"; transcript_id "TCONS_00061986"; exon_number "1"; oId "CUFF.11824.5"; class_code "u"; tss_id "TSS35592";
3	1398578	1399623	.	.	-	Cufflinks	exon	.	gene_id "XLOC_045099"; transcript_id "TCONS_00061988"; exon_number "1"; oId "CUFF.11824.2"; class_code "u"; tss_id "TSS35592";
3	1398578	1399585	.	.	-	Cufflinks	exon	.	gene_id "XLOC_045099"; transcript_id "TCONS_00061991"; exon_number "1"; oId "CUFF.11824.4"; class_code "u"; tss_id "TSS35594";
3	1398578	1399585	.	.	-	Cufflinks	exon	.	gene_id "XLOC_045099"; transcript_id "TCONS_00061989"; exon_number "1"; oId "CUFF.11824.3"; class_code "u"; tss_id "TSS35593";
3	1398578	1399229	.	.	-	Cufflinks	exon	.	gene_id "XLOC_045099"; transcript_id "TCONS_00061987"; exon_number "1"; oId "CUFF.11824.1"; class_code "u"; tss_id "TSS35592";
3	1398578	1398976	.	.	-	Cufflinks	exon	.	gene_id "XLOC_045099"; transcript_id "TCONS_00061990"; exon_number "1"; oId "CUFF.11824.6"; class_code "u"; tss_id "TSS35594";
3	1398674	1398998	.	.	+	Cufflinks	exon	.	gene_id "XLOC_043227"; transcript_id "TCONS_00058688"; exon_number "1"; oId "CUFF.11825.1"; class_code "u"; tss_id "TSS33262";
3	1399185	1399585	.	.	-	Cufflinks	exon	.	gene_id "XLOC_045099"; transcript_id "TCONS_00061990"; exon_number "2"; oId "CUFF.11824.6"; class_code "u"; tss_id "TSS35594";
3	1399444	1399465	.	.	+	Cufflinks	exon	.	gene_id "XLOC_043227"; transcript_id "TCONS_00058688"; exon_number "2"; oId "CUFF.11825.1"; class_code "u"; tss_id "TSS33262";
3	1399478	1399893	.	.	-	Cufflinks	exon	.	gene_id "XLOC_045099"; transcript_id "TCONS_00061987"; exon_number "2"; oId "CUFF.11824.1"; class_code "u"; tss_id "TSS35592";
3	1399703	1399883	.	.	-	Cufflinks	exon	.	gene_id "XLOC_045099"; transcript_id "TCONS_00061986"; exon_number "2"; oId "CUFF.11824.5"; class_code "u"; tss_id "TSS35592";
3	1399703	1399893	.	.	-	Cufflinks	exon	.	gene_id "XLOC_045099"; transcript_id "TCONS_00061988"; exon_number "2"; oId "CUFF.11824.2"; class_code "u"; tss_id "TSS35592";
3	1400353	1400385	.	.	-	Cufflinks	exon	.	gene_id "XLOC_045099"; transcript_id "TCONS_00061989"; exon_number "2"; oId "CUFF.11824.3"; class_code "u"; tss_id "TSS35593";
3	1400353	1400452	.	.	-	Cufflinks	exon	.	gene_id "XLOC_045099"; transcript_id "TCONS_00061990"; exon_number "3"; oId "CUFF.11824.6"; class_code "u"; tss_id "TSS35594";
3	1400407	1400452	.	.	-	Cufflinks	exon	.	gene_id "XLOC_045099"; transcript_id "TCONS_00061991"; exon_number "2"; oId "CUFF.11824.4"; class_code "u"; tss_id "TSS35594";
3	1400559	1400657	.	.	-	Cufflinks	exon	.	gene_id "XLOC_045099"; transcript_id "TCONS_00061990"; exon_number "4"; oId "CUFF.11824.6"; class_code "u"; tss_id "TSS35594";
3	1400559	1400657	.	.	-	Cufflinks	exon	.	gene_id "XLOC_045099"; transcript_id "TCONS_00061991"; exon_number "3"; oId "CUFF.11824.4"; class_code "u"; tss_id "TSS35594";
3	1400805	1400991	.	.	-	Cufflinks	exon	.	gene_id "XLOC_045099"; transcript_id "TCONS_00061990"; exon_number "5"; oId "CUFF.11824.6"; class_code "u"; tss_id "TSS35594";
3	1400805	1400999	.	.	-	Cufflinks	exon	.	gene_id "XLOC_045099"; transcript_id "TCONS_00061991"; exon_number "4"; oId "CUFF.11824.4"; class_code "u"; tss_id "TSS35594";
3	1534263	1534470	.	.	-	Cufflinks	exon	.	gene_id "XLOC_045116"; transcript_id "TCONS_00062039"; exon_number "1"; oId "CUFF.11857.1"; class_code "u"; tss_id "TSS35622";
3	1534263	1534470	.	.	-	Cufflinks	exon	.	gene_id "XLOC_045116"; transcript_id "TCONS_00062040"; exon_number "1"; oId "CUFF.11857.2"; class_code "u"; tss_id "TSS35622";
3	1534567	1534670	.	.	-	Cufflinks	exon	.	gene_id "XLOC_045116"; transcript_id "TCONS_00062040"; exon_number "2"; oId "CUFF.11857.2"; class_code "u"; tss_id "TSS35622";
3	1534567	1534904	.	.	-	Cufflinks	exon	.	gene_id "XLOC_045116"; transcript_id "TCONS_00062039"; exon_number "2"; oId "CUFF.11857.1"; class_code "u"; tss_id "TSS35622";
3	1534736	1534887	.	.	-	Cufflinks	exon	.	gene_id "XLOC_045116"; transcript_id "TCONS_00062040"; exon_number "3"; oId "CUFF.11857.2"; class_code "u"; tss_id "TSS35622";
3	1534985	1535159	.	.	-	Cufflinks	exon	.	gene_id "XLOC_045116"; transcript_id "TCONS_00062040"; exon_number "4"; oId "CUFF.11857.2"; class_code "u"; tss_id "TSS35622";
3	1534985	1535159	.	.	-	Cufflinks	exon	.	gene_id "XLOC_045116"; transcript_id "TCONS_00062039"; exon_number "3"; oId "CUFF.11857.1"; class_code "u"; tss_id "TSS35622";
3	1910234	1910505	.	.	-	Cufflinks	exon	.	gene_id "XLOC_045165"; transcript_id "TCONS_00062118"; exon_number "1"; oId "CUFF.11960.1"; class_code "u"; tss_id "TSS35680";
3	1910709	1910769	.	.	-	Cufflinks	exon	.	gene_id "XLOC_045165"; transcript_id "TCONS_00062118"; exon_number "2"; oId "CUFF.11960.1"; class_code "u"; tss_id "TSS35680";
3	2019907	2020194	.	.	+	Cufflinks	exon	.	gene_id "XLOC_046945"; transcript_id "TCONS_00065260"; exon_number "1"; oId "CUFF.11983.1"; class_code "u";
3	2128866	2129235	.	.	+	Cufflinks	exon	.	gene_id "XLOC_046949"; transcript_id "TCONS_00065264"; exon_number "1"; oId "CUFF.12010.1"; class_code "u";
3	2345243	2345907	.	.	-	Cufflinks	exon	.	gene_id "XLOC_045220"; transcript_id "TCONS_00062227"; exon_number "1"; oId "CUFF.12065.1"; class_code "u"; tss_id "TSS35748";
3	2346005	2346117	.	.	-	Cufflinks	exon	.	gene_id "XLOC_045220"; transcript_id "TCONS_00062227"; exon_number "2"; oId "CUFF.12065.1"; class_code "u"; tss_id "TSS35748";
3	2362911	2363599	.	.	+	Cufflinks	exon	.	gene_id "XLOC_046959"; transcript_id "TCONS_00065274"; exon_number "1"; oId "CUFF.12069.1"; class_code "u";
3	3123582	3124155	.	.	+	Cufflinks	exon	.	gene_id "XLOC_046992"; transcript_id "TCONS_00065307"; exon_number "1"; oId "CUFF.12272.1"; class_code "u";
3	3133824	3134555	.	.	+	Cufflinks	exon	.	gene_id "XLOC_046993"; transcript_id "TCONS_00065308"; exon_number "1"; oId "CUFF.12275.1"; class_code "u";
3	3454182	3454819	.	.	+	Cufflinks	exon	.	gene_id "XLOC_047010"; transcript_id "TCONS_00065325"; exon_number "1"; oId "CUFF.12358.1"; class_code "u";
3	3598184	3599517	.	.	+	Cufflinks	exon	.	gene_id "XLOC_047016"; transcript_id "TCONS_00065331"; exon_number "1"; oId "CUFF.12396.1"; class_code "u";
3	3627657	3628361	.	.	+	Cufflinks	exon	.	gene_id "XLOC_047017"; transcript_id "TCONS_00065332"; exon_number "1"; oId "CUFF.12406.1"; class_code "u";
3	3655645	3656087	.	.	+	Cufflinks	exon	.	gene_id "XLOC_047019"; transcript_id "TCONS_00065334"; exon_number "1"; oId "CUFF.12412.1"; class_code "u";
3	3867076	3867569	.	.	+	Cufflinks	exon	.	gene_id "XLOC_047031"; transcript_id "TCONS_00065346"; exon_number "1"; oId "CUFF.12465.1"; class_code "u";
3	4372435	4372697	.	.	+	Cufflinks	exon	.	gene_id "XLOC_043520"; transcript_id "TCONS_00059225"; exon_number "1"; oId "CUFF.12601.1"; class_code "u"; tss_id "TSS33635";
3	4372941	4373155	.	.	+	Cufflinks	exon	.	gene_id "XLOC_043520"; transcript_id "TCONS_00059225"; exon_number "2"; oId "CUFF.12601.1"; class_code "u"; tss_id "TSS33635";
3	4558975	4559527	.	.	+	Cufflinks	exon	.	gene_id "XLOC_047065"; transcript_id "TCONS_00065380"; exon_number "1"; oId "CUFF.12646.1"; class_code "u";
3	4724637	4725616	.	.	+	Cufflinks	exon	.	gene_id "XLOC_047072"; transcript_id "TCONS_00065387"; exon_number "1"; oId "CUFF.12685.1"; class_code "u";
3	5546777	5547128	.	.	+	Cufflinks	exon	.	gene_id "XLOC_047093"; transcript_id "TCONS_00065408"; exon_number "1"; oId "CUFF.12877.1"; class_code "u";
3	5608985	5609040	.	.	-	Cufflinks	exon	.	gene_id "XLOC_045567"; transcript_id "TCONS_00062836"; exon_number "1"; oId "CUFF.12895.1"; class_code "u"; tss_id "TSS36190";
3	5609144	5609479	.	.	-	Cufflinks	exon	.	gene_id "XLOC_045567"; transcript_id "TCONS_00062836"; exon_number "2"; oId "CUFF.12895.1"; class_code "u"; tss_id "TSS36190";
3	5646318	5646619	.	.	+	Cufflinks	exon	.	gene_id "XLOC_047099"; transcript_id "TCONS_00065414"; exon_number "1"; oId "CUFF.12906.1"; class_code "u";
3	5894902	5895718	.	.	+	Cufflinks	exon	.	gene_id "XLOC_047113"; transcript_id "TCONS_00065428"; exon_number "1"; oId "CUFF.12970.1"; class_code "u";
3	6178571	6179616	.	.	+	Cufflinks	exon	.	gene_id "XLOC_047124"; transcript_id "TCONS_00065439"; exon_number "1"; oId "CUFF.13034.1"; class_code "u";
3	6243547	6244229	.	.	+	Cufflinks	exon	.	gene_id "XLOC_047125"; transcript_id "TCONS_00065440"; exon_number "1"; oId "CUFF.13049.1"; class_code "u";
3	6295361	6295721	.	.	+	Cufflinks	exon	.	gene_id "XLOC_047131"; transcript_id "TCONS_00065446"; exon_number "1"; oId "CUFF.13061.1"; class_code "u";
3	6389269	6389378	.	.	+	Cufflinks	exon	.	gene_id "XLOC_043736"; transcript_id "TCONS_00059612"; exon_number "1"; oId "CUFF.13080.1"; class_code "u"; tss_id "TSS33913";
3	6389515	6389552	.	.	+	Cufflinks	exon	.	gene_id "XLOC_043736"; transcript_id "TCONS_00059612"; exon_number "2"; oId "CUFF.13080.1"; class_code "u"; tss_id "TSS33913";
3	6389957	6390116	.	.	+	Cufflinks	exon	.	gene_id "XLOC_043736"; transcript_id "TCONS_00059612"; exon_number "3"; oId "CUFF.13080.1"; class_code "u"; tss_id "TSS33913";
3	6390205	6390299	.	.	+	Cufflinks	exon	.	gene_id "XLOC_043736"; transcript_id "TCONS_00059612"; exon_number "4"; oId "CUFF.13080.1"; class_code "u"; tss_id "TSS33913";
3	6390397	6390772	.	.	+	Cufflinks	exon	.	gene_id "XLOC_043736"; transcript_id "TCONS_00059612"; exon_number "5"; oId "CUFF.13080.1"; class_code "u"; tss_id "TSS33913";
3	6464898	6465630	.	.	+	Cufflinks	exon	.	gene_id "XLOC_047136"; transcript_id "TCONS_00065451"; exon_number "1"; oId "CUFF.13098.1"; class_code "u";
3	6684764	6685201	.	.	+	Cufflinks	exon	.	gene_id "XLOC_047143"; transcript_id "TCONS_00065458"; exon_number "1"; oId "CUFF.13148.1"; class_code "u";
3	7387351	7387822	.	.	+	Cufflinks	exon	.	gene_id "XLOC_047178"; transcript_id "TCONS_00065493"; exon_number "1"; oId "CUFF.13314.1"; class_code "u";
3	7521962	7522058	.	.	+	Cufflinks	exon	.	gene_id "XLOC_043843"; transcript_id "TCONS_00059787"; exon_number "1"; oId "CUFF.13346.2"; class_code "u"; tss_id "TSS34042";
3	7521962	7522058	.	.	+	Cufflinks	exon	.	gene_id "XLOC_043843"; transcript_id "TCONS_00059786"; exon_number "1"; oId "CUFF.13346.1"; class_code "u"; tss_id "TSS34042";
3	7522147	7522183	.	.	+	Cufflinks	exon	.	gene_id "XLOC_043843"; transcript_id "TCONS_00059786"; exon_number "2"; oId "CUFF.13346.1"; class_code "u"; tss_id "TSS34042";
3	7522290	7522598	.	.	+	Cufflinks	exon	.	gene_id "XLOC_043843"; transcript_id "TCONS_00059787"; exon_number "2"; oId "CUFF.13346.2"; class_code "u"; tss_id "TSS34042";
3	7522290	7522598	.	.	+	Cufflinks	exon	.	gene_id "XLOC_043843"; transcript_id "TCONS_00059786"; exon_number "3"; oId "CUFF.13346.1"; class_code "u"; tss_id "TSS34042";
3	7692002	7692283	.	.	-	Cufflinks	exon	.	gene_id "XLOC_045760"; transcript_id "TCONS_00063206"; exon_number "1"; oId "CUFF.13388.1"; class_code "u"; tss_id "TSS36430";
3	7692367	7692750	.	.	-	Cufflinks	exon	.	gene_id "XLOC_045760"; transcript_id "TCONS_00063206"; exon_number "2"; oId "CUFF.13388.1"; class_code "u"; tss_id "TSS36430";
3	7800826	7800896	.	.	-	Cufflinks	exon	.	gene_id "XLOC_045767"; transcript_id "TCONS_00063214"; exon_number "1"; oId "CUFF.13431.1"; class_code "u"; tss_id "TSS36437";
3	7800980	7801375	.	.	-	Cufflinks	exon	.	gene_id "XLOC_045767"; transcript_id "TCONS_00063214"; exon_number "2"; oId "CUFF.13431.1"; class_code "u"; tss_id "TSS36437";
3	7958350	7959135	.	.	+	Cufflinks	exon	.	gene_id "XLOC_047204"; transcript_id "TCONS_00065519"; exon_number "1"; oId "CUFF.13460.1"; class_code "u";
3	8028060	8028595	.	.	+	Cufflinks	exon	.	gene_id "XLOC_047206"; transcript_id "TCONS_00065521"; exon_number "1"; oId "CUFF.13479.1"; class_code "u";
3	8372808	8373116	.	.	+	Cufflinks	exon	.	gene_id "XLOC_047226"; transcript_id "TCONS_00065541"; exon_number "1"; oId "CUFF.13552.1"; class_code "u";
3	8434563	8435014	.	.	+	Cufflinks	exon	.	gene_id "XLOC_047228"; transcript_id "TCONS_00065543"; exon_number "1"; oId "CUFF.13565.1"; class_code "u";
3	8873813	8874269	.	.	+	Cufflinks	exon	.	gene_id "XLOC_047245"; transcript_id "TCONS_00065560"; exon_number "1"; oId "CUFF.13657.1"; class_code "u";
3	9164351	9165268	.	.	+	Cufflinks	exon	.	gene_id "XLOC_047264"; transcript_id "TCONS_00065579"; exon_number "1"; oId "CUFF.13725.1"; class_code "u";
3	9166715	9167041	.	.	+	Cufflinks	exon	.	gene_id "XLOC_047266"; transcript_id "TCONS_00065581"; exon_number "1"; oId "CUFF.13727.1"; class_code "u";
3	9178980	9179244	.	.	+	Cufflinks	exon	.	gene_id "XLOC_047268"; transcript_id "TCONS_00065583"; exon_number "1"; oId "CUFF.13731.1"; class_code "u";
3	9550467	9551111	.	.	+	Cufflinks	exon	.	gene_id "XLOC_047289"; transcript_id "TCONS_00065604"; exon_number "1"; oId "CUFF.13811.1"; class_code "u";
3	10050353	10050920	.	.	+	Cufflinks	exon	.	gene_id "XLOC_047310"; transcript_id "TCONS_00065625"; exon_number "1"; oId "CUFF.13929.1"; class_code "u";
3	10172271	10173090	.	.	+	Cufflinks	exon	.	gene_id "XLOC_047319"; transcript_id "TCONS_00065634"; exon_number "1"; oId "CUFF.13960.1"; class_code "u";
3	10180610	10180772	.	.	-	Cufflinks	exon	.	gene_id "XLOC_045957"; transcript_id "TCONS_00063533"; exon_number "1"; oId "CUFF.13963.1"; class_code "u"; tss_id "TSS36665";
3	10181036	10182416	.	.	-	Cufflinks	exon	.	gene_id "XLOC_045957"; transcript_id "TCONS_00063533"; exon_number "2"; oId "CUFF.13963.1"; class_code "u"; tss_id "TSS36665";
3	10303783	10304603	.	.	+	Cufflinks	exon	.	gene_id "XLOC_047331"; transcript_id "TCONS_00065646"; exon_number "1"; oId "CUFF.13992.1"; class_code "u";
3	10489333	10489387	.	.	-	Cufflinks	exon	.	gene_id "XLOC_045983"; transcript_id "TCONS_00063595"; exon_number "1"; oId "CUFF.14037.5"; class_code "u"; tss_id "TSS36700";
3	10489333	10489542	.	.	-	Cufflinks	exon	.	gene_id "XLOC_045983"; transcript_id "TCONS_00063596"; exon_number "1"; oId "CUFF.14037.6"; class_code "u"; tss_id "TSS36700";
3	10489455	10489542	.	.	-	Cufflinks	exon	.	gene_id "XLOC_045983"; transcript_id "TCONS_00063595"; exon_number "2"; oId "CUFF.14037.5"; class_code "u"; tss_id "TSS36700";
3	10489635	10489745	.	.	-	Cufflinks	exon	.	gene_id "XLOC_045983"; transcript_id "TCONS_00063596"; exon_number "2"; oId "CUFF.14037.6"; class_code "u"; tss_id "TSS36700";
3	10489635	10489745	.	.	-	Cufflinks	exon	.	gene_id "XLOC_045983"; transcript_id "TCONS_00063595"; exon_number "3"; oId "CUFF.14037.5"; class_code "u"; tss_id "TSS36700";
3	10489856	10489932	.	.	-	Cufflinks	exon	.	gene_id "XLOC_045983"; transcript_id "TCONS_00063596"; exon_number "3"; oId "CUFF.14037.6"; class_code "u"; tss_id "TSS36700";
3	10489856	10489932	.	.	-	Cufflinks	exon	.	gene_id "XLOC_045983"; transcript_id "TCONS_00063595"; exon_number "4"; oId "CUFF.14037.5"; class_code "u"; tss_id "TSS36700";
3	10490038	10490267	.	.	-	Cufflinks	exon	.	gene_id "XLOC_045983"; transcript_id "TCONS_00063596"; exon_number "4"; oId "CUFF.14037.6"; class_code "u"; tss_id "TSS36700";
3	10490038	10490267	.	.	-	Cufflinks	exon	.	gene_id "XLOC_045983"; transcript_id "TCONS_00063595"; exon_number "5"; oId "CUFF.14037.5"; class_code "u"; tss_id "TSS36700";
3	10490370	10490557	.	.	-	Cufflinks	exon	.	gene_id "XLOC_045983"; transcript_id "TCONS_00063596"; exon_number "5"; oId "CUFF.14037.6"; class_code "u"; tss_id "TSS36700";
3	10490370	10490557	.	.	-	Cufflinks	exon	.	gene_id "XLOC_045983"; transcript_id "TCONS_00063595"; exon_number "6"; oId "CUFF.14037.5"; class_code "u"; tss_id "TSS36700";
3	10490660	10490755	.	.	-	Cufflinks	exon	.	gene_id "XLOC_045983"; transcript_id "TCONS_00063596"; exon_number "6"; oId "CUFF.14037.6"; class_code "u"; tss_id "TSS36700";
3	10490660	10490755	.	.	-	Cufflinks	exon	.	gene_id "XLOC_045983"; transcript_id "TCONS_00063595"; exon_number "7"; oId "CUFF.14037.5"; class_code "u"; tss_id "TSS36700";
3	10490718	10490755	.	.	-	Cufflinks	exon	.	gene_id "XLOC_045983"; transcript_id "TCONS_00063597"; exon_number "1"; oId "CUFF.14037.7"; class_code "u"; tss_id "TSS36701";
3	10490854	10490949	.	.	-	Cufflinks	exon	.	gene_id "XLOC_045983"; transcript_id "TCONS_00063597"; exon_number "2"; oId "CUFF.14037.7"; class_code "u"; tss_id "TSS36701";
3	10490905	10490949	.	.	-	Cufflinks	exon	.	gene_id "XLOC_045983"; transcript_id "TCONS_00063596"; exon_number "7"; oId "CUFF.14037.6"; class_code "u"; tss_id "TSS36700";
3	10490905	10490949	.	.	-	Cufflinks	exon	.	gene_id "XLOC_045983"; transcript_id "TCONS_00063595"; exon_number "8"; oId "CUFF.14037.5"; class_code "u"; tss_id "TSS36700";
3	10491066	10491156	.	.	-	Cufflinks	exon	.	gene_id "XLOC_045983"; transcript_id "TCONS_00063596"; exon_number "8"; oId "CUFF.14037.6"; class_code "u"; tss_id "TSS36700";
3	10491066	10491156	.	.	-	Cufflinks	exon	.	gene_id "XLOC_045983"; transcript_id "TCONS_00063595"; exon_number "9"; oId "CUFF.14037.5"; class_code "u"; tss_id "TSS36700";
3	10491066	10491937	.	.	-	Cufflinks	exon	.	gene_id "XLOC_045983"; transcript_id "TCONS_00063597"; exon_number "3"; oId "CUFF.14037.7"; class_code "u"; tss_id "TSS36701";
3	10491228	10491937	.	.	-	Cufflinks	exon	.	gene_id "XLOC_045983"; transcript_id "TCONS_00063595"; exon_number "10"; oId "CUFF.14037.5"; class_code "u"; tss_id "TSS36700";
3	10491845	10491937	.	.	-	Cufflinks	exon	.	gene_id "XLOC_045983"; transcript_id "TCONS_00063596"; exon_number "9"; oId "CUFF.14037.6"; class_code "u"; tss_id "TSS36700";
3	10492173	10492560	.	.	-	Cufflinks	exon	.	gene_id "XLOC_045983"; transcript_id "TCONS_00063595"; exon_number "11"; oId "CUFF.14037.5"; class_code "u"; tss_id "TSS36700";
3	10492173	10492388	.	.	-	Cufflinks	exon	.	gene_id "XLOC_045983"; transcript_id "TCONS_00063597"; exon_number "4"; oId "CUFF.14037.7"; class_code "u"; tss_id "TSS36701";
3	10492173	10492560	.	.	-	Cufflinks	exon	.	gene_id "XLOC_045983"; transcript_id "TCONS_00063596"; exon_number "10"; oId "CUFF.14037.6"; class_code "u"; tss_id "TSS36700";
3	10962018	10962654	.	.	+	Cufflinks	exon	.	gene_id "XLOC_047379"; transcript_id "TCONS_00065694"; exon_number "1"; oId "CUFF.14118.1"; class_code "u";
3	10962723	10963625	.	.	-	Cufflinks	exon	.	gene_id "XLOC_046008"; transcript_id "TCONS_00063642"; exon_number "1"; oId "CUFF.14119.8"; class_code "u"; tss_id "TSS36734";
3	10962723	10963625	.	.	-	Cufflinks	exon	.	gene_id "XLOC_046008"; transcript_id "TCONS_00063641"; exon_number "1"; oId "CUFF.14119.6"; class_code "u"; tss_id "TSS36734";
3	10962723	10963625	.	.	-	Cufflinks	exon	.	gene_id "XLOC_046008"; transcript_id "TCONS_00063640"; exon_number "1"; oId "CUFF.14119.5"; class_code "u"; tss_id "TSS36734";
3	10962723	10963625	.	.	-	Cufflinks	exon	.	gene_id "XLOC_046008"; transcript_id "TCONS_00063644"; exon_number "1"; oId "CUFF.14119.3"; class_code "u"; tss_id "TSS36735";
3	10962723	10963625	.	.	-	Cufflinks	exon	.	gene_id "XLOC_046008"; transcript_id "TCONS_00063643"; exon_number "1"; oId "CUFF.14119.2"; class_code "u"; tss_id "TSS36735";
3	10962723	10963625	.	.	-	Cufflinks	exon	.	gene_id "XLOC_046008"; transcript_id "TCONS_00063647"; exon_number "1"; oId "CUFF.14119.7"; class_code "u"; tss_id "TSS36735";
3	10962723	10963625	.	.	-	Cufflinks	exon	.	gene_id "XLOC_046008"; transcript_id "TCONS_00063646"; exon_number "1"; oId "CUFF.14119.4"; class_code "u"; tss_id "TSS36735";
3	10962723	10963625	.	.	-	Cufflinks	exon	.	gene_id "XLOC_046008"; transcript_id "TCONS_00063645"; exon_number "1"; oId "CUFF.14119.1"; class_code "u"; tss_id "TSS36735";
3	10963722	10963830	.	.	-	Cufflinks	exon	.	gene_id "XLOC_046008"; transcript_id "TCONS_00063644"; exon_number "2"; oId "CUFF.14119.3"; class_code "u"; tss_id "TSS36735";
3	10963722	10963947	.	.	-	Cufflinks	exon	.	gene_id "XLOC_046008"; transcript_id "TCONS_00063645"; exon_number "2"; oId "CUFF.14119.1"; class_code "u"; tss_id "TSS36735";
3	10963722	10963947	.	.	-	Cufflinks	exon	.	gene_id "XLOC_046008"; transcript_id "TCONS_00063646"; exon_number "2"; oId "CUFF.14119.4"; class_code "u"; tss_id "TSS36735";
3	10963722	10963947	.	.	-	Cufflinks	exon	.	gene_id "XLOC_046008"; transcript_id "TCONS_00063643"; exon_number "2"; oId "CUFF.14119.2"; class_code "u"; tss_id "TSS36735";
3	10963722	10963947	.	.	-	Cufflinks	exon	.	gene_id "XLOC_046008"; transcript_id "TCONS_00063640"; exon_number "2"; oId "CUFF.14119.5"; class_code "u"; tss_id "TSS36734";
3	10963722	10963947	.	.	-	Cufflinks	exon	.	gene_id "XLOC_046008"; transcript_id "TCONS_00063641"; exon_number "2"; oId "CUFF.14119.6"; class_code "u"; tss_id "TSS36734";
3	10963722	10963947	.	.	-	Cufflinks	exon	.	gene_id "XLOC_046008"; transcript_id "TCONS_00063642"; exon_number "2"; oId "CUFF.14119.8"; class_code "u"; tss_id "TSS36734";
3	10963722	10963830	.	.	-	Cufflinks	exon	.	gene_id "XLOC_046008"; transcript_id "TCONS_00063647"; exon_number "2"; oId "CUFF.14119.7"; class_code "u"; tss_id "TSS36735";
3	10963898	10963947	.	.	-	Cufflinks	exon	.	gene_id "XLOC_046008"; transcript_id "TCONS_00063647"; exon_number "3"; oId "CUFF.14119.7"; class_code "u"; tss_id "TSS36735";
3	10963898	10963947	.	.	-	Cufflinks	exon	.	gene_id "XLOC_046008"; transcript_id "TCONS_00063644"; exon_number "3"; oId "CUFF.14119.3"; class_code "u"; tss_id "TSS36735";
3	10964048	10964116	.	.	-	Cufflinks	exon	.	gene_id "XLOC_046008"; transcript_id "TCONS_00063642"; exon_number "3"; oId "CUFF.14119.8"; class_code "u"; tss_id "TSS36734";
3	10964048	10964116	.	.	-	Cufflinks	exon	.	gene_id "XLOC_046008"; transcript_id "TCONS_00063641"; exon_number "3"; oId "CUFF.14119.6"; class_code "u"; tss_id "TSS36734";
3	10964048	10964116	.	.	-	Cufflinks	exon	.	gene_id "XLOC_046008"; transcript_id "TCONS_00063640"; exon_number "3"; oId "CUFF.14119.5"; class_code "u"; tss_id "TSS36734";
3	10964048	10964116	.	.	-	Cufflinks	exon	.	gene_id "XLOC_046008"; transcript_id "TCONS_00063644"; exon_number "4"; oId "CUFF.14119.3"; class_code "u"; tss_id "TSS36735";
3	10964048	10964116	.	.	-	Cufflinks	exon	.	gene_id "XLOC_046008"; transcript_id "TCONS_00063643"; exon_number "3"; oId "CUFF.14119.2"; class_code "u"; tss_id "TSS36735";
3	10964048	10964116	.	.	-	Cufflinks	exon	.	gene_id "XLOC_046008"; transcript_id "TCONS_00063647"; exon_number "4"; oId "CUFF.14119.7"; class_code "u"; tss_id "TSS36735";
3	10964048	10964116	.	.	-	Cufflinks	exon	.	gene_id "XLOC_046008"; transcript_id "TCONS_00063646"; exon_number "3"; oId "CUFF.14119.4"; class_code "u"; tss_id "TSS36735";
3	10964048	10964116	.	.	-	Cufflinks	exon	.	gene_id "XLOC_046008"; transcript_id "TCONS_00063645"; exon_number "3"; oId "CUFF.14119.1"; class_code "u"; tss_id "TSS36735";
3	10964246	10964369	.	.	-	Cufflinks	exon	.	gene_id "XLOC_046008"; transcript_id "TCONS_00063640"; exon_number "4"; oId "CUFF.14119.5"; class_code "u"; tss_id "TSS36734";
3	10964246	10964372	.	.	-	Cufflinks	exon	.	gene_id "XLOC_046008"; transcript_id "TCONS_00063644"; exon_number "5"; oId "CUFF.14119.3"; class_code "u"; tss_id "TSS36735";
3	10964246	10964372	.	.	-	Cufflinks	exon	.	gene_id "XLOC_046008"; transcript_id "TCONS_00063642"; exon_number "4"; oId "CUFF.14119.8"; class_code "u"; tss_id "TSS36734";
3	10964246	10964369	.	.	-	Cufflinks	exon	.	gene_id "XLOC_046008"; transcript_id "TCONS_00063645"; exon_number "4"; oId "CUFF.14119.1"; class_code "u"; tss_id "TSS36735";
3	10964246	10964369	.	.	-	Cufflinks	exon	.	gene_id "XLOC_046008"; transcript_id "TCONS_00063646"; exon_number "4"; oId "CUFF.14119.4"; class_code "u"; tss_id "TSS36735";
3	10964246	10964369	.	.	-	Cufflinks	exon	.	gene_id "XLOC_046008"; transcript_id "TCONS_00063647"; exon_number "5"; oId "CUFF.14119.7"; class_code "u"; tss_id "TSS36735";
3	10964246	10964369	.	.	-	Cufflinks	exon	.	gene_id "XLOC_046008"; transcript_id "TCONS_00063641"; exon_number "4"; oId "CUFF.14119.6"; class_code "u"; tss_id "TSS36734";
3	10964313	10964389	.	.	-	Cufflinks	exon	.	gene_id "XLOC_046008"; transcript_id "TCONS_00063643"; exon_number "4"; oId "CUFF.14119.2"; class_code "u"; tss_id "TSS36735";
3	10964478	10964593	.	.	-	Cufflinks	exon	.	gene_id "XLOC_046008"; transcript_id "TCONS_00063642"; exon_number "5"; oId "CUFF.14119.8"; class_code "u"; tss_id "TSS36734";
3	10964478	10964768	.	.	-	Cufflinks	exon	.	gene_id "XLOC_046008"; transcript_id "TCONS_00063643"; exon_number "5"; oId "CUFF.14119.2"; class_code "u"; tss_id "TSS36735";
3	10964478	10964768	.	.	-	Cufflinks	exon	.	gene_id "XLOC_046008"; transcript_id "TCONS_00063640"; exon_number "5"; oId "CUFF.14119.5"; class_code "u"; tss_id "TSS36734";
3	10964478	10964593	.	.	-	Cufflinks	exon	.	gene_id "XLOC_046008"; transcript_id "TCONS_00063645"; exon_number "5"; oId "CUFF.14119.1"; class_code "u"; tss_id "TSS36735";
3	10964478	10964593	.	.	-	Cufflinks	exon	.	gene_id "XLOC_046008"; transcript_id "TCONS_00063647"; exon_number "6"; oId "CUFF.14119.7"; class_code "u"; tss_id "TSS36735";
3	10964478	10964593	.	.	-	Cufflinks	exon	.	gene_id "XLOC_046008"; transcript_id "TCONS_00063646"; exon_number "5"; oId "CUFF.14119.4"; class_code "u"; tss_id "TSS36735";
3	10964478	10964593	.	.	-	Cufflinks	exon	.	gene_id "XLOC_046008"; transcript_id "TCONS_00063641"; exon_number "5"; oId "CUFF.14119.6"; class_code "u"; tss_id "TSS36734";
3	10964478	10964593	.	.	-	Cufflinks	exon	.	gene_id "XLOC_046008"; transcript_id "TCONS_00063644"; exon_number "6"; oId "CUFF.14119.3"; class_code "u"; tss_id "TSS36735";
3	10964681	10964734	.	.	-	Cufflinks	exon	.	gene_id "XLOC_046008"; transcript_id "TCONS_00063641"; exon_number "6"; oId "CUFF.14119.6"; class_code "u"; tss_id "TSS36734";
3	10964681	10964734	.	.	-	Cufflinks	exon	.	gene_id "XLOC_046008"; transcript_id "TCONS_00063647"; exon_number "7"; oId "CUFF.14119.7"; class_code "u"; tss_id "TSS36735";
3	10964681	10964734	.	.	-	Cufflinks	exon	.	gene_id "XLOC_046008"; transcript_id "TCONS_00063645"; exon_number "6"; oId "CUFF.14119.1"; class_code "u"; tss_id "TSS36735";
3	10964681	10964768	.	.	-	Cufflinks	exon	.	gene_id "XLOC_046008"; transcript_id "TCONS_00063646"; exon_number "6"; oId "CUFF.14119.4"; class_code "u"; tss_id "TSS36735";
3	10964681	10964939	.	.	-	Cufflinks	exon	.	gene_id "XLOC_046008"; transcript_id "TCONS_00063642"; exon_number "6"; oId "CUFF.14119.8"; class_code "u"; tss_id "TSS36734";
3	10964681	10964939	.	.	-	Cufflinks	exon	.	gene_id "XLOC_046008"; transcript_id "TCONS_00063644"; exon_number "7"; oId "CUFF.14119.3"; class_code "u"; tss_id "TSS36735";
3	10964833	10964959	.	.	-	Cufflinks	exon	.	gene_id "XLOC_046008"; transcript_id "TCONS_00063647"; exon_number "8"; oId "CUFF.14119.7"; class_code "u"; tss_id "TSS36735";
3	10964833	10964959	.	.	-	Cufflinks	exon	.	gene_id "XLOC_046008"; transcript_id "TCONS_00063645"; exon_number "7"; oId "CUFF.14119.1"; class_code "u"; tss_id "TSS36735";
3	10964833	10964939	.	.	-	Cufflinks	exon	.	gene_id "XLOC_046008"; transcript_id "TCONS_00063641"; exon_number "7"; oId "CUFF.14119.6"; class_code "u"; tss_id "TSS36734";
3	10964862	10964939	.	.	-	Cufflinks	exon	.	gene_id "XLOC_046008"; transcript_id "TCONS_00063646"; exon_number "7"; oId "CUFF.14119.4"; class_code "u"; tss_id "TSS36735";
3	10964862	10964959	.	.	-	Cufflinks	exon	.	gene_id "XLOC_046008"; transcript_id "TCONS_00063640"; exon_number "6"; oId "CUFF.14119.5"; class_code "u"; tss_id "TSS36734";
3	10964862	10964959	.	.	-	Cufflinks	exon	.	gene_id "XLOC_046008"; transcript_id "TCONS_00063643"; exon_number "6"; oId "CUFF.14119.2"; class_code "u"; tss_id "TSS36735";
3	10965057	10965165	.	.	-	Cufflinks	exon	.	gene_id "XLOC_046008"; transcript_id "TCONS_00063645"; exon_number "8"; oId "CUFF.14119.1"; class_code "u"; tss_id "TSS36735";
3	10965057	10965165	.	.	-	Cufflinks	exon	.	gene_id "XLOC_046008"; transcript_id "TCONS_00063646"; exon_number "8"; oId "CUFF.14119.4"; class_code "u"; tss_id "TSS36735";
3	10965057	10965165	.	.	-	Cufflinks	exon	.	gene_id "XLOC_046008"; transcript_id "TCONS_00063647"; exon_number "9"; oId "CUFF.14119.7"; class_code "u"; tss_id "TSS36735";
3	10965057	10965165	.	.	-	Cufflinks	exon	.	gene_id "XLOC_046008"; transcript_id "TCONS_00063644"; exon_number "8"; oId "CUFF.14119.3"; class_code "u"; tss_id "TSS36735";
3	10965057	10965155	.	.	-	Cufflinks	exon	.	gene_id "XLOC_046008"; transcript_id "TCONS_00063643"; exon_number "7"; oId "CUFF.14119.2"; class_code "u"; tss_id "TSS36735";
3	10965057	10965155	.	.	-	Cufflinks	exon	.	gene_id "XLOC_046008"; transcript_id "TCONS_00063640"; exon_number "7"; oId "CUFF.14119.5"; class_code "u"; tss_id "TSS36734";
3	10965057	10965155	.	.	-	Cufflinks	exon	.	gene_id "XLOC_046008"; transcript_id "TCONS_00063642"; exon_number "7"; oId "CUFF.14119.8"; class_code "u"; tss_id "TSS36734";
3	10965057	10965165	.	.	-	Cufflinks	exon	.	gene_id "XLOC_046008"; transcript_id "TCONS_00063641"; exon_number "8"; oId "CUFF.14119.6"; class_code "u"; tss_id "TSS36734";
3	10965257	10965419	.	.	-	Cufflinks	exon	.	gene_id "XLOC_046008"; transcript_id "TCONS_00063643"; exon_number "8"; oId "CUFF.14119.2"; class_code "u"; tss_id "TSS36735";
3	10965257	10965419	.	.	-	Cufflinks	exon	.	gene_id "XLOC_046008"; transcript_id "TCONS_00063646"; exon_number "9"; oId "CUFF.14119.4"; class_code "u"; tss_id "TSS36735";
3	10965257	10965419	.	.	-	Cufflinks	exon	.	gene_id "XLOC_046008"; transcript_id "TCONS_00063645"; exon_number "9"; oId "CUFF.14119.1"; class_code "u"; tss_id "TSS36735";
3	10965257	10965923	.	.	-	Cufflinks	exon	.	gene_id "XLOC_046008"; transcript_id "TCONS_00063642"; exon_number "8"; oId "CUFF.14119.8"; class_code "u"; tss_id "TSS36734";
3	10965257	10965923	.	.	-	Cufflinks	exon	.	gene_id "XLOC_046008"; transcript_id "TCONS_00063641"; exon_number "9"; oId "CUFF.14119.6"; class_code "u"; tss_id "TSS36734";
3	10965257	10965923	.	.	-	Cufflinks	exon	.	gene_id "XLOC_046008"; transcript_id "TCONS_00063640"; exon_number "8"; oId "CUFF.14119.5"; class_code "u"; tss_id "TSS36734";
3	10965257	10966662	.	.	-	Cufflinks	exon	.	gene_id "XLOC_046008"; transcript_id "TCONS_00063644"; exon_number "9"; oId "CUFF.14119.3"; class_code "u"; tss_id "TSS36735";
3	10965534	10966662	.	.	-	Cufflinks	exon	.	gene_id "XLOC_046008"; transcript_id "TCONS_00063643"; exon_number "9"; oId "CUFF.14119.2"; class_code "u"; tss_id "TSS36735";
3	10965534	10966662	.	.	-	Cufflinks	exon	.	gene_id "XLOC_046008"; transcript_id "TCONS_00063645"; exon_number "10"; oId "CUFF.14119.1"; class_code "u"; tss_id "TSS36735";
3	10965534	10966662	.	.	-	Cufflinks	exon	.	gene_id "XLOC_046008"; transcript_id "TCONS_00063646"; exon_number "10"; oId "CUFF.14119.4"; class_code "u"; tss_id "TSS36735";
3	10965534	10966662	.	.	-	Cufflinks	exon	.	gene_id "XLOC_046008"; transcript_id "TCONS_00063647"; exon_number "10"; oId "CUFF.14119.7"; class_code "u"; tss_id "TSS36735";
3	10966787	10966861	.	.	-	Cufflinks	exon	.	gene_id "XLOC_046008"; transcript_id "TCONS_00063644"; exon_number "10"; oId "CUFF.14119.3"; class_code "u"; tss_id "TSS36735";
3	10966787	10966861	.	.	-	Cufflinks	exon	.	gene_id "XLOC_046008"; transcript_id "TCONS_00063643"; exon_number "10"; oId "CUFF.14119.2"; class_code "u"; tss_id "TSS36735";
3	10966787	10966861	.	.	-	Cufflinks	exon	.	gene_id "XLOC_046008"; transcript_id "TCONS_00063647"; exon_number "11"; oId "CUFF.14119.7"; class_code "u"; tss_id "TSS36735";
3	10966787	10966861	.	.	-	Cufflinks	exon	.	gene_id "XLOC_046008"; transcript_id "TCONS_00063646"; exon_number "11"; oId "CUFF.14119.4"; class_code "u"; tss_id "TSS36735";
3	10966787	10966861	.	.	-	Cufflinks	exon	.	gene_id "XLOC_046008"; transcript_id "TCONS_00063645"; exon_number "11"; oId "CUFF.14119.1"; class_code "u"; tss_id "TSS36735";
3	10967277	10967454	.	.	-	Cufflinks	exon	.	gene_id "XLOC_046008"; transcript_id "TCONS_00063644"; exon_number "11"; oId "CUFF.14119.3"; class_code "u"; tss_id "TSS36735";
3	10967277	10967472	.	.	-	Cufflinks	exon	.	gene_id "XLOC_046008"; transcript_id "TCONS_00063645"; exon_number "12"; oId "CUFF.14119.1"; class_code "u"; tss_id "TSS36735";
3	10967277	10967472	.	.	-	Cufflinks	exon	.	gene_id "XLOC_046008"; transcript_id "TCONS_00063646"; exon_number "12"; oId "CUFF.14119.4"; class_code "u"; tss_id "TSS36735";
3	10967277	10967454	.	.	-	Cufflinks	exon	.	gene_id "XLOC_046008"; transcript_id "TCONS_00063643"; exon_number "11"; oId "CUFF.14119.2"; class_code "u"; tss_id "TSS36735";
3	10967277	10967472	.	.	-	Cufflinks	exon	.	gene_id "XLOC_046008"; transcript_id "TCONS_00063647"; exon_number "12"; oId "CUFF.14119.7"; class_code "u"; tss_id "TSS36735";
3	11470375	11470821	.	.	+	Cufflinks	exon	.	gene_id "XLOC_047403"; transcript_id "TCONS_00065718"; exon_number "1"; oId "CUFF.14199.1"; class_code "u";
3	11482151	11482677	.	.	+	Cufflinks	exon	.	gene_id "XLOC_047408"; transcript_id "TCONS_00065723"; exon_number "1"; oId "CUFF.14205.1"; class_code "u";
3	11486283	11486502	.	.	+	Cufflinks	exon	.	gene_id "XLOC_044156"; transcript_id "TCONS_00060342"; exon_number "1"; oId "CUFF.14206.1"; class_code "u"; tss_id "TSS34430";
3	11487016	11487850	.	.	+	Cufflinks	exon	.	gene_id "XLOC_044156"; transcript_id "TCONS_00060342"; exon_number "2"; oId "CUFF.14206.1"; class_code "u"; tss_id "TSS34430";
3	11585525	11586450	.	.	+	Cufflinks	exon	.	gene_id "XLOC_047413"; transcript_id "TCONS_00065728"; exon_number "1"; oId "CUFF.14212.1"; class_code "u";
3	11818070	11818288	.	.	+	Cufflinks	exon	.	gene_id "XLOC_044166"; transcript_id "TCONS_00060358"; exon_number "1"; oId "CUFF.14239.1"; class_code "u"; tss_id "TSS34441";
3	11818678	11818930	.	.	+	Cufflinks	exon	.	gene_id "XLOC_044166"; transcript_id "TCONS_00060358"; exon_number "2"; oId "CUFF.14239.1"; class_code "u"; tss_id "TSS34441";
3	12560798	12561261	.	.	-	Cufflinks	exon	.	gene_id "XLOC_046063"; transcript_id "TCONS_00063742"; exon_number "1"; oId "CUFF.14288.1"; class_code "u"; tss_id "TSS36797";
3	12561847	12561895	.	.	-	Cufflinks	exon	.	gene_id "XLOC_046063"; transcript_id "TCONS_00063742"; exon_number "2"; oId "CUFF.14288.1"; class_code "u"; tss_id "TSS36797";
3	12561979	12562080	.	.	-	Cufflinks	exon	.	gene_id "XLOC_046063"; transcript_id "TCONS_00063742"; exon_number "3"; oId "CUFF.14288.1"; class_code "u"; tss_id "TSS36797";
3	12641912	12642673	.	.	+	Cufflinks	exon	.	gene_id "XLOC_047456"; transcript_id "TCONS_00065771"; exon_number "1"; oId "CUFF.14295.1"; class_code "u";
3	13065057	13065284	.	.	+	Cufflinks	exon	.	gene_id "XLOC_044176"; transcript_id "TCONS_00060375"; exon_number "1"; oId "CUFF.14310.2"; class_code "u"; tss_id "TSS34452";
3	13065057	13065284	.	.	+	Cufflinks	exon	.	gene_id "XLOC_044176"; transcript_id "TCONS_00060374"; exon_number "1"; oId "CUFF.14310.1"; class_code "u"; tss_id "TSS34452";
3	13065446	13066651	.	.	+	Cufflinks	exon	.	gene_id "XLOC_044176"; transcript_id "TCONS_00060375"; exon_number "2"; oId "CUFF.14310.2"; class_code "u"; tss_id "TSS34452";
3	13065667	13066651	.	.	+	Cufflinks	exon	.	gene_id "XLOC_044176"; transcript_id "TCONS_00060374"; exon_number "2"; oId "CUFF.14310.1"; class_code "u"; tss_id "TSS34452";
3	13290475	13291015	.	.	+	Cufflinks	exon	.	gene_id "XLOC_047469"; transcript_id "TCONS_00065784"; exon_number "1"; oId "CUFF.14316.1"; class_code "u";
3	14738096	14738475	.	.	+	Cufflinks	exon	.	gene_id "XLOC_047488"; transcript_id "TCONS_00065803"; exon_number "1"; oId "CUFF.14359.1"; class_code "u";
3	14783629	14783775	.	.	+	Cufflinks	exon	.	gene_id "XLOC_044190"; transcript_id "TCONS_00060407"; exon_number "1"; oId "CUFF.14363.1"; class_code "u"; tss_id "TSS34471";
3	14783855	14784064	.	.	+	Cufflinks	exon	.	gene_id "XLOC_044190"; transcript_id "TCONS_00060407"; exon_number "2"; oId "CUFF.14363.1"; class_code "u"; tss_id "TSS34471";
3	15079027	15079476	.	.	-	Cufflinks	exon	.	gene_id "XLOC_046092"; transcript_id "TCONS_00063783"; exon_number "1"; oId "CUFF.14381.1"; class_code "u"; tss_id "TSS36829";
3	15079753	15079813	.	.	-	Cufflinks	exon	.	gene_id "XLOC_046092"; transcript_id "TCONS_00063783"; exon_number "2"; oId "CUFF.14381.1"; class_code "u"; tss_id "TSS36829";
3	15079928	15080204	.	.	-	Cufflinks	exon	.	gene_id "XLOC_046092"; transcript_id "TCONS_00063783"; exon_number "3"; oId "CUFF.14381.1"; class_code "u"; tss_id "TSS36829";
3	15080399	15080691	.	.	-	Cufflinks	exon	.	gene_id "XLOC_046092"; transcript_id "TCONS_00063783"; exon_number "4"; oId "CUFF.14381.1"; class_code "u"; tss_id "TSS36829";
3	15170343	15170828	.	.	+	Cufflinks	exon	.	gene_id "XLOC_047496"; transcript_id "TCONS_00065811"; exon_number "1"; oId "CUFF.14385.1"; class_code "u";
3	15170880	15171734	.	.	+	Cufflinks	exon	.	gene_id "XLOC_047497"; transcript_id "TCONS_00065812"; exon_number "1"; oId "CUFF.14386.1"; class_code "u";
3	15663037	15663407	.	.	+	Cufflinks	exon	.	gene_id "XLOC_047519"; transcript_id "TCONS_00065834"; exon_number "1"; oId "CUFF.14435.1"; class_code "u";
3	15780892	15780982	.	.	+	Cufflinks	exon	.	gene_id "XLOC_044220"; transcript_id "TCONS_00060462"; exon_number "1"; oId "CUFF.14451.1"; class_code "u"; tss_id "TSS34502";
3	15781068	15781110	.	.	+	Cufflinks	exon	.	gene_id "XLOC_044220"; transcript_id "TCONS_00060462"; exon_number "2"; oId "CUFF.14451.1"; class_code "u"; tss_id "TSS34502";
3	15781232	15781335	.	.	+	Cufflinks	exon	.	gene_id "XLOC_044220"; transcript_id "TCONS_00060462"; exon_number "3"; oId "CUFF.14451.1"; class_code "u"; tss_id "TSS34502";
3	15781753	15781841	.	.	+	Cufflinks	exon	.	gene_id "XLOC_044220"; transcript_id "TCONS_00060462"; exon_number "4"; oId "CUFF.14451.1"; class_code "u"; tss_id "TSS34502";
3	15846992	15848776	.	.	+	Cufflinks	exon	.	gene_id "XLOC_047529"; transcript_id "TCONS_00065844"; exon_number "1"; oId "CUFF.14465.1"; class_code "u";
3	16283833	16284211	.	.	+	Cufflinks	exon	.	gene_id "XLOC_044244"; transcript_id "TCONS_00060503"; exon_number "1"; oId "CUFF.14528.2"; class_code "u"; tss_id "TSS34534";
3	16283833	16284221	.	.	+	Cufflinks	exon	.	gene_id "XLOC_044244"; transcript_id "TCONS_00060502"; exon_number "1"; oId "CUFF.14528.1"; class_code "u"; tss_id "TSS34534";
3	16284531	16284706	.	.	+	Cufflinks	exon	.	gene_id "XLOC_044244"; transcript_id "TCONS_00060503"; exon_number "2"; oId "CUFF.14528.2"; class_code "u"; tss_id "TSS34534";
3	16284531	16284706	.	.	+	Cufflinks	exon	.	gene_id "XLOC_044244"; transcript_id "TCONS_00060502"; exon_number "2"; oId "CUFF.14528.1"; class_code "u"; tss_id "TSS34534";
3	16400396	16401070	.	.	+	Cufflinks	exon	.	gene_id "XLOC_047556"; transcript_id "TCONS_00065871"; exon_number "1"; oId "CUFF.14553.1"; class_code "u";
3	16523806	16524245	.	.	+	Cufflinks	exon	.	gene_id "XLOC_047561"; transcript_id "TCONS_00065876"; exon_number "1"; oId "CUFF.14576.1"; class_code "u";
3	16718653	16719329	.	.	+	Cufflinks	exon	.	gene_id "XLOC_047583"; transcript_id "TCONS_00065898"; exon_number "1"; oId "CUFF.14620.1"; class_code "u";
3	16972420	16973175	.	.	-	Cufflinks	exon	.	gene_id "XLOC_046191"; transcript_id "TCONS_00063961"; exon_number "1"; oId "CUFF.14679.1"; class_code "u"; tss_id "TSS36952";
3	16973258	16973388	.	.	-	Cufflinks	exon	.	gene_id "XLOC_046191"; transcript_id "TCONS_00063961"; exon_number "2"; oId "CUFF.14679.1"; class_code "u"; tss_id "TSS36952";
3	16973460	16973561	.	.	-	Cufflinks	exon	.	gene_id "XLOC_046191"; transcript_id "TCONS_00063961"; exon_number "3"; oId "CUFF.14679.1"; class_code "u"; tss_id "TSS36952";
3	16973638	16973701	.	.	-	Cufflinks	exon	.	gene_id "XLOC_046191"; transcript_id "TCONS_00063961"; exon_number "4"; oId "CUFF.14679.1"; class_code "u"; tss_id "TSS36952";
3	17166896	17168226	.	.	+	Cufflinks	exon	.	gene_id "XLOC_047602"; transcript_id "TCONS_00065917"; exon_number "1"; oId "CUFF.14713.1"; class_code "u";
3	17174767	17175317	.	.	-	Cufflinks	exon	.	gene_id "XLOC_046207"; transcript_id "TCONS_00063989"; exon_number "1"; oId "CUFF.14714.1"; class_code "u"; tss_id "TSS36969";
3	17175514	17175562	.	.	-	Cufflinks	exon	.	gene_id "XLOC_046207"; transcript_id "TCONS_00063989"; exon_number "2"; oId "CUFF.14714.1"; class_code "u"; tss_id "TSS36969";
3	17176114	17176334	.	.	-	Cufflinks	exon	.	gene_id "XLOC_046207"; transcript_id "TCONS_00063989"; exon_number "3"; oId "CUFF.14714.1"; class_code "u"; tss_id "TSS36969";
3	17177702	17178101	.	.	+	Cufflinks	exon	.	gene_id "XLOC_047603"; transcript_id "TCONS_00065918"; exon_number "1"; oId "CUFF.14715.1"; class_code "u";
3	17269781	17270267	.	.	+	Cufflinks	exon	.	gene_id "XLOC_047611"; transcript_id "TCONS_00065926"; exon_number "1"; oId "CUFF.14745.1"; class_code "u";
3	17331159	17331565	.	.	-	Cufflinks	exon	.	gene_id "XLOC_046223"; transcript_id "TCONS_00064015"; exon_number "1"; oId "CUFF.14755.1"; class_code "u"; tss_id "TSS36990";
3	17331675	17331752	.	.	-	Cufflinks	exon	.	gene_id "XLOC_046223"; transcript_id "TCONS_00064015"; exon_number "2"; oId "CUFF.14755.1"; class_code "u"; tss_id "TSS36990";
3	17398152	17398384	.	.	+	Cufflinks	exon	.	gene_id "XLOC_044322"; transcript_id "TCONS_00060631"; exon_number "1"; oId "CUFF.14769.1"; class_code "u"; tss_id "TSS34627";
3	17398487	17399127	.	.	+	Cufflinks	exon	.	gene_id "XLOC_044322"; transcript_id "TCONS_00060631"; exon_number "2"; oId "CUFF.14769.1"; class_code "u"; tss_id "TSS34627";
3	17515365	17515713	.	.	+	Cufflinks	exon	.	gene_id "XLOC_047620"; transcript_id "TCONS_00065935"; exon_number "1"; oId "CUFF.14793.1"; class_code "u";
3	17872214	17872487	.	.	+	Cufflinks	exon	.	gene_id "XLOC_047629"; transcript_id "TCONS_00065944"; exon_number "1"; oId "CUFF.14869.1"; class_code "u";
3	17899930	17900069	.	.	+	Cufflinks	exon	.	gene_id "XLOC_044372"; transcript_id "TCONS_00060710"; exon_number "1"; oId "CUFF.14877.1"; class_code "u"; tss_id "TSS34687";
3	17900318	17900379	.	.	+	Cufflinks	exon	.	gene_id "XLOC_044372"; transcript_id "TCONS_00060710"; exon_number "2"; oId "CUFF.14877.1"; class_code "u"; tss_id "TSS34687";
3	17900510	17900588	.	.	+	Cufflinks	exon	.	gene_id "XLOC_044372"; transcript_id "TCONS_00060710"; exon_number "3"; oId "CUFF.14877.1"; class_code "u"; tss_id "TSS34687";
3	17900841	17901578	.	.	+	Cufflinks	exon	.	gene_id "XLOC_044372"; transcript_id "TCONS_00060710"; exon_number "4"; oId "CUFF.14877.1"; class_code "u"; tss_id "TSS34687";
3	17945479	17946082	.	.	+	Cufflinks	exon	.	gene_id "XLOC_047632"; transcript_id "TCONS_00065947"; exon_number "1"; oId "CUFF.14889.1"; class_code "u";
3	18020297	18020986	.	.	+	Cufflinks	exon	.	gene_id "XLOC_047638"; transcript_id "TCONS_00065953"; exon_number "1"; oId "CUFF.14907.1"; class_code "u";
3	18366925	18367360	.	.	+	Cufflinks	exon	.	gene_id "XLOC_047648"; transcript_id "TCONS_00065963"; exon_number "1"; oId "CUFF.14991.1"; class_code "u";
3	18515583	18516404	.	.	+	Cufflinks	exon	.	gene_id "XLOC_047660"; transcript_id "TCONS_00065975"; exon_number "1"; oId "CUFF.15028.1"; class_code "u";
3	18520056	18520478	.	.	+	Cufflinks	exon	.	gene_id "XLOC_047661"; transcript_id "TCONS_00065976"; exon_number "1"; oId "CUFF.15029.1"; class_code "u";
3	18608112	18608743	.	.	+	Cufflinks	exon	.	gene_id "XLOC_047666"; transcript_id "TCONS_00065981"; exon_number "1"; oId "CUFF.15052.1"; class_code "u";
3	18810264	18810593	.	.	+	Cufflinks	exon	.	gene_id "XLOC_047682"; transcript_id "TCONS_00065997"; exon_number "1"; oId "CUFF.15096.1"; class_code "u";
3	19012140	19013186	.	.	+	Cufflinks	exon	.	gene_id "XLOC_047690"; transcript_id "TCONS_00066005"; exon_number "1"; oId "CUFF.15147.1"; class_code "u";
3	19067472	19067801	.	.	-	Cufflinks	exon	.	gene_id "XLOC_046389"; transcript_id "TCONS_00064302"; exon_number "1"; oId "CUFF.15164.1"; class_code "u"; tss_id "TSS37188";
3	19068090	19068134	.	.	-	Cufflinks	exon	.	gene_id "XLOC_046389"; transcript_id "TCONS_00064302"; exon_number "2"; oId "CUFF.15164.1"; class_code "u"; tss_id "TSS37188";
3	19068123	19068156	.	.	+	Cufflinks	exon	.	gene_id "XLOC_044479"; transcript_id "TCONS_00060877"; exon_number "1"; oId "CUFF.15165.1"; class_code "u"; tss_id "TSS34816";
3	19068357	19068360	.	.	-	Cufflinks	exon	.	gene_id "XLOC_046389"; transcript_id "TCONS_00064302"; exon_number "3"; oId "CUFF.15164.1"; class_code "u"; tss_id "TSS37188";
3	19068362	19068700	.	.	+	Cufflinks	exon	.	gene_id "XLOC_044479"; transcript_id "TCONS_00060877"; exon_number "2"; oId "CUFF.15165.1"; class_code "u"; tss_id "TSS34816";
3	19072558	19073037	.	.	+	Cufflinks	exon	.	gene_id "XLOC_047692"; transcript_id "TCONS_00066007"; exon_number "1"; oId "CUFF.15167.1"; class_code "u";
3	19462194	19462800	.	.	+	Cufflinks	exon	.	gene_id "XLOC_047708"; transcript_id "TCONS_00066023"; exon_number "1"; oId "CUFF.15263.1"; class_code "u";
3	19462939	19463234	.	.	-	Cufflinks	exon	.	gene_id "XLOC_046428"; transcript_id "TCONS_00064375"; exon_number "1"; oId "CUFF.15264.1"; class_code "u"; tss_id "TSS37237";
3	19463612	19463665	.	.	-	Cufflinks	exon	.	gene_id "XLOC_046428"; transcript_id "TCONS_00064375"; exon_number "2"; oId "CUFF.15264.1"; class_code "u"; tss_id "TSS37237";
3	19873899	19874201	.	.	-	Cufflinks	exon	.	gene_id "XLOC_046469"; transcript_id "TCONS_00064445"; exon_number "1"; oId "CUFF.15376.1"; class_code "u"; tss_id "TSS37290";
3	19874439	19874572	.	.	-	Cufflinks	exon	.	gene_id "XLOC_046469"; transcript_id "TCONS_00064445"; exon_number "2"; oId "CUFF.15376.1"; class_code "u"; tss_id "TSS37290";
3	20157582	20157894	.	.	-	Cufflinks	exon	.	gene_id "XLOC_046506"; transcript_id "TCONS_00064506"; exon_number "1"; oId "CUFF.15448.1"; class_code "u"; tss_id "TSS37336";
3	20157997	20158056	.	.	-	Cufflinks	exon	.	gene_id "XLOC_046506"; transcript_id "TCONS_00064506"; exon_number "2"; oId "CUFF.15448.1"; class_code "u"; tss_id "TSS37336";
3	20317615	20318063	.	.	+	Cufflinks	exon	.	gene_id "XLOC_047742"; transcript_id "TCONS_00066057"; exon_number "1"; oId "CUFF.15487.1"; class_code "u";
3	20356779	20357287	.	.	+	Cufflinks	exon	.	gene_id "XLOC_047744"; transcript_id "TCONS_00066059"; exon_number "1"; oId "CUFF.15499.1"; class_code "u";
3	20476786	20477100	.	.	+	Cufflinks	exon	.	gene_id "XLOC_047749"; transcript_id "TCONS_00066064"; exon_number "1"; oId "CUFF.15527.1"; class_code "u";
3	20619366	20619977	.	.	-	Cufflinks	exon	.	gene_id "XLOC_046553"; transcript_id "TCONS_00064598"; exon_number "1"; oId "CUFF.15567.1"; class_code "u"; tss_id "TSS37399";
3	20620102	20620244	.	.	-	Cufflinks	exon	.	gene_id "XLOC_046553"; transcript_id "TCONS_00064598"; exon_number "2"; oId "CUFF.15567.1"; class_code "u"; tss_id "TSS37399";
3	20642881	20643112	.	.	+	Cufflinks	exon	.	gene_id "XLOC_047758"; transcript_id "TCONS_00066073"; exon_number "1"; oId "CUFF.15571.1"; class_code "u";
3	20694014	20695220	.	.	+	Cufflinks	exon	.	gene_id "XLOC_047764"; transcript_id "TCONS_00066079"; exon_number "1"; oId "CUFF.15585.1"; class_code "u";
3	21005242	21005501	.	.	-	Cufflinks	exon	.	gene_id "XLOC_046592"; transcript_id "TCONS_00064669"; exon_number "1"; oId "CUFF.15660.1"; class_code "u"; tss_id "TSS37450";
3	21005605	21005961	.	.	-	Cufflinks	exon	.	gene_id "XLOC_046592"; transcript_id "TCONS_00064669"; exon_number "2"; oId "CUFF.15660.1"; class_code "u"; tss_id "TSS37450";
3	21277175	21277572	.	.	-	Cufflinks	exon	.	gene_id "XLOC_046625"; transcript_id "TCONS_00064729"; exon_number "1"; oId "CUFF.15732.1"; class_code "u"; tss_id "TSS37491";
3	21277720	21277757	.	.	-	Cufflinks	exon	.	gene_id "XLOC_046625"; transcript_id "TCONS_00064729"; exon_number "2"; oId "CUFF.15732.1"; class_code "u"; tss_id "TSS37491";
3	21883524	21883842	.	.	+	Cufflinks	exon	.	gene_id "XLOC_044765"; transcript_id "TCONS_00061384"; exon_number "1"; oId "CUFF.15886.1"; class_code "u"; tss_id "TSS35162";
3	21883929	21884257	.	.	+	Cufflinks	exon	.	gene_id "XLOC_044765"; transcript_id "TCONS_00061384"; exon_number "2"; oId "CUFF.15886.1"; class_code "u"; tss_id "TSS35162";
3	22018206	22018555	.	.	-	Cufflinks	exon	.	gene_id "XLOC_046717"; transcript_id "TCONS_00064893"; exon_number "1"; oId "CUFF.15927.1"; class_code "u"; tss_id "TSS37605";
3	22018636	22018726	.	.	-	Cufflinks	exon	.	gene_id "XLOC_046717"; transcript_id "TCONS_00064893"; exon_number "2"; oId "CUFF.15927.1"; class_code "u"; tss_id "TSS37605";
3	22031264	22031813	.	.	+	Cufflinks	exon	.	gene_id "XLOC_047814"; transcript_id "TCONS_00066129"; exon_number "1"; oId "CUFF.15932.1"; class_code "u";
3	22296780	22297568	.	.	+	Cufflinks	exon	.	gene_id "XLOC_047835"; transcript_id "TCONS_00066150"; exon_number "1"; oId "CUFF.16008.1"; class_code "u";
3	22365464	22365711	.	.	-	Cufflinks	exon	.	gene_id "XLOC_046754"; transcript_id "TCONS_00064968"; exon_number "1"; oId "CUFF.16027.1"; class_code "u"; tss_id "TSS37650";
3	22365860	22366230	.	.	-	Cufflinks	exon	.	gene_id "XLOC_046754"; transcript_id "TCONS_00064968"; exon_number "2"; oId "CUFF.16027.1"; class_code "u"; tss_id "TSS37650";
3	22377568	22378286	.	.	+	Cufflinks	exon	.	gene_id "XLOC_047840"; transcript_id "TCONS_00066155"; exon_number "1"; oId "CUFF.16031.1"; class_code "u";
3	22436890	22437709	.	.	+	Cufflinks	exon	.	gene_id "XLOC_047845"; transcript_id "TCONS_00066160"; exon_number "1"; oId "CUFF.16044.1"; class_code "u";
3	22919233	22919520	.	.	+	Cufflinks	exon	.	gene_id "XLOC_047862"; transcript_id "TCONS_00066177"; exon_number "1"; oId "CUFF.16168.1"; class_code "u";
3	23116178	23117196	.	.	+	Cufflinks	exon	.	gene_id "XLOC_047872"; transcript_id "TCONS_00066187"; exon_number "1"; oId "CUFF.16222.1"; class_code "u";
3	23129185	23129403	.	.	+	Cufflinks	exon	.	gene_id "XLOC_044902"; transcript_id "TCONS_00061636"; exon_number "1"; oId "CUFF.16225.1"; class_code "u"; tss_id "TSS35336";
3	23129479	23130125	.	.	+	Cufflinks	exon	.	gene_id "XLOC_044902"; transcript_id "TCONS_00061636"; exon_number "2"; oId "CUFF.16225.1"; class_code "u"; tss_id "TSS35336";
3	23157920	23158321	.	.	+	Cufflinks	exon	.	gene_id "XLOC_047874"; transcript_id "TCONS_00066189"; exon_number "1"; oId "CUFF.16234.1"; class_code "u";
3	23181568	23182054	.	.	+	Cufflinks	exon	.	gene_id "XLOC_047879"; transcript_id "TCONS_00066194"; exon_number "1"; oId "CUFF.16242.1"; class_code "u";
3	23287961	23288509	.	.	+	Cufflinks	exon	.	gene_id "XLOC_047884"; transcript_id "TCONS_00066199"; exon_number "1"; oId "CUFF.16274.1"; class_code "u";
3	23419021	23419545	.	.	+	Cufflinks	exon	.	gene_id "XLOC_047892"; transcript_id "TCONS_00066207"; exon_number "1"; oId "CUFF.16308.1"; class_code "u";
4	61679	62689	.	.	+	Cufflinks	exon	.	gene_id "XLOC_050801"; transcript_id "TCONS_00071258"; exon_number "1"; oId "CUFF.16329.1"; class_code "u";
4	864895	864924	.	.	+	Cufflinks	exon	.	gene_id "XLOC_047975"; transcript_id "TCONS_00066347"; exon_number "1"; oId "CUFF.16524.1"; class_code "u"; tss_id "TSS37890";
4	865310	865562	.	.	+	Cufflinks	exon	.	gene_id "XLOC_047975"; transcript_id "TCONS_00066347"; exon_number "2"; oId "CUFF.16524.1"; class_code "u"; tss_id "TSS37890";
4	885673	886059	.	.	+	Cufflinks	exon	.	gene_id "XLOC_050831"; transcript_id "TCONS_00071288"; exon_number "1"; oId "CUFF.16529.1"; class_code "u";
4	1472740	1473128	.	.	+	Cufflinks	exon	.	gene_id "XLOC_050859"; transcript_id "TCONS_00071316"; exon_number "1"; oId "CUFF.16652.1"; class_code "u";
4	1483760	1484343	.	.	+	Cufflinks	exon	.	gene_id "XLOC_050865"; transcript_id "TCONS_00071322"; exon_number "1"; oId "CUFF.16658.1"; class_code "u";
4	1770368	1770722	.	.	-	Cufflinks	exon	.	gene_id "XLOC_049496"; transcript_id "TCONS_00068946"; exon_number "1"; oId "CUFF.16690.1"; class_code "u"; tss_id "TSS39723";
4	1770883	1771507	.	.	-	Cufflinks	exon	.	gene_id "XLOC_049496"; transcript_id "TCONS_00068946"; exon_number "2"; oId "CUFF.16690.1"; class_code "u"; tss_id "TSS39723";
4	2222115	2223079	.	.	+	Cufflinks	exon	.	gene_id "XLOC_050882"; transcript_id "TCONS_00071339"; exon_number "1"; oId "CUFF.16727.1"; class_code "u";
4	2451881	2452239	.	.	+	Cufflinks	exon	.	gene_id "XLOC_050891"; transcript_id "TCONS_00071348"; exon_number "1"; oId "CUFF.16761.1"; class_code "u";
4	4659970	4660574	.	.	+	Cufflinks	exon	.	gene_id "XLOC_050929"; transcript_id "TCONS_00071386"; exon_number "1"; oId "CUFF.16869.1"; class_code "u";
4	4796962	4797728	.	.	+	Cufflinks	exon	.	gene_id "XLOC_050930"; transcript_id "TCONS_00071387"; exon_number "1"; oId "CUFF.16872.1"; class_code "u";
4	4842790	4843190	.	.	-	Cufflinks	exon	.	gene_id "XLOC_049548"; transcript_id "TCONS_00069032"; exon_number "1"; oId "CUFF.16877.1"; class_code "u"; tss_id "TSS39780";
4	4843305	4843800	.	.	-	Cufflinks	exon	.	gene_id "XLOC_049548"; transcript_id "TCONS_00069032"; exon_number "2"; oId "CUFF.16877.1"; class_code "u"; tss_id "TSS39780";
4	4971265	4972106	.	.	+	Cufflinks	exon	.	gene_id "XLOC_048115"; transcript_id "TCONS_00066604"; exon_number "1"; oId "CUFF.16884.1"; class_code "u";
4	4971308	4971328	.	.	+	Cufflinks	exon	.	gene_id "XLOC_048115"; transcript_id "TCONS_00066605"; exon_number "1"; oId "CUFF.16885.1"; class_code "u"; tss_id "TSS38056";
4	4971554	4972006	.	.	+	Cufflinks	exon	.	gene_id "XLOC_048115"; transcript_id "TCONS_00066605"; exon_number "2"; oId "CUFF.16885.1"; class_code "u"; tss_id "TSS38056";
4	5298905	5299827	.	.	+	Cufflinks	exon	.	gene_id "XLOC_050939"; transcript_id "TCONS_00071396"; exon_number "1"; oId "CUFF.16914.1"; class_code "u";
4	5371914	5372525	.	.	+	Cufflinks	exon	.	gene_id "XLOC_050943"; transcript_id "TCONS_00071400"; exon_number "1"; oId "CUFF.16920.1"; class_code "u";
4	5700631	5701311	.	.	+	Cufflinks	exon	.	gene_id "XLOC_050953"; transcript_id "TCONS_00071410"; exon_number "1"; oId "CUFF.16961.1"; class_code "u";
4	5918119	5918440	.	.	+	Cufflinks	exon	.	gene_id "XLOC_050961"; transcript_id "TCONS_00071418"; exon_number "1"; oId "CUFF.16993.1"; class_code "u";
4	6430296	6430677	.	.	+	Cufflinks	exon	.	gene_id "XLOC_050989"; transcript_id "TCONS_00071446"; exon_number "1"; oId "CUFF.17099.1"; class_code "u";
4	6576984	6577374	.	.	+	Cufflinks	exon	.	gene_id "XLOC_050995"; transcript_id "TCONS_00071452"; exon_number "1"; oId "CUFF.17130.1"; class_code "u";
4	6672649	6673346	.	.	+	Cufflinks	exon	.	gene_id "XLOC_051011"; transcript_id "TCONS_00071468"; exon_number "1"; oId "CUFF.17158.1"; class_code "u";
4	6699833	6700157	.	.	+	Cufflinks	exon	.	gene_id "XLOC_051015"; transcript_id "TCONS_00071472"; exon_number "1"; oId "CUFF.17166.1"; class_code "u";
4	6763854	6764235	.	.	+	Cufflinks	exon	.	gene_id "XLOC_051017"; transcript_id "TCONS_00071474"; exon_number "1"; oId "CUFF.17179.1"; class_code "u";
4	6786414	6787165	.	.	+	Cufflinks	exon	.	gene_id "XLOC_051018"; transcript_id "TCONS_00071475"; exon_number "1"; oId "CUFF.17184.1"; class_code "u";
4	6941587	6942111	.	.	+	Cufflinks	exon	.	gene_id "XLOC_051031"; transcript_id "TCONS_00071488"; exon_number "1"; oId "CUFF.17220.1"; class_code "u";
4	6999157	6999759	.	.	+	Cufflinks	exon	.	gene_id "XLOC_051036"; transcript_id "TCONS_00071493"; exon_number "1"; oId "CUFF.17236.1"; class_code "u";
4	7171594	7172360	.	.	+	Cufflinks	exon	.	gene_id "XLOC_051042"; transcript_id "TCONS_00071499"; exon_number "1"; oId "CUFF.17274.1"; class_code "u";
4	7262286	7263290	.	.	+	Cufflinks	exon	.	gene_id "XLOC_051045"; transcript_id "TCONS_00071502"; exon_number "1"; oId "CUFF.17293.1"; class_code "u";
4	7358789	7359050	.	.	+	Cufflinks	exon	.	gene_id "XLOC_051055"; transcript_id "TCONS_00071512"; exon_number "1"; oId "CUFF.17317.1"; class_code "u";
4	7381478	7381803	.	.	-	Cufflinks	exon	.	gene_id "XLOC_049689"; transcript_id "TCONS_00069262"; exon_number "1"; oId "CUFF.17321.1"; class_code "u"; tss_id "TSS39943";
4	7382175	7382298	.	.	-	Cufflinks	exon	.	gene_id "XLOC_049689"; transcript_id "TCONS_00069262"; exon_number "2"; oId "CUFF.17321.1"; class_code "u"; tss_id "TSS39943";
4	7382427	7382793	.	.	-	Cufflinks	exon	.	gene_id "XLOC_049689"; transcript_id "TCONS_00069262"; exon_number "3"; oId "CUFF.17321.1"; class_code "u"; tss_id "TSS39943";
4	7440120	7440366	.	.	+	Cufflinks	exon	.	gene_id "XLOC_048287"; transcript_id "TCONS_00066874"; exon_number "1"; oId "CUFF.17337.1"; class_code "u"; tss_id "TSS38252";
4	7440467	7440545	.	.	+	Cufflinks	exon	.	gene_id "XLOC_048287"; transcript_id "TCONS_00066874"; exon_number "2"; oId "CUFF.17337.1"; class_code "u"; tss_id "TSS38252";
4	7440949	7441148	.	.	+	Cufflinks	exon	.	gene_id "XLOC_048287"; transcript_id "TCONS_00066874"; exon_number "3"; oId "CUFF.17337.1"; class_code "u"; tss_id "TSS38252";
4	7729053	7729124	.	.	+	Cufflinks	exon	.	gene_id "XLOC_048313"; transcript_id "TCONS_00066931"; exon_number "1"; oId "CUFF.17411.1"; class_code "u"; tss_id "TSS38278";
4	7729209	7729512	.	.	+	Cufflinks	exon	.	gene_id "XLOC_048313"; transcript_id "TCONS_00066931"; exon_number "2"; oId "CUFF.17411.1"; class_code "u"; tss_id "TSS38278";
4	7809093	7809729	.	.	+	Cufflinks	exon	.	gene_id "XLOC_051088"; transcript_id "TCONS_00071545"; exon_number "1"; oId "CUFF.17432.1"; class_code "u";
4	7943644	7943820	.	.	+	Cufflinks	exon	.	gene_id "XLOC_048326"; transcript_id "TCONS_00066951"; exon_number "1"; oId "CUFF.17456.1"; class_code "u"; tss_id "TSS38293";
4	7943902	7944227	.	.	+	Cufflinks	exon	.	gene_id "XLOC_048326"; transcript_id "TCONS_00066951"; exon_number "2"; oId "CUFF.17456.1"; class_code "u"; tss_id "TSS38293";
4	8345852	8346790	.	.	+	Cufflinks	exon	.	gene_id "XLOC_051113"; transcript_id "TCONS_00071570"; exon_number "1"; oId "CUFF.17560.1"; class_code "u";
4	8445653	8446055	.	.	+	Cufflinks	exon	.	gene_id "XLOC_048375"; transcript_id "TCONS_00067030"; exon_number "1"; oId "CUFF.17581.1"; class_code "u"; tss_id "TSS38347";
4	8445653	8446789	.	.	+	Cufflinks	exon	.	gene_id "XLOC_048375"; transcript_id "TCONS_00067029"; exon_number "1"; oId "CUFF.17580.1"; class_code "u";
4	8446484	8446789	.	.	+	Cufflinks	exon	.	gene_id "XLOC_048375"; transcript_id "TCONS_00067030"; exon_number "2"; oId "CUFF.17581.1"; class_code "u"; tss_id "TSS38347";
4	8459030	8460414	.	.	+	Cufflinks	exon	.	gene_id "XLOC_051117"; transcript_id "TCONS_00071574"; exon_number "1"; oId "CUFF.17585.1"; class_code "u";
4	8749400	8749729	.	.	+	Cufflinks	exon	.	gene_id "XLOC_051126"; transcript_id "TCONS_00071583"; exon_number "1"; oId "CUFF.17648.1"; class_code "u";
4	9333566	9333899	.	.	+	Cufflinks	exon	.	gene_id "XLOC_051161"; transcript_id "TCONS_00071618"; exon_number "1"; oId "CUFF.17787.1"; class_code "u";
4	9333984	9334381	.	.	+	Cufflinks	exon	.	gene_id "XLOC_051162"; transcript_id "TCONS_00071619"; exon_number "1"; oId "CUFF.17788.1"; class_code "u";
4	9411213	9411548	.	.	+	Cufflinks	exon	.	gene_id "XLOC_051165"; transcript_id "TCONS_00071622"; exon_number "1"; oId "CUFF.17807.1"; class_code "u";
4	9558598	9559319	.	.	+	Cufflinks	exon	.	gene_id "XLOC_051171"; transcript_id "TCONS_00071628"; exon_number "1"; oId "CUFF.17831.1"; class_code "u";
4	9741899	9742563	.	.	+	Cufflinks	exon	.	gene_id "XLOC_051173"; transcript_id "TCONS_00071630"; exon_number "1"; oId "CUFF.17873.1"; class_code "u";
4	10175516	10176064	.	.	+	Cufflinks	exon	.	gene_id "XLOC_051187"; transcript_id "TCONS_00071644"; exon_number "1"; oId "CUFF.17967.1"; class_code "u";
4	10180272	10180553	.	.	+	Cufflinks	exon	.	gene_id "XLOC_048532"; transcript_id "TCONS_00067325"; exon_number "1"; oId "CUFF.17970.1"; class_code "u"; tss_id "TSS38559";
4	10180659	10180906	.	.	+	Cufflinks	exon	.	gene_id "XLOC_048532"; transcript_id "TCONS_00067325"; exon_number "2"; oId "CUFF.17970.1"; class_code "u"; tss_id "TSS38559";
4	10251933	10252429	.	.	+	Cufflinks	exon	.	gene_id "XLOC_051195"; transcript_id "TCONS_00071652"; exon_number "1"; oId "CUFF.17991.1"; class_code "u";
4	10268159	10268272	.	.	+	Cufflinks	exon	.	gene_id "XLOC_048542"; transcript_id "TCONS_00067341"; exon_number "1"; oId "CUFF.17996.2"; class_code "u"; tss_id "TSS38569";
4	10268159	10268272	.	.	+	Cufflinks	exon	.	gene_id "XLOC_048542"; transcript_id "TCONS_00067340"; exon_number "1"; oId "CUFF.17996.1"; class_code "u"; tss_id "TSS38569";
4	10268508	10268646	.	.	+	Cufflinks	exon	.	gene_id "XLOC_048542"; transcript_id "TCONS_00067342"; exon_number "1"; oId "CUFF.17996.3"; class_code "u"; tss_id "TSS38570";
4	10268565	10269123	.	.	+	Cufflinks	exon	.	gene_id "XLOC_048542"; transcript_id "TCONS_00067340"; exon_number "2"; oId "CUFF.17996.1"; class_code "u"; tss_id "TSS38569";
4	10268616	10269123	.	.	+	Cufflinks	exon	.	gene_id "XLOC_048542"; transcript_id "TCONS_00067341"; exon_number "2"; oId "CUFF.17996.2"; class_code "u"; tss_id "TSS38569";
4	10268882	10269123	.	.	+	Cufflinks	exon	.	gene_id "XLOC_048542"; transcript_id "TCONS_00067342"; exon_number "2"; oId "CUFF.17996.3"; class_code "u"; tss_id "TSS38570";
4	10491910	10492652	.	.	+	Cufflinks	exon	.	gene_id "XLOC_051213"; transcript_id "TCONS_00071670"; exon_number "1"; oId "CUFF.18053.1"; class_code "u";
4	10944834	10945171	.	.	-	Cufflinks	exon	.	gene_id "XLOC_050022"; transcript_id "TCONS_00069851"; exon_number "1"; oId "CUFF.18141.1"; class_code "u"; tss_id "TSS40358";
4	10945259	10946181	.	.	-	Cufflinks	exon	.	gene_id "XLOC_050022"; transcript_id "TCONS_00069851"; exon_number "2"; oId "CUFF.18141.1"; class_code "u"; tss_id "TSS40358";
4	11110607	11111125	.	.	+	Cufflinks	exon	.	gene_id "XLOC_051231"; transcript_id "TCONS_00071688"; exon_number "1"; oId "CUFF.18165.1"; class_code "u";
4	11177288	11177720	.	.	+	Cufflinks	exon	.	gene_id "XLOC_051233"; transcript_id "TCONS_00071690"; exon_number "1"; oId "CUFF.18175.1"; class_code "u";
4	11624149	11624436	.	.	+	Cufflinks	exon	.	gene_id "XLOC_051246"; transcript_id "TCONS_00071703"; exon_number "1"; oId "CUFF.18274.1"; class_code "u";
4	11671153	11671946	.	.	+	Cufflinks	exon	.	gene_id "XLOC_051250"; transcript_id "TCONS_00071707"; exon_number "1"; oId "CUFF.18287.1"; class_code "u";
4	11795042	11795846	.	.	+	Cufflinks	exon	.	gene_id "XLOC_051259"; transcript_id "TCONS_00071716"; exon_number "1"; oId "CUFF.18323.1"; class_code "u";
4	12136328	12136702	.	.	+	Cufflinks	exon	.	gene_id "XLOC_051286"; transcript_id "TCONS_00071743"; exon_number "1"; oId "CUFF.18404.1"; class_code "u";
4	12473316	12473726	.	.	-	Cufflinks	exon	.	gene_id "XLOC_050164"; transcript_id "TCONS_00070104"; exon_number "1"; oId "CUFF.18485.7"; class_code "u"; tss_id "TSS40535";
4	12473992	12474134	.	.	-	Cufflinks	exon	.	gene_id "XLOC_050164"; transcript_id "TCONS_00070104"; exon_number "2"; oId "CUFF.18485.7"; class_code "u"; tss_id "TSS40535";
4	12474557	12474636	.	.	-	Cufflinks	exon	.	gene_id "XLOC_050164"; transcript_id "TCONS_00070104"; exon_number "3"; oId "CUFF.18485.7"; class_code "u"; tss_id "TSS40535";
4	12475381	12475497	.	.	-	Cufflinks	exon	.	gene_id "XLOC_050164"; transcript_id "TCONS_00070104"; exon_number "4"; oId "CUFF.18485.7"; class_code "u"; tss_id "TSS40535";
4	12500989	12501721	.	.	+	Cufflinks	exon	.	gene_id "XLOC_051298"; transcript_id "TCONS_00071755"; exon_number "1"; oId "CUFF.18490.1"; class_code "u";
4	13017027	13017553	.	.	+	Cufflinks	exon	.	gene_id "XLOC_051314"; transcript_id "TCONS_00071771"; exon_number "1"; oId "CUFF.18616.1"; class_code "u";
4	13248494	13249148	.	.	+	Cufflinks	exon	.	gene_id "XLOC_051325"; transcript_id "TCONS_00071782"; exon_number "1"; oId "CUFF.18681.1"; class_code "u";
4	13249198	13249948	.	.	+	Cufflinks	exon	.	gene_id "XLOC_051326"; transcript_id "TCONS_00071783"; exon_number "1"; oId "CUFF.18682.1"; class_code "u";
4	13620028	13620165	.	.	+	Cufflinks	exon	.	gene_id "XLOC_048852"; transcript_id "TCONS_00067846"; exon_number "1"; oId "CUFF.18775.2"; class_code "u"; tss_id "TSS38945";
4	13620221	13620303	.	.	+	Cufflinks	exon	.	gene_id "XLOC_048852"; transcript_id "TCONS_00067846"; exon_number "2"; oId "CUFF.18775.2"; class_code "u"; tss_id "TSS38945";
4	13620376	13620736	.	.	+	Cufflinks	exon	.	gene_id "XLOC_048852"; transcript_id "TCONS_00067846"; exon_number "3"; oId "CUFF.18775.2"; class_code "u"; tss_id "TSS38945";
4	13677889	13678359	.	.	+	Cufflinks	exon	.	gene_id "XLOC_051341"; transcript_id "TCONS_00071798"; exon_number "1"; oId "CUFF.18787.1"; class_code "u";
4	13716365	13717579	.	.	+	Cufflinks	exon	.	gene_id "XLOC_051342"; transcript_id "TCONS_00071799"; exon_number "1"; oId "CUFF.18799.1"; class_code "u";
4	13770152	13770447	.	.	+	Cufflinks	exon	.	gene_id "XLOC_051344"; transcript_id "TCONS_00071801"; exon_number "1"; oId "CUFF.18815.1"; class_code "u";
4	13812196	13812467	.	.	+	Cufflinks	exon	.	gene_id "XLOC_051347"; transcript_id "TCONS_00071804"; exon_number "1"; oId "CUFF.18826.1"; class_code "u";
4	14345109	14345757	.	.	+	Cufflinks	exon	.	gene_id "XLOC_051365"; transcript_id "TCONS_00071822"; exon_number "1"; oId "CUFF.18957.1"; class_code "u";
4	14364080	14364346	.	.	+	Cufflinks	exon	.	gene_id "XLOC_051367"; transcript_id "TCONS_00071824"; exon_number "1"; oId "CUFF.18961.1"; class_code "u";
4	14578296	14578608	.	.	+	Cufflinks	exon	.	gene_id "XLOC_051386"; transcript_id "TCONS_00071843"; exon_number "1"; oId "CUFF.19021.1"; class_code "u";
4	14916977	14917376	.	.	-	Cufflinks	exon	.	gene_id "XLOC_050413"; transcript_id "TCONS_00070562"; exon_number "1"; oId "CUFF.19099.1"; class_code "u"; tss_id "TSS40840";
4	14917520	14917689	.	.	-	Cufflinks	exon	.	gene_id "XLOC_050413"; transcript_id "TCONS_00070562"; exon_number "2"; oId "CUFF.19099.1"; class_code "u"; tss_id "TSS40840";
4	15078408	15078830	.	.	+	Cufflinks	exon	.	gene_id "XLOC_051408"; transcript_id "TCONS_00071865"; exon_number "1"; oId "CUFF.19141.1"; class_code "u";
4	15486959	15487316	.	.	+	Cufflinks	exon	.	gene_id "XLOC_051418"; transcript_id "TCONS_00071875"; exon_number "1"; oId "CUFF.19237.1"; class_code "u";
4	15667650	15668299	.	.	+	Cufflinks	exon	.	gene_id "XLOC_051424"; transcript_id "TCONS_00071881"; exon_number "1"; oId "CUFF.19285.1"; class_code "u";
4	15939224	15940174	.	.	+	Cufflinks	exon	.	gene_id "XLOC_051429"; transcript_id "TCONS_00071886"; exon_number "1"; oId "CUFF.19343.1"; class_code "u";
4	15965041	15965246	.	.	+	Cufflinks	exon	.	gene_id "XLOC_051431"; transcript_id "TCONS_00071888"; exon_number "1"; oId "CUFF.19349.1"; class_code "u";
4	16200529	16201079	.	.	+	Cufflinks	exon	.	gene_id "XLOC_051438"; transcript_id "TCONS_00071895"; exon_number "1"; oId "CUFF.19406.1"; class_code "u";
4	16248589	16248718	.	.	+	Cufflinks	exon	.	gene_id "XLOC_049119"; transcript_id "TCONS_00068327"; exon_number "1"; oId "CUFF.19418.1"; class_code "u"; tss_id "TSS39272";
4	16248863	16248963	.	.	+	Cufflinks	exon	.	gene_id "XLOC_049119"; transcript_id "TCONS_00068327"; exon_number "2"; oId "CUFF.19418.1"; class_code "u"; tss_id "TSS39272";
4	16249076	16249218	.	.	+	Cufflinks	exon	.	gene_id "XLOC_049119"; transcript_id "TCONS_00068327"; exon_number "3"; oId "CUFF.19418.1"; class_code "u"; tss_id "TSS39272";
4	16437900	16438461	.	.	+	Cufflinks	exon	.	gene_id "XLOC_051445"; transcript_id "TCONS_00071902"; exon_number "1"; oId "CUFF.19467.1"; class_code "u";
4	16469185	16469735	.	.	+	Cufflinks	exon	.	gene_id "XLOC_051447"; transcript_id "TCONS_00071904"; exon_number "1"; oId "CUFF.19474.1"; class_code "u";
4	16818414	16818515	.	.	+	Cufflinks	exon	.	gene_id "XLOC_049178"; transcript_id "TCONS_00068441"; exon_number "1"; oId "CUFF.19563.1"; class_code "u"; tss_id "TSS39353";
4	16818591	16818852	.	.	+	Cufflinks	exon	.	gene_id "XLOC_049178"; transcript_id "TCONS_00068441"; exon_number "2"; oId "CUFF.19563.1"; class_code "u"; tss_id "TSS39353";
4	16891395	16891909	.	.	+	Cufflinks	exon	.	gene_id "XLOC_051478"; transcript_id "TCONS_00071935"; exon_number "1"; oId "CUFF.19580.1"; class_code "u";
4	17026341	17026598	.	.	-	Cufflinks	exon	.	gene_id "XLOC_050625"; transcript_id "TCONS_00070967"; exon_number "1"; oId "CUFF.19618.1"; class_code "u"; tss_id "TSS41119";
4	17026990	17027126	.	.	-	Cufflinks	exon	.	gene_id "XLOC_050625"; transcript_id "TCONS_00070967"; exon_number "2"; oId "CUFF.19618.1"; class_code "u"; tss_id "TSS41119";
4	17027288	17027452	.	.	-	Cufflinks	exon	.	gene_id "XLOC_050625"; transcript_id "TCONS_00070967"; exon_number "3"; oId "CUFF.19618.1"; class_code "u"; tss_id "TSS41119";
4	17027627	17027813	.	.	-	Cufflinks	exon	.	gene_id "XLOC_050625"; transcript_id "TCONS_00070967"; exon_number "4"; oId "CUFF.19618.1"; class_code "u"; tss_id "TSS41119";
4	17085437	17085471	.	.	+	Cufflinks	exon	.	gene_id "XLOC_049208"; transcript_id "TCONS_00068488"; exon_number "1"; oId "CUFF.19635.1"; class_code "u"; tss_id "TSS39389";
4	17085552	17086077	.	.	+	Cufflinks	exon	.	gene_id "XLOC_049208"; transcript_id "TCONS_00068488"; exon_number "2"; oId "CUFF.19635.1"; class_code "u"; tss_id "TSS39389";
4	17649191	17649659	.	.	+	Cufflinks	exon	.	gene_id "XLOC_051503"; transcript_id "TCONS_00071960"; exon_number "1"; oId "CUFF.19767.1"; class_code "u";
4	17694967	17695261	.	.	+	Cufflinks	exon	.	gene_id "XLOC_051506"; transcript_id "TCONS_00071963"; exon_number "1"; oId "CUFF.19776.1"; class_code "u";
4	17819996	17820192	.	.	-	Cufflinks	exon	.	gene_id "XLOC_050714"; transcript_id "TCONS_00071097"; exon_number "1"; oId "CUFF.19798.1"; class_code "u"; tss_id "TSS41220";
4	17820279	17820440	.	.	-	Cufflinks	exon	.	gene_id "XLOC_050714"; transcript_id "TCONS_00071097"; exon_number "2"; oId "CUFF.19798.1"; class_code "u"; tss_id "TSS41220";
4	17820532	17820694	.	.	-	Cufflinks	exon	.	gene_id "XLOC_050714"; transcript_id "TCONS_00071097"; exon_number "3"; oId "CUFF.19798.1"; class_code "u"; tss_id "TSS41220";
4	18127362	18127464	.	.	-	Cufflinks	exon	.	gene_id "XLOC_050749"; transcript_id "TCONS_00071170"; exon_number "1"; oId "CUFF.19872.1"; class_code "u"; tss_id "TSS41266";
4	18127543	18128547	.	.	-	Cufflinks	exon	.	gene_id "XLOC_050749"; transcript_id "TCONS_00071170"; exon_number "2"; oId "CUFF.19872.1"; class_code "u"; tss_id "TSS41266";
4	18391705	18391848	.	.	+	Cufflinks	exon	.	gene_id "XLOC_049323"; transcript_id "TCONS_00068668"; exon_number "1"; oId "CUFF.19937.1"; class_code "u"; tss_id "TSS39528";
4	18392025	18392499	.	.	+	Cufflinks	exon	.	gene_id "XLOC_049323"; transcript_id "TCONS_00068668"; exon_number "2"; oId "CUFF.19937.1"; class_code "u"; tss_id "TSS39528";
5	9242	9559	.	.	+	Cufflinks	exon	.	gene_id "XLOC_055958"; transcript_id "TCONS_00079969"; exon_number "1"; oId "CUFF.19996.1"; class_code "u";
5	498522	499164	.	.	+	Cufflinks	exon	.	gene_id "XLOC_055979"; transcript_id "TCONS_00079990"; exon_number "1"; oId "CUFF.20116.1"; class_code "u";
5	801360	801796	.	.	+	Cufflinks	exon	.	gene_id "XLOC_055996"; transcript_id "TCONS_00080007"; exon_number "1"; oId "CUFF.20196.1"; class_code "u";
5	1041887	1042029	.	.	+	Cufflinks	exon	.	gene_id "XLOC_051661"; transcript_id "TCONS_00072205"; exon_number "1"; oId "CUFF.20260.1"; class_code "u"; tss_id "TSS41456";
5	1042464	1043411	.	.	+	Cufflinks	exon	.	gene_id "XLOC_051661"; transcript_id "TCONS_00072205"; exon_number "2"; oId "CUFF.20260.1"; class_code "u"; tss_id "TSS41456";
5	1270500	1271347	.	.	+	Cufflinks	exon	.	gene_id "XLOC_056021"; transcript_id "TCONS_00080032"; exon_number "1"; oId "CUFF.20319.1"; class_code "u";
5	1341812	1342046	.	.	-	Cufflinks	exon	.	gene_id "XLOC_053894"; transcript_id "TCONS_00076289"; exon_number "1"; oId "CUFF.20333.1"; class_code "u"; tss_id "TSS44288";
5	1342314	1342938	.	.	-	Cufflinks	exon	.	gene_id "XLOC_053894"; transcript_id "TCONS_00076289"; exon_number "2"; oId "CUFF.20333.1"; class_code "u"; tss_id "TSS44288";
5	1343267	1343553	.	.	-	Cufflinks	exon	.	gene_id "XLOC_053894"; transcript_id "TCONS_00076289"; exon_number "3"; oId "CUFF.20333.1"; class_code "u"; tss_id "TSS44288";
5	1377990	1378285	.	.	+	Cufflinks	exon	.	gene_id "XLOC_056025"; transcript_id "TCONS_00080036"; exon_number "1"; oId "CUFF.20342.1"; class_code "u";
5	1450081	1450460	.	.	+	Cufflinks	exon	.	gene_id "XLOC_056027"; transcript_id "TCONS_00080038"; exon_number "1"; oId "CUFF.20355.1"; class_code "u";
5	1452713	1452755	.	.	+	Cufflinks	exon	.	gene_id "XLOC_051698"; transcript_id "TCONS_00072286"; exon_number "1"; oId "CUFF.20356.1"; class_code "u"; tss_id "TSS41506";
5	1452902	1453033	.	.	+	Cufflinks	exon	.	gene_id "XLOC_051698"; transcript_id "TCONS_00072286"; exon_number "2"; oId "CUFF.20356.1"; class_code "u"; tss_id "TSS41506";
5	1453143	1453522	.	.	+	Cufflinks	exon	.	gene_id "XLOC_051698"; transcript_id "TCONS_00072286"; exon_number "3"; oId "CUFF.20356.1"; class_code "u"; tss_id "TSS41506";
5	1562113	1562460	.	.	-	Cufflinks	exon	.	gene_id "XLOC_053920"; transcript_id "TCONS_00076328"; exon_number "1"; oId "CUFF.20387.1"; class_code "u"; tss_id "TSS44318";
5	1562569	1562947	.	.	-	Cufflinks	exon	.	gene_id "XLOC_053920"; transcript_id "TCONS_00076328"; exon_number "2"; oId "CUFF.20387.1"; class_code "u"; tss_id "TSS44318";
5	1812845	1813317	.	.	+	Cufflinks	exon	.	gene_id "XLOC_056043"; transcript_id "TCONS_00080054"; exon_number "1"; oId "CUFF.20455.1"; class_code "u";
5	2199468	2199848	.	.	+	Cufflinks	exon	.	gene_id "XLOC_056064"; transcript_id "TCONS_00080075"; exon_number "1"; oId "CUFF.20549.1"; class_code "u";
5	2226453	2226560	.	.	+	Cufflinks	exon	.	gene_id "XLOC_051775"; transcript_id "TCONS_00072437"; exon_number "1"; oId "CUFF.20559.1"; class_code "u"; tss_id "TSS41607";
5	2226634	2227286	.	.	+	Cufflinks	exon	.	gene_id "XLOC_051775"; transcript_id "TCONS_00072437"; exon_number "2"; oId "CUFF.20559.1"; class_code "u"; tss_id "TSS41607";
5	2227396	2227426	.	.	+	Cufflinks	exon	.	gene_id "XLOC_051775"; transcript_id "TCONS_00072437"; exon_number "3"; oId "CUFF.20559.1"; class_code "u"; tss_id "TSS41607";
5	3470639	3471504	.	.	-	Cufflinks	exon	.	gene_id "XLOC_054132"; transcript_id "TCONS_00076749"; exon_number "1"; oId "CUFF.20864.1"; class_code "u"; tss_id "TSS44584";
5	3471954	3472026	.	.	-	Cufflinks	exon	.	gene_id "XLOC_054132"; transcript_id "TCONS_00076749"; exon_number "2"; oId "CUFF.20864.1"; class_code "u"; tss_id "TSS44584";
5	3830243	3830860	.	.	+	Cufflinks	exon	.	gene_id "XLOC_056112"; transcript_id "TCONS_00080123"; exon_number "1"; oId "CUFF.20947.1"; class_code "u";
5	3867774	3868212	.	.	+	Cufflinks	exon	.	gene_id "XLOC_056116"; transcript_id "TCONS_00080127"; exon_number "1"; oId "CUFF.20959.1"; class_code "u";
5	4723011	4723234	.	.	-	Cufflinks	exon	.	gene_id "XLOC_054259"; transcript_id "TCONS_00076982"; exon_number "1"; oId "CUFF.21170.1"; class_code "u"; tss_id "TSS44743";
5	4723645	4723822	.	.	-	Cufflinks	exon	.	gene_id "XLOC_054259"; transcript_id "TCONS_00076982"; exon_number "2"; oId "CUFF.21170.1"; class_code "u"; tss_id "TSS44743";
5	4972728	4972816	.	.	+	Cufflinks	exon	.	gene_id "XLOC_052054"; transcript_id "TCONS_00072939"; exon_number "1"; oId "CUFF.21236.1"; class_code "u"; tss_id "TSS41951";
5	4972899	4973057	.	.	+	Cufflinks	exon	.	gene_id "XLOC_052054"; transcript_id "TCONS_00072939"; exon_number "2"; oId "CUFF.21236.1"; class_code "u"; tss_id "TSS41951";
5	4973411	4973779	.	.	+	Cufflinks	exon	.	gene_id "XLOC_052054"; transcript_id "TCONS_00072939"; exon_number "3"; oId "CUFF.21236.1"; class_code "u"; tss_id "TSS41951";
5	5046630	5046710	.	.	-	Cufflinks	exon	.	gene_id "XLOC_054295"; transcript_id "TCONS_00077041"; exon_number "1"; oId "CUFF.21257.1"; class_code "u"; tss_id "TSS44787";
5	5046857	5047003	.	.	-	Cufflinks	exon	.	gene_id "XLOC_054295"; transcript_id "TCONS_00077041"; exon_number "2"; oId "CUFF.21257.1"; class_code "u"; tss_id "TSS44787";
5	5448507	5450129	.	.	+	Cufflinks	exon	.	gene_id "XLOC_056180"; transcript_id "TCONS_00080191"; exon_number "1"; oId "CUFF.21350.1"; class_code "u";
5	5673843	5674708	.	.	-	Cufflinks	exon	.	gene_id "XLOC_054355"; transcript_id "TCONS_00077157"; exon_number "1"; oId "CUFF.21407.1"; class_code "u"; tss_id "TSS44862";
5	5674106	5675048	.	.	+	Cufflinks	exon	.	gene_id "XLOC_056184"; transcript_id "TCONS_00080195"; exon_number "1"; oId "CUFF.21408.1"; class_code "u";
5	5674947	5675048	.	.	-	Cufflinks	exon	.	gene_id "XLOC_054355"; transcript_id "TCONS_00077157"; exon_number "2"; oId "CUFF.21407.1"; class_code "u"; tss_id "TSS44862";
5	5963965	5964563	.	.	+	Cufflinks	exon	.	gene_id "XLOC_056199"; transcript_id "TCONS_00080210"; exon_number "1"; oId "CUFF.21478.1"; class_code "u";
5	5967121	5967878	.	.	+	Cufflinks	exon	.	gene_id "XLOC_056201"; transcript_id "TCONS_00080212"; exon_number "1"; oId "CUFF.21480.1"; class_code "u";
5	6410621	6411112	.	.	+	Cufflinks	exon	.	gene_id "XLOC_056220"; transcript_id "TCONS_00080231"; exon_number "1"; oId "CUFF.21578.1"; class_code "u";
5	6442590	6443233	.	.	+	Cufflinks	exon	.	gene_id "XLOC_056221"; transcript_id "TCONS_00080232"; exon_number "1"; oId "CUFF.21584.1"; class_code "u";
5	6444395	6444896	.	.	+	Cufflinks	exon	.	gene_id "XLOC_056222"; transcript_id "TCONS_00080233"; exon_number "1"; oId "CUFF.21585.1"; class_code "u";
5	6480870	6480933	.	.	-	Cufflinks	exon	.	gene_id "XLOC_054432"; transcript_id "TCONS_00077288"; exon_number "1"; oId "CUFF.21600.1"; class_code "u"; tss_id "TSS44949";
5	6481342	6482352	.	.	-	Cufflinks	exon	.	gene_id "XLOC_054432"; transcript_id "TCONS_00077289"; exon_number "1"; oId "CUFF.21600.2"; class_code "u"; tss_id "TSS44949";
5	6481664	6482352	.	.	-	Cufflinks	exon	.	gene_id "XLOC_054432"; transcript_id "TCONS_00077288"; exon_number "2"; oId "CUFF.21600.1"; class_code "u"; tss_id "TSS44949";
5	6483113	6483272	.	.	-	Cufflinks	exon	.	gene_id "XLOC_054432"; transcript_id "TCONS_00077288"; exon_number "3"; oId "CUFF.21600.1"; class_code "u"; tss_id "TSS44949";
5	6483113	6483272	.	.	-	Cufflinks	exon	.	gene_id "XLOC_054432"; transcript_id "TCONS_00077289"; exon_number "2"; oId "CUFF.21600.2"; class_code "u"; tss_id "TSS44949";
5	6484062	6484208	.	.	-	Cufflinks	exon	.	gene_id "XLOC_054432"; transcript_id "TCONS_00077288"; exon_number "4"; oId "CUFF.21600.1"; class_code "u"; tss_id "TSS44949";
5	6484062	6484208	.	.	-	Cufflinks	exon	.	gene_id "XLOC_054432"; transcript_id "TCONS_00077289"; exon_number "3"; oId "CUFF.21600.2"; class_code "u"; tss_id "TSS44949";
5	6485115	6485363	.	.	-	Cufflinks	exon	.	gene_id "XLOC_054432"; transcript_id "TCONS_00077288"; exon_number "5"; oId "CUFF.21600.1"; class_code "u"; tss_id "TSS44949";
5	6485115	6485363	.	.	-	Cufflinks	exon	.	gene_id "XLOC_054432"; transcript_id "TCONS_00077289"; exon_number "4"; oId "CUFF.21600.2"; class_code "u"; tss_id "TSS44949";
5	6622364	6622685	.	.	+	Cufflinks	exon	.	gene_id "XLOC_056226"; transcript_id "TCONS_00080237"; exon_number "1"; oId "CUFF.21633.1"; class_code "u";
5	6832106	6832201	.	.	-	Cufflinks	exon	.	gene_id "XLOC_054468"; transcript_id "TCONS_00077356"; exon_number "1"; oId "CUFF.21689.1"; class_code "u"; tss_id "TSS44995";
5	6832292	6832533	.	.	-	Cufflinks	exon	.	gene_id "XLOC_054468"; transcript_id "TCONS_00077356"; exon_number "2"; oId "CUFF.21689.1"; class_code "u"; tss_id "TSS44995";
5	7163243	7163874	.	.	+	Cufflinks	exon	.	gene_id "XLOC_056250"; transcript_id "TCONS_00080261"; exon_number "1"; oId "CUFF.21765.1"; class_code "u";
5	7204925	7205379	.	.	+	Cufflinks	exon	.	gene_id "XLOC_056254"; transcript_id "TCONS_00080265"; exon_number "1"; oId "CUFF.21776.1"; class_code "u";
5	7251979	7253033	.	.	+	Cufflinks	exon	.	gene_id "XLOC_056255"; transcript_id "TCONS_00080266"; exon_number "1"; oId "CUFF.21786.1"; class_code "u";
5	7270284	7270549	.	.	-	Cufflinks	exon	.	gene_id "XLOC_054512"; transcript_id "TCONS_00077438"; exon_number "1"; oId "CUFF.21791.1"; class_code "u"; tss_id "TSS45049";
5	7270669	7271317	.	.	-	Cufflinks	exon	.	gene_id "XLOC_054512"; transcript_id "TCONS_00077438"; exon_number "2"; oId "CUFF.21791.1"; class_code "u"; tss_id "TSS45049";
5	7420404	7420611	.	.	+	Cufflinks	exon	.	gene_id "XLOC_052298"; transcript_id "TCONS_00073387"; exon_number "1"; oId "CUFF.21834.1"; class_code "u"; tss_id "TSS42273";
5	7421045	7421579	.	.	+	Cufflinks	exon	.	gene_id "XLOC_052298"; transcript_id "TCONS_00073387"; exon_number "2"; oId "CUFF.21834.1"; class_code "u"; tss_id "TSS42273";
5	7755518	7755935	.	.	+	Cufflinks	exon	.	gene_id "XLOC_056283"; transcript_id "TCONS_00080294"; exon_number "1"; oId "CUFF.21902.1"; class_code "u";
5	7777188	7777979	.	.	+	Cufflinks	exon	.	gene_id "XLOC_056284"; transcript_id "TCONS_00080295"; exon_number "1"; oId "CUFF.21904.1"; class_code "u";
5	7799880	7800470	.	.	+	Cufflinks	exon	.	gene_id "XLOC_056286"; transcript_id "TCONS_00080297"; exon_number "1"; oId "CUFF.21910.1"; class_code "u";
5	7823994	7824689	.	.	+	Cufflinks	exon	.	gene_id "XLOC_056290"; transcript_id "TCONS_00080301"; exon_number "1"; oId "CUFF.21918.1"; class_code "u";
5	7852781	7853182	.	.	+	Cufflinks	exon	.	gene_id "XLOC_056292"; transcript_id "TCONS_00080303"; exon_number "1"; oId "CUFF.21927.1"; class_code "u";
5	7891011	7891896	.	.	+	Cufflinks	exon	.	gene_id "XLOC_056296"; transcript_id "TCONS_00080307"; exon_number "1"; oId "CUFF.21937.1"; class_code "u";
5	8221247	8222953	.	.	+	Cufflinks	exon	.	gene_id "XLOC_056312"; transcript_id "TCONS_00080323"; exon_number "1"; oId "CUFF.22017.1"; class_code "u";
5	8651436	8652228	.	.	+	Cufflinks	exon	.	gene_id "XLOC_056333"; transcript_id "TCONS_00080344"; exon_number "1"; oId "CUFF.22104.1"; class_code "u";
5	8803130	8803968	.	.	+	Cufflinks	exon	.	gene_id "XLOC_056339"; transcript_id "TCONS_00080350"; exon_number "1"; oId "CUFF.22131.1"; class_code "u";
5	9166123	9166687	.	.	+	Cufflinks	exon	.	gene_id "XLOC_056358"; transcript_id "TCONS_00080369"; exon_number "1"; oId "CUFF.22202.1"; class_code "u";
5	9323310	9323521	.	.	+	Cufflinks	exon	.	gene_id "XLOC_056365"; transcript_id "TCONS_00080376"; exon_number "1"; oId "CUFF.22232.1"; class_code "u";
5	9346380	9346997	.	.	+	Cufflinks	exon	.	gene_id "XLOC_056367"; transcript_id "TCONS_00080378"; exon_number "1"; oId "CUFF.22235.1"; class_code "u";
5	9424451	9424889	.	.	+	Cufflinks	exon	.	gene_id "XLOC_056373"; transcript_id "TCONS_00080384"; exon_number "1"; oId "CUFF.22247.1"; class_code "u";
5	9560327	9561780	.	.	+	Cufflinks	exon	.	gene_id "XLOC_056385"; transcript_id "TCONS_00080396"; exon_number "1"; oId "CUFF.22283.1"; class_code "u";
5	9833043	9833460	.	.	+	Cufflinks	exon	.	gene_id "XLOC_052485"; transcript_id "TCONS_00073727"; exon_number "1"; oId "CUFF.22331.1"; class_code "u"; tss_id "TSS42510";
5	9833552	9833833	.	.	+	Cufflinks	exon	.	gene_id "XLOC_052485"; transcript_id "TCONS_00073727"; exon_number "2"; oId "CUFF.22331.1"; class_code "u"; tss_id "TSS42510";
5	9846734	9847043	.	.	+	Cufflinks	exon	.	gene_id "XLOC_056396"; transcript_id "TCONS_00080407"; exon_number "1"; oId "CUFF.22334.1"; class_code "u";
5	10290688	10291206	.	.	+	Cufflinks	exon	.	gene_id "XLOC_056416"; transcript_id "TCONS_00080427"; exon_number "1"; oId "CUFF.22390.1"; class_code "u";
5	10794711	10795087	.	.	+	Cufflinks	exon	.	gene_id "XLOC_056432"; transcript_id "TCONS_00080443"; exon_number "1"; oId "CUFF.22430.1"; class_code "u";
5	10795180	10795883	.	.	+	Cufflinks	exon	.	gene_id "XLOC_056433"; transcript_id "TCONS_00080444"; exon_number "1"; oId "CUFF.22431.1"; class_code "u";
5	11550437	11550668	.	.	+	Cufflinks	exon	.	gene_id "XLOC_052514"; transcript_id "TCONS_00073786"; exon_number "1"; oId "CUFF.22455.1"; class_code "u"; tss_id "TSS42546";
5	11551017	11551177	.	.	+	Cufflinks	exon	.	gene_id "XLOC_052514"; transcript_id "TCONS_00073786"; exon_number "2"; oId "CUFF.22455.1"; class_code "u"; tss_id "TSS42546";
5	12268388	12269042	.	.	+	Cufflinks	exon	.	gene_id "XLOC_056444"; transcript_id "TCONS_00080455"; exon_number "1"; oId "CUFF.22463.1"; class_code "u";
5	13879318	13880200	.	.	+	Cufflinks	exon	.	gene_id "XLOC_056473"; transcript_id "TCONS_00080484"; exon_number "1"; oId "CUFF.22559.1"; class_code "u";
5	13987600	13988644	.	.	+	Cufflinks	exon	.	gene_id "XLOC_056478"; transcript_id "TCONS_00080489"; exon_number "1"; oId "CUFF.22577.1"; class_code "u";
5	14550239	14550564	.	.	-	Cufflinks	exon	.	gene_id "XLOC_054819"; transcript_id "TCONS_00078025"; exon_number "1"; oId "CUFF.22636.1"; class_code "u"; tss_id "TSS45432";
5	14550699	14550820	.	.	-	Cufflinks	exon	.	gene_id "XLOC_054819"; transcript_id "TCONS_00078025"; exon_number "2"; oId "CUFF.22636.1"; class_code "u"; tss_id "TSS45432";
5	14801014	14801435	.	.	+	Cufflinks	exon	.	gene_id "XLOC_056505"; transcript_id "TCONS_00080516"; exon_number "1"; oId "CUFF.22682.1"; class_code "u";
5	14822085	14822570	.	.	+	Cufflinks	exon	.	gene_id "XLOC_056507"; transcript_id "TCONS_00080518"; exon_number "1"; oId "CUFF.22687.1"; class_code "u";
5	15120189	15120640	.	.	+	Cufflinks	exon	.	gene_id "XLOC_056526"; transcript_id "TCONS_00080537"; exon_number "1"; oId "CUFF.22748.1"; class_code "u";
5	15253260	15254239	.	.	+	Cufflinks	exon	.	gene_id "XLOC_052623"; transcript_id "TCONS_00073974"; exon_number "1"; oId "CUFF.22774.1"; class_code "u";
5	15253260	15253429	.	.	+	Cufflinks	exon	.	gene_id "XLOC_052623"; transcript_id "TCONS_00073975"; exon_number "1"; oId "CUFF.22775.1"; class_code "u"; tss_id "TSS42669";
5	15253910	15254239	.	.	+	Cufflinks	exon	.	gene_id "XLOC_052623"; transcript_id "TCONS_00073975"; exon_number "2"; oId "CUFF.22775.1"; class_code "u"; tss_id "TSS42669";
5	15343047	15343683	.	.	+	Cufflinks	exon	.	gene_id "XLOC_056545"; transcript_id "TCONS_00080556"; exon_number "1"; oId "CUFF.22797.1"; class_code "u";
5	15430214	15430526	.	.	+	Cufflinks	exon	.	gene_id "XLOC_056553"; transcript_id "TCONS_00080564"; exon_number "1"; oId "CUFF.22822.1"; class_code "u";
5	15506893	15507341	.	.	-	Cufflinks	exon	.	gene_id "XLOC_054889"; transcript_id "TCONS_00078160"; exon_number "1"; oId "CUFF.22839.1"; class_code "u"; tss_id "TSS45513";
5	15507506	15507574	.	.	-	Cufflinks	exon	.	gene_id "XLOC_054889"; transcript_id "TCONS_00078160"; exon_number "2"; oId "CUFF.22839.1"; class_code "u"; tss_id "TSS45513";
5	15631535	15632354	.	.	+	Cufflinks	exon	.	gene_id "XLOC_056570"; transcript_id "TCONS_00080581"; exon_number "1"; oId "CUFF.22867.1"; class_code "u";
5	15710605	15710935	.	.	+	Cufflinks	exon	.	gene_id "XLOC_056574"; transcript_id "TCONS_00080585"; exon_number "1"; oId "CUFF.22879.1"; class_code "u";
5	16151447	16151693	.	.	+	Cufflinks	exon	.	gene_id "XLOC_056606"; transcript_id "TCONS_00080617"; exon_number "1"; oId "CUFF.22990.1"; class_code "u";
5	16497385	16497514	.	.	-	Cufflinks	exon	.	gene_id "XLOC_054967"; transcript_id "TCONS_00078273"; exon_number "1"; oId "CUFF.23072.1"; class_code "u"; tss_id "TSS45603";
5	16497624	16497892	.	.	-	Cufflinks	exon	.	gene_id "XLOC_054967"; transcript_id "TCONS_00078273"; exon_number "2"; oId "CUFF.23072.1"; class_code "u"; tss_id "TSS45603";
5	16747815	16748434	.	.	+	Cufflinks	exon	.	gene_id "XLOC_056632"; transcript_id "TCONS_00080643"; exon_number "1"; oId "CUFF.23131.1"; class_code "u";
5	16773780	16774119	.	.	+	Cufflinks	exon	.	gene_id "XLOC_056634"; transcript_id "TCONS_00080645"; exon_number "1"; oId "CUFF.23136.1"; class_code "u";
5	17045404	17045883	.	.	+	Cufflinks	exon	.	gene_id "XLOC_056651"; transcript_id "TCONS_00080662"; exon_number "1"; oId "CUFF.23205.1"; class_code "u";
5	17084333	17084415	.	.	+	Cufflinks	exon	.	gene_id "XLOC_052800"; transcript_id "TCONS_00074263"; exon_number "1"; oId "CUFF.23210.1"; class_code "u"; tss_id "TSS42883";
5	17084524	17084749	.	.	+	Cufflinks	exon	.	gene_id "XLOC_052800"; transcript_id "TCONS_00074263"; exon_number "2"; oId "CUFF.23210.1"; class_code "u"; tss_id "TSS42883";
5	17326265	17327339	.	.	+	Cufflinks	exon	.	gene_id "XLOC_056666"; transcript_id "TCONS_00080677"; exon_number "1"; oId "CUFF.23270.1"; class_code "u";
5	17327394	17327988	.	.	+	Cufflinks	exon	.	gene_id "XLOC_056667"; transcript_id "TCONS_00080678"; exon_number "1"; oId "CUFF.23271.1"; class_code "u";
5	17696961	17697592	.	.	+	Cufflinks	exon	.	gene_id "XLOC_056686"; transcript_id "TCONS_00080697"; exon_number "1"; oId "CUFF.23352.1"; class_code "u";
5	17729942	17730278	.	.	+	Cufflinks	exon	.	gene_id "XLOC_056688"; transcript_id "TCONS_00080699"; exon_number "1"; oId "CUFF.23362.1"; class_code "u";
5	17958355	17958518	.	.	+	Cufflinks	exon	.	gene_id "XLOC_052872"; transcript_id "TCONS_00074402"; exon_number "1"; oId "CUFF.23415.1"; class_code "u"; tss_id "TSS42966";
5	17959315	17960187	.	.	+	Cufflinks	exon	.	gene_id "XLOC_052872"; transcript_id "TCONS_00074402"; exon_number "2"; oId "CUFF.23415.1"; class_code "u"; tss_id "TSS42966";
5	18674650	18674997	.	.	+	Cufflinks	exon	.	gene_id "XLOC_056725"; transcript_id "TCONS_00080736"; exon_number "1"; oId "CUFF.23579.1"; class_code "u";
5	18903577	18904067	.	.	+	Cufflinks	exon	.	gene_id "XLOC_056734"; transcript_id "TCONS_00080745"; exon_number "1"; oId "CUFF.23626.1"; class_code "u";
5	19624433	19625724	.	.	+	Cufflinks	exon	.	gene_id "XLOC_056775"; transcript_id "TCONS_00080786"; exon_number "1"; oId "CUFF.23801.1"; class_code "u";
5	19756437	19757199	.	.	+	Cufflinks	exon	.	gene_id "XLOC_056781"; transcript_id "TCONS_00080792"; exon_number "1"; oId "CUFF.23832.1"; class_code "u";
5	20009184	20009496	.	.	+	Cufflinks	exon	.	gene_id "XLOC_056792"; transcript_id "TCONS_00080803"; exon_number "1"; oId "CUFF.23893.1"; class_code "u";
5	20094998	20095666	.	.	-	Cufflinks	exon	.	gene_id "XLOC_055284"; transcript_id "TCONS_00078811"; exon_number "1"; oId "CUFF.23908.1"; class_code "u"; tss_id "TSS45984";
5	20095863	20095939	.	.	-	Cufflinks	exon	.	gene_id "XLOC_055284"; transcript_id "TCONS_00078811"; exon_number "2"; oId "CUFF.23908.1"; class_code "u"; tss_id "TSS45984";
5	20096081	20096113	.	.	-	Cufflinks	exon	.	gene_id "XLOC_055284"; transcript_id "TCONS_00078811"; exon_number "3"; oId "CUFF.23908.1"; class_code "u"; tss_id "TSS45984";
5	20214524	20215098	.	.	+	Cufflinks	exon	.	gene_id "XLOC_056802"; transcript_id "TCONS_00080813"; exon_number "1"; oId "CUFF.23932.1"; class_code "u";
5	20367566	20367989	.	.	+	Cufflinks	exon	.	gene_id "XLOC_056804"; transcript_id "TCONS_00080815"; exon_number "1"; oId "CUFF.23962.1"; class_code "u";
5	20384411	20385167	.	.	-	Cufflinks	exon	.	gene_id "XLOC_055310"; transcript_id "TCONS_00078857"; exon_number "1"; oId "CUFF.23968.1"; class_code "u"; tss_id "TSS46020";
5	20385346	20385500	.	.	-	Cufflinks	exon	.	gene_id "XLOC_055310"; transcript_id "TCONS_00078857"; exon_number "2"; oId "CUFF.23968.1"; class_code "u"; tss_id "TSS46020";
5	20386355	20386691	.	.	+	Cufflinks	exon	.	gene_id "XLOC_053099"; transcript_id "TCONS_00074825"; exon_number "1"; oId "CUFF.23969.1"; class_code "u"; tss_id "TSS43256";
5	20386783	20387075	.	.	+	Cufflinks	exon	.	gene_id "XLOC_053099"; transcript_id "TCONS_00074825"; exon_number "2"; oId "CUFF.23969.1"; class_code "u"; tss_id "TSS43256";
5	20540393	20540742	.	.	+	Cufflinks	exon	.	gene_id "XLOC_053110"; transcript_id "TCONS_00074841"; exon_number "1"; oId "CUFF.23999.1"; class_code "u"; tss_id "TSS43271";
5	20540838	20541246	.	.	+	Cufflinks	exon	.	gene_id "XLOC_053110"; transcript_id "TCONS_00074841"; exon_number "2"; oId "CUFF.23999.1"; class_code "u"; tss_id "TSS43271";
5	20562889	20563267	.	.	+	Cufflinks	exon	.	gene_id "XLOC_056817"; transcript_id "TCONS_00080828"; exon_number "1"; oId "CUFF.24005.1"; class_code "u";
5	20904744	20904984	.	.	-	Cufflinks	exon	.	gene_id "XLOC_055354"; transcript_id "TCONS_00078929"; exon_number "1"; oId "CUFF.24069.1"; class_code "u"; tss_id "TSS46073";
5	20905363	20905488	.	.	-	Cufflinks	exon	.	gene_id "XLOC_055354"; transcript_id "TCONS_00078929"; exon_number "2"; oId "CUFF.24069.1"; class_code "u"; tss_id "TSS46073";
5	21142615	21144991	.	.	+	Cufflinks	exon	.	gene_id "XLOC_056834"; transcript_id "TCONS_00080845"; exon_number "1"; oId "CUFF.24129.1"; class_code "u";
5	21159631	21160045	.	.	+	Cufflinks	exon	.	gene_id "XLOC_056835"; transcript_id "TCONS_00080846"; exon_number "1"; oId "CUFF.24132.1"; class_code "u";
5	21692581	21693005	.	.	+	Cufflinks	exon	.	gene_id "XLOC_056854"; transcript_id "TCONS_00080865"; exon_number "1"; oId "CUFF.24259.1"; class_code "u";
5	21804597	21805238	.	.	+	Cufflinks	exon	.	gene_id "XLOC_056858"; transcript_id "TCONS_00080869"; exon_number "1"; oId "CUFF.24283.1"; class_code "u";
5	21990605	21990811	.	.	+	Cufflinks	exon	.	gene_id "XLOC_056875"; transcript_id "TCONS_00080886"; exon_number "1"; oId "CUFF.24336.1"; class_code "u";
5	22252860	22253220	.	.	+	Cufflinks	exon	.	gene_id "XLOC_056890"; transcript_id "TCONS_00080901"; exon_number "1"; oId "CUFF.24394.1"; class_code "u";
5	22828427	22829168	.	.	+	Cufflinks	exon	.	gene_id "XLOC_056918"; transcript_id "TCONS_00080929"; exon_number "1"; oId "CUFF.24541.1"; class_code "u";
5	22898436	22898569	.	.	+	Cufflinks	exon	.	gene_id "XLOC_053360"; transcript_id "TCONS_00075288"; exon_number "1"; oId "CUFF.24563.1"; class_code "u"; tss_id "TSS43590";
5	22898661	22898800	.	.	+	Cufflinks	exon	.	gene_id "XLOC_053360"; transcript_id "TCONS_00075288"; exon_number "2"; oId "CUFF.24563.1"; class_code "u"; tss_id "TSS43590";
5	22898958	22899360	.	.	+	Cufflinks	exon	.	gene_id "XLOC_053360"; transcript_id "TCONS_00075288"; exon_number "3"; oId "CUFF.24563.1"; class_code "u"; tss_id "TSS43590";
5	23369450	23369919	.	.	+	Cufflinks	exon	.	gene_id "XLOC_056934"; transcript_id "TCONS_00080945"; exon_number "1"; oId "CUFF.24671.1"; class_code "u";
5	23406964	23407731	.	.	+	Cufflinks	exon	.	gene_id "XLOC_056936"; transcript_id "TCONS_00080947"; exon_number "1"; oId "CUFF.24681.1"; class_code "u";
5	23942556	23943021	.	.	+	Cufflinks	exon	.	gene_id "XLOC_056949"; transcript_id "TCONS_00080960"; exon_number "1"; oId "CUFF.24818.1"; class_code "u";
5	23964975	23965473	.	.	+	Cufflinks	exon	.	gene_id "XLOC_056951"; transcript_id "TCONS_00080962"; exon_number "1"; oId "CUFF.24826.1"; class_code "u";
5	23966079	23966572	.	.	+	Cufflinks	exon	.	gene_id "XLOC_056952"; transcript_id "TCONS_00080963"; exon_number "1"; oId "CUFF.24827.1"; class_code "u";
5	23984741	23985198	.	.	+	Cufflinks	exon	.	gene_id "XLOC_056954"; transcript_id "TCONS_00080965"; exon_number "1"; oId "CUFF.24832.1"; class_code "u";
5	24085778	24086712	.	.	+	Cufflinks	exon	.	gene_id "XLOC_053480"; transcript_id "TCONS_00075511"; exon_number "1"; oId "CUFF.24858.1"; class_code "u";
5	24085778	24085880	.	.	+	Cufflinks	exon	.	gene_id "XLOC_053480"; transcript_id "TCONS_00075512"; exon_number "1"; oId "CUFF.24859.1"; class_code "u"; tss_id "TSS43746";
5	24086728	24086985	.	.	+	Cufflinks	exon	.	gene_id "XLOC_053480"; transcript_id "TCONS_00075512"; exon_number "2"; oId "CUFF.24859.1"; class_code "u"; tss_id "TSS43746";
5	24246011	24246244	.	.	+	Cufflinks	exon	.	gene_id "XLOC_056968"; transcript_id "TCONS_00080979"; exon_number "1"; oId "CUFF.24900.1"; class_code "u";
5	24387682	24388116	.	.	+	Cufflinks	exon	.	gene_id "XLOC_056975"; transcript_id "TCONS_00080986"; exon_number "1"; oId "CUFF.24934.1"; class_code "u";
5	24482471	24482920	.	.	+	Cufflinks	exon	.	gene_id "XLOC_056978"; transcript_id "TCONS_00080989"; exon_number "1"; oId "CUFF.24953.1"; class_code "u";
5	24782183	24782826	.	.	+	Cufflinks	exon	.	gene_id "XLOC_056989"; transcript_id "TCONS_00081000"; exon_number "1"; oId "CUFF.25027.1"; class_code "u";
5	25014845	25015275	.	.	+	Cufflinks	exon	.	gene_id "XLOC_056995"; transcript_id "TCONS_00081006"; exon_number "1"; oId "CUFF.25079.1"; class_code "u";
5	25034961	25035446	.	.	+	Cufflinks	exon	.	gene_id "XLOC_056998"; transcript_id "TCONS_00081009"; exon_number "1"; oId "CUFF.25087.1"; class_code "u";
5	25046322	25046910	.	.	+	Cufflinks	exon	.	gene_id "XLOC_057002"; transcript_id "TCONS_00081013"; exon_number "1"; oId "CUFF.25091.1"; class_code "u";
5	25066566	25067122	.	.	-	Cufflinks	exon	.	gene_id "XLOC_055758"; transcript_id "TCONS_00079588"; exon_number "1"; oId "CUFF.25097.1"; class_code "u"; tss_id "TSS46550";
5	25067205	25067402	.	.	-	Cufflinks	exon	.	gene_id "XLOC_055758"; transcript_id "TCONS_00079588"; exon_number "2"; oId "CUFF.25097.1"; class_code "u"; tss_id "TSS46550";
5	25265672	25266371	.	.	-	Cufflinks	exon	.	gene_id "XLOC_055776"; transcript_id "TCONS_00079616"; exon_number "1"; oId "CUFF.25142.1"; class_code "u"; tss_id "TSS46573";
5	25266666	25267065	.	.	-	Cufflinks	exon	.	gene_id "XLOC_055776"; transcript_id "TCONS_00079616"; exon_number "2"; oId "CUFF.25142.1"; class_code "u"; tss_id "TSS46573";
5	25275488	25275822	.	.	+	Cufflinks	exon	.	gene_id "XLOC_057009"; transcript_id "TCONS_00081020"; exon_number "1"; oId "CUFF.25146.1"; class_code "u";
5	25291010	25291502	.	.	+	Cufflinks	exon	.	gene_id "XLOC_057010"; transcript_id "TCONS_00081021"; exon_number "1"; oId "CUFF.25151.1"; class_code "u";
5	25327445	25327768	.	.	+	Cufflinks	exon	.	gene_id "XLOC_057013"; transcript_id "TCONS_00081024"; exon_number "1"; oId "CUFF.25164.1"; class_code "u";
5	25471199	25472121	.	.	+	Cufflinks	exon	.	gene_id "XLOC_057023"; transcript_id "TCONS_00081034"; exon_number "1"; oId "CUFF.25205.1"; class_code "u";
5	25790602	25791122	.	.	+	Cufflinks	exon	.	gene_id "XLOC_057032"; transcript_id "TCONS_00081043"; exon_number "1"; oId "CUFF.25285.1"; class_code "u";
5	25980206	25980401	.	.	+	Cufflinks	exon	.	gene_id "XLOC_053678"; transcript_id "TCONS_00075873"; exon_number "1"; oId "CUFF.25334.1"; class_code "u"; tss_id "TSS44004";
5	25980598	25980941	.	.	+	Cufflinks	exon	.	gene_id "XLOC_053678"; transcript_id "TCONS_00075873"; exon_number "2"; oId "CUFF.25334.1"; class_code "u"; tss_id "TSS44004";
5	26117860	26117964	.	.	-	Cufflinks	exon	.	gene_id "XLOC_055867"; transcript_id "TCONS_00079788"; exon_number "1"; oId "CUFF.25371.1"; class_code "u"; tss_id "TSS46682";
5	26118127	26118235	.	.	-	Cufflinks	exon	.	gene_id "XLOC_055867"; transcript_id "TCONS_00079788"; exon_number "2"; oId "CUFF.25371.1"; class_code "u"; tss_id "TSS46682";
5	26118318	26118496	.	.	-	Cufflinks	exon	.	gene_id "XLOC_055867"; transcript_id "TCONS_00079788"; exon_number "3"; oId "CUFF.25371.1"; class_code "u"; tss_id "TSS46682";
5	26138306	26138792	.	.	+	Cufflinks	exon	.	gene_id "XLOC_057055"; transcript_id "TCONS_00081066"; exon_number "1"; oId "CUFF.25379.1"; class_code "u";
5	26228566	26229530	.	.	+	Cufflinks	exon	.	gene_id "XLOC_057058"; transcript_id "TCONS_00081069"; exon_number "1"; oId "CUFF.25401.1"; class_code "u";
5	26289106	26289239	.	.	+	Cufflinks	exon	.	gene_id "XLOC_053709"; transcript_id "TCONS_00075935"; exon_number "1"; oId "CUFF.25411.1"; class_code "u"; tss_id "TSS44048";
5	26289515	26289777	.	.	+	Cufflinks	exon	.	gene_id "XLOC_053709"; transcript_id "TCONS_00075935"; exon_number "2"; oId "CUFF.25411.1"; class_code "u"; tss_id "TSS44048";
5	26349632	26349954	.	.	+	Cufflinks	exon	.	gene_id "XLOC_057060"; transcript_id "TCONS_00081071"; exon_number "1"; oId "CUFF.25423.1"; class_code "u";
5	26465214	26465818	.	.	+	Cufflinks	exon	.	gene_id "XLOC_057063"; transcript_id "TCONS_00081074"; exon_number "1"; oId "CUFF.25448.1"; class_code "u";
5	26683323	26683702	.	.	+	Cufflinks	exon	.	gene_id "XLOC_057075"; transcript_id "TCONS_00081086"; exon_number "1"; oId "CUFF.25499.1"; class_code "u";
5	26686080	26686678	.	.	+	Cufflinks	exon	.	gene_id "XLOC_057076"; transcript_id "TCONS_00081087"; exon_number "1"; oId "CUFF.25500.1"; class_code "u";
5	26906032	26906445	.	.	+	Cufflinks	exon	.	gene_id "XLOC_057088"; transcript_id "TCONS_00081099"; exon_number "1"; oId "CUFF.25561.1"; class_code "u";
5	26971048	26972452	.	.	+	Cufflinks	exon	.	gene_id "XLOC_057090"; transcript_id "TCONS_00081101"; exon_number "1"; oId "CUFF.25580.1"; class_code "u";

## Sheet: Hsap_novel_lincRNAs
BED file output for just the novel lincRNAs found within the Cabili et al. (2011) RNA-seq data.
View these data within the CoGe Genome Browser at: https://genomevolution.org/coge/GenomeView.pl?embed=0&gid=29349&tracks=experiment10700&loc=1%3A30815681..30840500&highlight=
1	Cufflinks	exon	30824706	30824828	.	+	.	gene_id "XLOC_000013"; transcript_id "TCONS_00000016"; exon_number "1"; oId "CUFF.430.1"; tss_id "TSS13";
1	Cufflinks	exon	30826131	30826194	.	+	.	gene_id "XLOC_000013"; transcript_id "TCONS_00000016"; exon_number "2"; oId "CUFF.430.1"; tss_id "TSS13";
1	Cufflinks	exon	30829748	30829882	.	+	.	gene_id "XLOC_000013"; transcript_id "TCONS_00000016"; exon_number "3"; oId "CUFF.430.1"; tss_id "TSS13";
1	Cufflinks	exon	30829749	30829882	.	+	.	gene_id "XLOC_000013"; transcript_id "TCONS_00000016"; exon_number "3"; oId "CUFF.430.1"; tss_id "TSS13";
1	Cufflinks	exon	30833506	30833842	.	+	.	gene_id "XLOC_000013"; transcript_id "TCONS_00000016"; exon_number "4"; oId "CUFF.430.1"; tss_id "TSS13";
1	Cufflinks	exon	30833506	30833785	.	+	.	gene_id "XLOC_000013"; transcript_id "TCONS_00000016"; exon_number "4"; oId "CUFF.430.1"; tss_id "TSS13";
10	Cufflinks	exon	79453446	79453480	.	+	.	gene_id "XLOC_002453"; transcript_id "TCONS_00002491"; exon_number "1"; oId "CUFF.3250.1"; tss_id "TSS2470";
10	Cufflinks	exon	79453873	79454654	.	+	.	gene_id "XLOC_002453"; transcript_id "TCONS_00002491"; exon_number "2"; oId "CUFF.3250.1"; tss_id "TSS2470";
10	Cufflinks	exon	79453873	79454654	.	+	.	gene_id "XLOC_002453"; transcript_id "TCONS_00002491"; exon_number "2"; oId "CUFF.3250.1"; tss_id "TSS2470";
10	Cufflinks	exon	5943429	5943789	.	-	.	gene_id "XLOC_002495"; transcript_id "TCONS_00002541"; exon_number "1"; oId "CUFF.2516.1"; tss_id "TSS2513";
10	Cufflinks	exon	5943497	5943789	.	-	.	gene_id "XLOC_002495"; transcript_id "TCONS_00002541"; exon_number "1"; oId "CUFF.2516.1"; tss_id "TSS2513";
10	Cufflinks	exon	5943514	5943789	.	-	.	gene_id "XLOC_002495"; transcript_id "TCONS_00002541"; exon_number "1"; oId "CUFF.2516.1"; tss_id "TSS2513";
10	Cufflinks	exon	5945655	5945826	.	-	.	gene_id "XLOC_002495"; transcript_id "TCONS_00002541"; exon_number "2"; oId "CUFF.2516.1"; tss_id "TSS2513";
10	Cufflinks	exon	5945655	5945882	.	-	.	gene_id "XLOC_002495"; transcript_id "TCONS_00002541"; exon_number "2"; oId "CUFF.2516.1"; tss_id "TSS2513";
10	Cufflinks	exon	5945655	5945864	.	-	.	gene_id "XLOC_002495"; transcript_id "TCONS_00002541"; exon_number "2"; oId "CUFF.2516.1"; tss_id "TSS2513";
10	Cufflinks	exon	53025261	53026127	.	-	.	gene_id "XLOC_002514"; transcript_id "TCONS_00002563"; exon_number "1"; oId "CUFF.2969.1"; tss_id "TSS2534";
10	Cufflinks	exon	53029911	53030278	.	-	.	gene_id "XLOC_002514"; transcript_id "TCONS_00002563"; exon_number "2"; oId "CUFF.2969.1"; tss_id "TSS2534";
11	Cufflinks	exon	71448617	71448885	.	+	.	gene_id "XLOC_003778"; transcript_id "TCONS_00003839"; exon_number "1"; oId "CUFF.4421.1"; tss_id "TSS3804";
11	Cufflinks	exon	71451690	71452153	.	+	.	gene_id "XLOC_003778"; transcript_id "TCONS_00003839"; exon_number "2"; oId "CUFF.4421.1"; tss_id "TSS3804";
11	Cufflinks	exon	71451690	71452125	.	+	.	gene_id "XLOC_003778"; transcript_id "TCONS_00003839"; exon_number "2"; oId "CUFF.4421.1"; tss_id "TSS3804";
11	Cufflinks	exon	71451690	71452118	.	+	.	gene_id "XLOC_003778"; transcript_id "TCONS_00003839"; exon_number "2"; oId "CUFF.4421.1"; tss_id "TSS3804";
11	Cufflinks	exon	71451595	71452153	.	+	.	gene_id "XLOC_003778"; transcript_id "TCONS_00003840"; exon_number "1"; oId "CUFF.4422.1"; tss_id "TSS3805";
11	Cufflinks	exon	71451690	71452125	.	+	.	gene_id "XLOC_003778"; transcript_id "TCONS_00003840"; exon_number "1"; oId "CUFF.4422.1"; tss_id "TSS3805";
11	Cufflinks	exon	71450154	71452118	.	+	.	gene_id "XLOC_003778"; transcript_id "TCONS_00003840"; exon_number "1"; oId "CUFF.4422.1"; tss_id "TSS3805";
11	Cufflinks	exon	72112845	72113632	.	+	.	gene_id "XLOC_003779"; transcript_id "TCONS_00003841"; exon_number "1"; oId "CUFF.4434.1"; tss_id "TSS3806";
11	Cufflinks	exon	72115083	72115161	.	+	.	gene_id "XLOC_003779"; transcript_id "TCONS_00003841"; exon_number "2"; oId "CUFF.4434.1"; tss_id "TSS3806";
11	Cufflinks	exon	72115083	72115161	.	+	.	gene_id "XLOC_003779"; transcript_id "TCONS_00003841"; exon_number "2"; oId "CUFF.4434.1"; tss_id "TSS3806";
11	Cufflinks	exon	72114786	72114925	.	+	.	gene_id "XLOC_003779"; transcript_id "TCONS_00003842"; exon_number "1"; oId "CUFF.4434.2"; tss_id "TSS3807";
11	Cufflinks	exon	72115083	72115161	.	+	.	gene_id "XLOC_003779"; transcript_id "TCONS_00003842"; exon_number "2"; oId "CUFF.4434.2"; tss_id "TSS3807";
11	Cufflinks	exon	72115035	72115185	.	+	.	gene_id "XLOC_003779"; transcript_id "TCONS_00003842"; exon_number "2"; oId "CUFF.4434.2"; tss_id "TSS3807";
11	Cufflinks	exon	72119705	72120025	.	+	.	gene_id "XLOC_003779"; transcript_id "TCONS_00003842"; exon_number "3"; oId "CUFF.4434.2"; tss_id "TSS3807";
11	Cufflinks	exon	72793728	72794016	.	+	.	gene_id "XLOC_003780"; transcript_id "TCONS_00003844"; exon_number "1"; oId "CUFF.4442.2"; tss_id "TSS3808";
11	Cufflinks	exon	72793728	72794016	.	+	.	gene_id "XLOC_003780"; transcript_id "TCONS_00003844"; exon_number "1"; oId "CUFF.4442.2"; tss_id "TSS3808";
11	Cufflinks	exon	72808517	72808618	.	+	.	gene_id "XLOC_003780"; transcript_id "TCONS_00003844"; exon_number "2"; oId "CUFF.4442.2"; tss_id "TSS3808";
11	Cufflinks	exon	72808517	72808618	.	+	.	gene_id "XLOC_003780"; transcript_id "TCONS_00003844"; exon_number "2"; oId "CUFF.4442.2"; tss_id "TSS3808";
11	Cufflinks	exon	72808517	72808618	.	+	.	gene_id "XLOC_003780"; transcript_id "TCONS_00003844"; exon_number "2"; oId "CUFF.4442.2"; tss_id "TSS3808";
11	Cufflinks	exon	72808517	72808618	.	+	.	gene_id "XLOC_003780"; transcript_id "TCONS_00003844"; exon_number "2"; oId "CUFF.4442.2"; tss_id "TSS3808";
11	Cufflinks	exon	72809406	72809490	.	+	.	gene_id "XLOC_003780"; transcript_id "TCONS_00003844"; exon_number "3"; oId "CUFF.4442.2"; tss_id "TSS3808";
11	Cufflinks	exon	72809406	72809490	.	+	.	gene_id "XLOC_003780"; transcript_id "TCONS_00003844"; exon_number "3"; oId "CUFF.4442.2"; tss_id "TSS3808";
11	Cufflinks	exon	72810416	72810550	.	+	.	gene_id "XLOC_003780"; transcript_id "TCONS_00003844"; exon_number "4"; oId "CUFF.4442.2"; tss_id "TSS3808";
11	Cufflinks	exon	72810416	72810550	.	+	.	gene_id "XLOC_003780"; transcript_id "TCONS_00003844"; exon_number "4"; oId "CUFF.4442.2"; tss_id "TSS3808";
11	Cufflinks	exon	72793728	72794016	.	+	.	gene_id "XLOC_003780"; transcript_id "TCONS_00003843"; exon_number "1"; oId "CUFF.4442.1"; tss_id "TSS3808";
11	Cufflinks	exon	72793728	72794016	.	+	.	gene_id "XLOC_003780"; transcript_id "TCONS_00003843"; exon_number "1"; oId "CUFF.4442.1"; tss_id "TSS3808";
11	Cufflinks	exon	72808517	72808618	.	+	.	gene_id "XLOC_003780"; transcript_id "TCONS_00003843"; exon_number "2"; oId "CUFF.4442.1"; tss_id "TSS3808";
11	Cufflinks	exon	72808517	72808618	.	+	.	gene_id "XLOC_003780"; transcript_id "TCONS_00003843"; exon_number "2"; oId "CUFF.4442.1"; tss_id "TSS3808";
11	Cufflinks	exon	72808517	72808618	.	+	.	gene_id "XLOC_003780"; transcript_id "TCONS_00003843"; exon_number "2"; oId "CUFF.4442.1"; tss_id "TSS3808";
11	Cufflinks	exon	72808517	72808618	.	+	.	gene_id "XLOC_003780"; transcript_id "TCONS_00003843"; exon_number "2"; oId "CUFF.4442.1"; tss_id "TSS3808";
11	Cufflinks	exon	72809406	72809490	.	+	.	gene_id "XLOC_003780"; transcript_id "TCONS_00003843"; exon_number "3"; oId "CUFF.4442.1"; tss_id "TSS3808";
11	Cufflinks	exon	72809268	72809490	.	+	.	gene_id "XLOC_003780"; transcript_id "TCONS_00003843"; exon_number "3"; oId "CUFF.4442.1"; tss_id "TSS3808";
11	Cufflinks	exon	72810416	72810550	.	+	.	gene_id "XLOC_003780"; transcript_id "TCONS_00003843"; exon_number "4"; oId "CUFF.4442.1"; tss_id "TSS3808";
11	Cufflinks	exon	72810416	72810550	.	+	.	gene_id "XLOC_003780"; transcript_id "TCONS_00003843"; exon_number "4"; oId "CUFF.4442.1"; tss_id "TSS3808";
11	Cufflinks	exon	74876800	74876977	.	+	.	gene_id "XLOC_003781"; transcript_id "TCONS_00003845"; exon_number "1"; oId "CUFF.4499.1"; tss_id "TSS3809";
11	Cufflinks	exon	74919533	74919843	.	+	.	gene_id "XLOC_003781"; transcript_id "TCONS_00003845"; exon_number "2"; oId "CUFF.4499.1"; tss_id "TSS3809";
11	Cufflinks	exon	74919533	74919843	.	+	.	gene_id "XLOC_003781"; transcript_id "TCONS_00003845"; exon_number "2"; oId "CUFF.4499.1"; tss_id "TSS3809";
11	Cufflinks	exon	74919145	74920338	.	+	.	gene_id "XLOC_003781"; transcript_id "TCONS_00003846"; exon_number "1"; oId "CUFF.4500.1"; tss_id "TSS3810";
11	Cufflinks	exon	74919533	74919843	.	+	.	gene_id "XLOC_003781"; transcript_id "TCONS_00003846"; exon_number "1"; oId "CUFF.4500.1"; tss_id "TSS3810";
11	Cufflinks	exon	29139261	29139300	.	-	.	gene_id "XLOC_003817"; transcript_id "TCONS_00003889"; exon_number "1"; oId "CUFF.4069.1"; tss_id "TSS3848";
11	Cufflinks	exon	29139261	29139300	.	-	.	gene_id "XLOC_003817"; transcript_id "TCONS_00003889"; exon_number "1"; oId "CUFF.4069.1"; tss_id "TSS3848";
11	Cufflinks	exon	29158781	29158954	.	-	.	gene_id "XLOC_003817"; transcript_id "TCONS_00003889"; exon_number "2"; oId "CUFF.4069.1"; tss_id "TSS3848";
11	Cufflinks	exon	29158781	29158954	.	-	.	gene_id "XLOC_003817"; transcript_id "TCONS_00003889"; exon_number "2"; oId "CUFF.4069.1"; tss_id "TSS3848";
11	Cufflinks	exon	29302218	29302668	.	-	.	gene_id "XLOC_003818"; transcript_id "TCONS_00003891"; exon_number "1"; oId "CUFF.4073.2"; tss_id "TSS3849";
11	Cufflinks	exon	29302218	29302668	.	-	.	gene_id "XLOC_003818"; transcript_id "TCONS_00003891"; exon_number "1"; oId "CUFF.4073.2"; tss_id "TSS3849";
11	Cufflinks	exon	29302218	29302668	.	-	.	gene_id "XLOC_003818"; transcript_id "TCONS_00003891"; exon_number "1"; oId "CUFF.4073.2"; tss_id "TSS3849";
11	Cufflinks	exon	29314029	29314081	.	-	.	gene_id "XLOC_003818"; transcript_id "TCONS_00003891"; exon_number "2"; oId "CUFF.4073.2"; tss_id "TSS3849";
11	Cufflinks	exon	29314029	29314081	.	-	.	gene_id "XLOC_003818"; transcript_id "TCONS_00003891"; exon_number "2"; oId "CUFF.4073.2"; tss_id "TSS3849";
11	Cufflinks	exon	29314029	29314081	.	-	.	gene_id "XLOC_003818"; transcript_id "TCONS_00003891"; exon_number "2"; oId "CUFF.4073.2"; tss_id "TSS3849";
11	Cufflinks	exon	29302218	29302668	.	-	.	gene_id "XLOC_003818"; transcript_id "TCONS_00003890"; exon_number "1"; oId "CUFF.4073.1"; tss_id "TSS3849";
11	Cufflinks	exon	29302218	29302668	.	-	.	gene_id "XLOC_003818"; transcript_id "TCONS_00003890"; exon_number "1"; oId "CUFF.4073.1"; tss_id "TSS3849";
11	Cufflinks	exon	29302218	29302668	.	-	.	gene_id "XLOC_003818"; transcript_id "TCONS_00003890"; exon_number "1"; oId "CUFF.4073.1"; tss_id "TSS3849";
11	Cufflinks	exon	29314029	29314081	.	-	.	gene_id "XLOC_003818"; transcript_id "TCONS_00003890"; exon_number "2"; oId "CUFF.4073.1"; tss_id "TSS3849";
11	Cufflinks	exon	29314029	29314081	.	-	.	gene_id "XLOC_003818"; transcript_id "TCONS_00003890"; exon_number "2"; oId "CUFF.4073.1"; tss_id "TSS3849";
11	Cufflinks	exon	29313980	29314081	.	-	.	gene_id "XLOC_003818"; transcript_id "TCONS_00003890"; exon_number "2"; oId "CUFF.4073.1"; tss_id "TSS3849";
12	Cufflinks	exon	5506630	5506717	.	+	.	gene_id "XLOC_005146"; transcript_id "TCONS_00005234"; exon_number "1"; oId "CUFF.5223.1"; tss_id "TSS5183";
12	Cufflinks	exon	5506653	5506702	.	+	.	gene_id "XLOC_005146"; transcript_id "TCONS_00005234"; exon_number "1"; oId "CUFF.5223.1"; tss_id "TSS5183";
12	Cufflinks	exon	5509576	5510032	.	+	.	gene_id "XLOC_005146"; transcript_id "TCONS_00005234"; exon_number "2"; oId "CUFF.5223.1"; tss_id "TSS5183";
12	Cufflinks	exon	5509576	5510023	.	+	.	gene_id "XLOC_005146"; transcript_id "TCONS_00005234"; exon_number "2"; oId "CUFF.5223.1"; tss_id "TSS5183";
12	Cufflinks	exon	5506653	5506702	.	+	.	gene_id "XLOC_005146"; transcript_id "TCONS_00005235"; exon_number "1"; oId "CUFF.5223.2"; tss_id "TSS5183";
12	Cufflinks	exon	5506653	5506702	.	+	.	gene_id "XLOC_005146"; transcript_id "TCONS_00005235"; exon_number "1"; oId "CUFF.5223.2"; tss_id "TSS5183";
12	Cufflinks	exon	5509576	5510032	.	+	.	gene_id "XLOC_005146"; transcript_id "TCONS_00005235"; exon_number "2"; oId "CUFF.5223.2"; tss_id "TSS5183";
12	Cufflinks	exon	5509576	5510023	.	+	.	gene_id "XLOC_005146"; transcript_id "TCONS_00005235"; exon_number "2"; oId "CUFF.5223.2"; tss_id "TSS5183";
12	Cufflinks	exon	64390675	64391428	.	+	.	gene_id "XLOC_005163"; transcript_id "TCONS_00005256"; exon_number "1"; oId "CUFF.5883.2"; tss_id "TSS5201";
12	Cufflinks	exon	64390675	64391428	.	+	.	gene_id "XLOC_005163"; transcript_id "TCONS_00005256"; exon_number "1"; oId "CUFF.5883.2"; tss_id "TSS5201";
12	Cufflinks	exon	64391577	64391678	.	+	.	gene_id "XLOC_005163"; transcript_id "TCONS_00005256"; exon_number "2"; oId "CUFF.5883.2"; tss_id "TSS5201";
12	Cufflinks	exon	64391577	64391678	.	+	.	gene_id "XLOC_005163"; transcript_id "TCONS_00005256"; exon_number "2"; oId "CUFF.5883.2"; tss_id "TSS5201";
12	Cufflinks	exon	64396551	64397076	.	+	.	gene_id "XLOC_005163"; transcript_id "TCONS_00005256"; exon_number "3"; oId "CUFF.5883.2"; tss_id "TSS5201";
12	Cufflinks	exon	64396514	64399227	.	+	.	gene_id "XLOC_005163"; transcript_id "TCONS_00005256"; exon_number "3"; oId "CUFF.5883.2"; tss_id "TSS5201";
12	Cufflinks	exon	64396514	64399227	.	+	.	gene_id "XLOC_005163"; transcript_id "TCONS_00005256"; exon_number "3"; oId "CUFF.5883.2"; tss_id "TSS5201";
12	Cufflinks	exon	64390675	64391428	.	+	.	gene_id "XLOC_005163"; transcript_id "TCONS_00005255"; exon_number "1"; oId "CUFF.5883.1"; tss_id "TSS5201";
12	Cufflinks	exon	64390675	64391428	.	+	.	gene_id "XLOC_005163"; transcript_id "TCONS_00005255"; exon_number "1"; oId "CUFF.5883.1"; tss_id "TSS5201";
12	Cufflinks	exon	64391577	64391678	.	+	.	gene_id "XLOC_005163"; transcript_id "TCONS_00005255"; exon_number "2"; oId "CUFF.5883.1"; tss_id "TSS5201";
12	Cufflinks	exon	64391577	64391678	.	+	.	gene_id "XLOC_005163"; transcript_id "TCONS_00005255"; exon_number "2"; oId "CUFF.5883.1"; tss_id "TSS5201";
12	Cufflinks	exon	64396551	64397076	.	+	.	gene_id "XLOC_005163"; transcript_id "TCONS_00005255"; exon_number "3"; oId "CUFF.5883.1"; tss_id "TSS5201";
12	Cufflinks	exon	64396514	64399227	.	+	.	gene_id "XLOC_005163"; transcript_id "TCONS_00005255"; exon_number "3"; oId "CUFF.5883.1"; tss_id "TSS5201";
12	Cufflinks	exon	64396503	64399227	.	+	.	gene_id "XLOC_005163"; transcript_id "TCONS_00005255"; exon_number "3"; oId "CUFF.5883.1"; tss_id "TSS5201";
12	Cufflinks	exon	132956379	132956730	.	+	.	gene_id "XLOC_005199"; transcript_id "TCONS_00005299"; exon_number "1"; oId "CUFF.6636.1"; tss_id "TSS5242";
12	Cufflinks	exon	132956437	132956730	.	+	.	gene_id "XLOC_005199"; transcript_id "TCONS_00005299"; exon_number "1"; oId "CUFF.6636.1"; tss_id "TSS5242";
12	Cufflinks	exon	132956556	132956730	.	+	.	gene_id "XLOC_005199"; transcript_id "TCONS_00005299"; exon_number "1"; oId "CUFF.6636.1"; tss_id "TSS5242";
12	Cufflinks	exon	132956556	132956730	.	+	.	gene_id "XLOC_005199"; transcript_id "TCONS_00005299"; exon_number "1"; oId "CUFF.6636.1"; tss_id "TSS5242";
12	Cufflinks	exon	132982976	132983912	.	+	.	gene_id "XLOC_005199"; transcript_id "TCONS_00005299"; exon_number "2"; oId "CUFF.6636.1"; tss_id "TSS5242";
12	Cufflinks	exon	132982980	132983174	.	+	.	gene_id "XLOC_005199"; transcript_id "TCONS_00005299"; exon_number "2"; oId "CUFF.6636.1"; tss_id "TSS5242";
12	Cufflinks	exon	132982980	132983174	.	+	.	gene_id "XLOC_005199"; transcript_id "TCONS_00005299"; exon_number "2"; oId "CUFF.6636.1"; tss_id "TSS5242";
12	Cufflinks	exon	132956437	132956730	.	+	.	gene_id "XLOC_005199"; transcript_id "TCONS_00005300"; exon_number "1"; oId "CUFF.6636.2"; tss_id "TSS5242";
12	Cufflinks	exon	132956437	132956730	.	+	.	gene_id "XLOC_005199"; transcript_id "TCONS_00005300"; exon_number "1"; oId "CUFF.6636.2"; tss_id "TSS5242";
12	Cufflinks	exon	132956556	132956730	.	+	.	gene_id "XLOC_005199"; transcript_id "TCONS_00005300"; exon_number "1"; oId "CUFF.6636.2"; tss_id "TSS5242";
12	Cufflinks	exon	132956556	132956730	.	+	.	gene_id "XLOC_005199"; transcript_id "TCONS_00005300"; exon_number "1"; oId "CUFF.6636.2"; tss_id "TSS5242";
12	Cufflinks	exon	132982980	132983912	.	+	.	gene_id "XLOC_005199"; transcript_id "TCONS_00005300"; exon_number "2"; oId "CUFF.6636.2"; tss_id "TSS5242";
12	Cufflinks	exon	132982980	132983174	.	+	.	gene_id "XLOC_005199"; transcript_id "TCONS_00005300"; exon_number "2"; oId "CUFF.6636.2"; tss_id "TSS5242";
12	Cufflinks	exon	132982980	132983174	.	+	.	gene_id "XLOC_005199"; transcript_id "TCONS_00005300"; exon_number "2"; oId "CUFF.6636.2"; tss_id "TSS5242";
12	Cufflinks	exon	126145888	126146610	.	-	.	gene_id "XLOC_005243"; transcript_id "TCONS_00005358"; exon_number "1"; oId "CUFF.6553.1"; tss_id "TSS5290";
12	Cufflinks	exon	126153114	126153454	.	-	.	gene_id "XLOC_005243"; transcript_id "TCONS_00005358"; exon_number "2"; oId "CUFF.6553.1"; tss_id "TSS5290";
12	Cufflinks	exon	126436751	126437123	.	-	.	gene_id "XLOC_005244"; transcript_id "TCONS_00005359"; exon_number "1"; oId "CUFF.6556.1"; tss_id "TSS5291";
12	Cufflinks	exon	126438484	126438531	.	-	.	gene_id "XLOC_005244"; transcript_id "TCONS_00005359"; exon_number "2"; oId "CUFF.6556.1"; tss_id "TSS5291";
13	Cufflinks	exon	30995060	30995475	.	-	.	gene_id "XLOC_006664"; transcript_id "TCONS_00006792"; exon_number "1"; oId "CUFF.6764.1"; tss_id "TSS6716";
13	Cufflinks	exon	30996054	30996254	.	-	.	gene_id "XLOC_006664"; transcript_id "TCONS_00006792"; exon_number "2"; oId "CUFF.6764.1"; tss_id "TSS6716";
14	Cufflinks	exon	71286998	71287057	.	+	.	gene_id "XLOC_007584"; transcript_id "TCONS_00007725"; exon_number "1"; oId "CUFF.8134.1"; tss_id "TSS7645";
14	Cufflinks	exon	71294081	71294209	.	+	.	gene_id "XLOC_007584"; transcript_id "TCONS_00007725"; exon_number "2"; oId "CUFF.8134.1"; tss_id "TSS7645";
14	Cufflinks	exon	71294081	71294209	.	+	.	gene_id "XLOC_007584"; transcript_id "TCONS_00007725"; exon_number "2"; oId "CUFF.8134.1"; tss_id "TSS7645";
14	Cufflinks	exon	71295272	71295788	.	+	.	gene_id "XLOC_007584"; transcript_id "TCONS_00007725"; exon_number "3"; oId "CUFF.8134.1"; tss_id "TSS7645";
14	Cufflinks	exon	71295272	71295456	.	+	.	gene_id "XLOC_007584"; transcript_id "TCONS_00007725"; exon_number "3"; oId "CUFF.8134.1"; tss_id "TSS7645";
14	Cufflinks	exon	71295272	71295394	.	+	.	gene_id "XLOC_007584"; transcript_id "TCONS_00007725"; exon_number "3"; oId "CUFF.8134.1"; tss_id "TSS7645";
14	Cufflinks	exon	71292871	71292902	.	-	.	gene_id "XLOC_007625"; transcript_id "TCONS_00007775"; exon_number "1"; oId "CUFF.8135.1"; tss_id "TSS7693";
14	Cufflinks	exon	71294081	71294209	.	-	.	gene_id "XLOC_007625"; transcript_id "TCONS_00007775"; exon_number "2"; oId "CUFF.8135.1"; tss_id "TSS7693";
14	Cufflinks	exon	71294037	71294277	.	-	.	gene_id "XLOC_007625"; transcript_id "TCONS_00007775"; exon_number "2"; oId "CUFF.8135.1"; tss_id "TSS7693";
14	Cufflinks	exon	71295272	71295456	.	-	.	gene_id "XLOC_007626"; transcript_id "TCONS_00007776"; exon_number "1"; oId "CUFF.8136.1"; tss_id "TSS7694";
14	Cufflinks	exon	71295190	71295456	.	-	.	gene_id "XLOC_007626"; transcript_id "TCONS_00007776"; exon_number "1"; oId "CUFF.8136.1"; tss_id "TSS7694";
14	Cufflinks	exon	71295190	71295394	.	-	.	gene_id "XLOC_007626"; transcript_id "TCONS_00007776"; exon_number "1"; oId "CUFF.8136.1"; tss_id "TSS7694";
14	Cufflinks	exon	71321674	71321755	.	-	.	gene_id "XLOC_007626"; transcript_id "TCONS_00007776"; exon_number "2"; oId "CUFF.8136.1"; tss_id "TSS7694";
15	Cufflinks	exon	30483023	30483248	.	+	.	gene_id "XLOC_008455"; transcript_id "TCONS_00008610"; exon_number "1"; oId "CUFF.8573.1"; tss_id "TSS8525";
15	Cufflinks	exon	30482829	30483248	.	+	.	gene_id "XLOC_008455"; transcript_id "TCONS_00008610"; exon_number "1"; oId "CUFF.8573.1"; tss_id "TSS8525";
15	Cufflinks	exon	30484502	30486015	.	+	.	gene_id "XLOC_008455"; transcript_id "TCONS_00008610"; exon_number "2"; oId "CUFF.8573.1"; tss_id "TSS8525";
15	Cufflinks	exon	30486161	30490204	.	+	.	gene_id "XLOC_008455"; transcript_id "TCONS_00008610"; exon_number "2"; oId "CUFF.8573.1"; tss_id "TSS8525";
15	Cufflinks	exon	30484502	30485987	.	+	.	gene_id "XLOC_008455"; transcript_id "TCONS_00008610"; exon_number "2"; oId "CUFF.8573.1"; tss_id "TSS8525";
15	Cufflinks	exon	30485599	30490315	.	+	.	gene_id "XLOC_008455"; transcript_id "TCONS_00008610"; exon_number "2"; oId "CUFF.8573.1"; tss_id "TSS8525";
15	Cufflinks	exon	38885291	38885628	.	-	.	gene_id "XLOC_008487"; transcript_id "TCONS_00008652"; exon_number "1"; oId "CUFF.8647.2"; tss_id "TSS8561";
15	Cufflinks	exon	38885192	38885628	.	-	.	gene_id "XLOC_008487"; transcript_id "TCONS_00008652"; exon_number "1"; oId "CUFF.8647.2"; tss_id "TSS8561";
15	Cufflinks	exon	38885310	38885628	.	-	.	gene_id "XLOC_008487"; transcript_id "TCONS_00008652"; exon_number "1"; oId "CUFF.8647.2"; tss_id "TSS8561";
15	Cufflinks	exon	38881392	38883307	.	-	.	gene_id "XLOC_008487"; transcript_id "TCONS_00008652"; exon_number "1"; oId "CUFF.8647.2"; tss_id "TSS8561";
15	Cufflinks	exon	38880865	38885628	.	-	.	gene_id "XLOC_008487"; transcript_id "TCONS_00008652"; exon_number "1"; oId "CUFF.8647.2"; tss_id "TSS8561";
15	Cufflinks	exon	38880865	38885628	.	-	.	gene_id "XLOC_008487"; transcript_id "TCONS_00008652"; exon_number "1"; oId "CUFF.8647.2"; tss_id "TSS8561";
15	Cufflinks	exon	38886697	38886779	.	-	.	gene_id "XLOC_008487"; transcript_id "TCONS_00008652"; exon_number "2"; oId "CUFF.8647.2"; tss_id "TSS8561";
15	Cufflinks	exon	38886697	38886929	.	-	.	gene_id "XLOC_008487"; transcript_id "TCONS_00008652"; exon_number "2"; oId "CUFF.8647.2"; tss_id "TSS8561";
15	Cufflinks	exon	38886697	38886929	.	-	.	gene_id "XLOC_008487"; transcript_id "TCONS_00008652"; exon_number "2"; oId "CUFF.8647.2"; tss_id "TSS8561";
15	Cufflinks	exon	38886830	38886929	.	-	.	gene_id "XLOC_008487"; transcript_id "TCONS_00008652"; exon_number "2"; oId "CUFF.8647.2"; tss_id "TSS8561";
15	Cufflinks	exon	38886697	38886929	.	-	.	gene_id "XLOC_008487"; transcript_id "TCONS_00008652"; exon_number "2"; oId "CUFF.8647.2"; tss_id "TSS8561";
15	Cufflinks	exon	38908186	38908209	.	-	.	gene_id "XLOC_008487"; transcript_id "TCONS_00008652"; exon_number "3"; oId "CUFF.8647.2"; tss_id "TSS8561";
15	Cufflinks	exon	38908186	38908209	.	-	.	gene_id "XLOC_008487"; transcript_id "TCONS_00008652"; exon_number "3"; oId "CUFF.8647.2"; tss_id "TSS8561";
15	Cufflinks	exon	38885291	38885628	.	-	.	gene_id "XLOC_008487"; transcript_id "TCONS_00008651"; exon_number "1"; oId "CUFF.8647.1"; tss_id "TSS8561";
15	Cufflinks	exon	38885192	38885628	.	-	.	gene_id "XLOC_008487"; transcript_id "TCONS_00008651"; exon_number "1"; oId "CUFF.8647.1"; tss_id "TSS8561";
15	Cufflinks	exon	38885310	38885628	.	-	.	gene_id "XLOC_008487"; transcript_id "TCONS_00008651"; exon_number "1"; oId "CUFF.8647.1"; tss_id "TSS8561";
15	Cufflinks	exon	38881392	38883307	.	-	.	gene_id "XLOC_008487"; transcript_id "TCONS_00008651"; exon_number "1"; oId "CUFF.8647.1"; tss_id "TSS8561";
15	Cufflinks	exon	38880865	38885628	.	-	.	gene_id "XLOC_008487"; transcript_id "TCONS_00008651"; exon_number "1"; oId "CUFF.8647.1"; tss_id "TSS8561";
15	Cufflinks	exon	38880865	38885628	.	-	.	gene_id "XLOC_008487"; transcript_id "TCONS_00008651"; exon_number "1"; oId "CUFF.8647.1"; tss_id "TSS8561";
15	Cufflinks	exon	38886830	38886929	.	-	.	gene_id "XLOC_008487"; transcript_id "TCONS_00008651"; exon_number "2"; oId "CUFF.8647.1"; tss_id "TSS8561";
15	Cufflinks	exon	38886830	38886929	.	-	.	gene_id "XLOC_008487"; transcript_id "TCONS_00008651"; exon_number "2"; oId "CUFF.8647.1"; tss_id "TSS8561";
15	Cufflinks	exon	38886830	38886929	.	-	.	gene_id "XLOC_008487"; transcript_id "TCONS_00008651"; exon_number "2"; oId "CUFF.8647.1"; tss_id "TSS8561";
15	Cufflinks	exon	38886830	38886929	.	-	.	gene_id "XLOC_008487"; transcript_id "TCONS_00008651"; exon_number "2"; oId "CUFF.8647.1"; tss_id "TSS8561";
15	Cufflinks	exon	38908186	38908209	.	-	.	gene_id "XLOC_008487"; transcript_id "TCONS_00008651"; exon_number "3"; oId "CUFF.8647.1"; tss_id "TSS8561";
15	Cufflinks	exon	38908186	38908209	.	-	.	gene_id "XLOC_008487"; transcript_id "TCONS_00008651"; exon_number "3"; oId "CUFF.8647.1"; tss_id "TSS8561";
15	Cufflinks	exon	66838847	66838912	.	-	.	gene_id "XLOC_008494"; transcript_id "TCONS_00008661"; exon_number "1"; oId "CUFF.9080.1"; tss_id "TSS8569";
15	Cufflinks	exon	66841706	66842199	.	-	.	gene_id "XLOC_008494"; transcript_id "TCONS_00008661"; exon_number "2"; oId "CUFF.9080.1"; tss_id "TSS8569";
15	Cufflinks	exon	66841706	66842229	.	-	.	gene_id "XLOC_008494"; transcript_id "TCONS_00008661"; exon_number "2"; oId "CUFF.9080.1"; tss_id "TSS8569";
15	Cufflinks	exon	66841706	66842229	.	-	.	gene_id "XLOC_008494"; transcript_id "TCONS_00008661"; exon_number "2"; oId "CUFF.9080.1"; tss_id "TSS8569";
15	Cufflinks	exon	66841317	66842199	.	-	.	gene_id "XLOC_008494"; transcript_id "TCONS_00008662"; exon_number "1"; oId "CUFF.9081.1"; tss_id "TSS8569";
15	Cufflinks	exon	66841706	66842229	.	-	.	gene_id "XLOC_008494"; transcript_id "TCONS_00008662"; exon_number "1"; oId "CUFF.9081.1"; tss_id "TSS8569";
15	Cufflinks	exon	66841407	66842229	.	-	.	gene_id "XLOC_008494"; transcript_id "TCONS_00008662"; exon_number "1"; oId "CUFF.9081.1"; tss_id "TSS8569";
16	Cufflinks	exon	72027804	72028095	.	-	.	gene_id "XLOC_009538"; transcript_id "TCONS_00009724"; exon_number "1"; oId "CUFF.10156.1"; tss_id "TSS9623";
16	Cufflinks	exon	72042944	72043115	.	-	.	gene_id "XLOC_009538"; transcript_id "TCONS_00009724"; exon_number "2"; oId "CUFF.10156.1"; tss_id "TSS9623";
17	Cufflinks	exon	32372484	32373380	.	+	.	gene_id "XLOC_010367"; transcript_id "TCONS_00010566"; exon_number "1"; oId "CUFF.10913.1"; tss_id "TSS10464";
17	Cufflinks	exon	32373415	32373453	.	+	.	gene_id "XLOC_010367"; transcript_id "TCONS_00010566"; exon_number "1"; oId "CUFF.10913.1"; tss_id "TSS10464";
17	Cufflinks	exon	32377918	32381775	.	+	.	gene_id "XLOC_010367"; transcript_id "TCONS_00010566"; exon_number "2"; oId "CUFF.10913.1"; tss_id "TSS10464";
17	Cufflinks	exon	32377918	32381783	.	+	.	gene_id "XLOC_010367"; transcript_id "TCONS_00010566"; exon_number "2"; oId "CUFF.10913.1"; tss_id "TSS10464";
17	Cufflinks	exon	32377918	32381783	.	+	.	gene_id "XLOC_010367"; transcript_id "TCONS_00010566"; exon_number "2"; oId "CUFF.10913.1"; tss_id "TSS10464";
17	Cufflinks	exon	32376396	32381775	.	+	.	gene_id "XLOC_010367"; transcript_id "TCONS_00010567"; exon_number "1"; oId "CUFF.10914.1"; tss_id "TSS10465";
17	Cufflinks	exon	32376365	32377345	.	+	.	gene_id "XLOC_010367"; transcript_id "TCONS_00010567"; exon_number "1"; oId "CUFF.10914.1"; tss_id "TSS10465";
17	Cufflinks	exon	32377918	32381783	.	+	.	gene_id "XLOC_010367"; transcript_id "TCONS_00010567"; exon_number "1"; oId "CUFF.10914.1"; tss_id "TSS10465";
17	Cufflinks	exon	32376432	32381876	.	+	.	gene_id "XLOC_010367"; transcript_id "TCONS_00010567"; exon_number "1"; oId "CUFF.10914.1"; tss_id "TSS10465";
17	Cufflinks	exon	32373498	32377442	.	+	.	gene_id "XLOC_010367"; transcript_id "TCONS_00010567"; exon_number "1"; oId "CUFF.10914.1"; tss_id "TSS10465";
17	Cufflinks	exon	32373454	32376284	.	+	.	gene_id "XLOC_010367"; transcript_id "TCONS_00010567"; exon_number "1"; oId "CUFF.10914.1"; tss_id "TSS10465";
17	Cufflinks	exon	32373496	32375103	.	+	.	gene_id "XLOC_010367"; transcript_id "TCONS_00010567"; exon_number "1"; oId "CUFF.10914.1"; tss_id "TSS10465";
18	Cufflinks	exon	24936023	24936115	.	+	.	gene_id "XLOC_011679"; transcript_id "TCONS_00011900"; exon_number "1"; oId "CUFF.11910.1"; tss_id "TSS11790";
18	Cufflinks	exon	24936096	24936115	.	+	.	gene_id "XLOC_011679"; transcript_id "TCONS_00011900"; exon_number "1"; oId "CUFF.11910.1"; tss_id "TSS11790";
18	Cufflinks	exon	24939974	24940490	.	+	.	gene_id "XLOC_011679"; transcript_id "TCONS_00011900"; exon_number "2"; oId "CUFF.11910.1"; tss_id "TSS11790";
18	Cufflinks	exon	24939974	24940490	.	+	.	gene_id "XLOC_011679"; transcript_id "TCONS_00011900"; exon_number "2"; oId "CUFF.11910.1"; tss_id "TSS11790";
19	Cufflinks	exon	34632019	34632051	.	-	.	gene_id "XLOC_012278"; transcript_id "TCONS_00012515"; exon_number "1"; oId "CUFF.12823.1"; tss_id "TSS12396";
19	Cufflinks	exon	34632593	34632640	.	-	.	gene_id "XLOC_012278"; transcript_id "TCONS_00012515"; exon_number "2"; oId "CUFF.12823.1"; tss_id "TSS12396";
19	Cufflinks	exon	34632616	34632640	.	-	.	gene_id "XLOC_012278"; transcript_id "TCONS_00012515"; exon_number "2"; oId "CUFF.12823.1"; tss_id "TSS12396";
19	Cufflinks	exon	34675630	34675932	.	-	.	gene_id "XLOC_012278"; transcript_id "TCONS_00012515"; exon_number "3"; oId "CUFF.12823.1"; tss_id "TSS12396";
19	Cufflinks	exon	34675630	34675932	.	-	.	gene_id "XLOC_012278"; transcript_id "TCONS_00012515"; exon_number "3"; oId "CUFF.12823.1"; tss_id "TSS12396";
19	Cufflinks	exon	52863477	52864374	.	-	.	gene_id "XLOC_012284"; transcript_id "TCONS_00012522"; exon_number "1"; oId "CUFF.13227.1"; tss_id "TSS12403";
19	Cufflinks	exon	52863743	52864159	.	-	.	gene_id "XLOC_012284"; transcript_id "TCONS_00012522"; exon_number "1"; oId "CUFF.13227.1"; tss_id "TSS12403";
19	Cufflinks	exon	52863472	52864150	.	-	.	gene_id "XLOC_012284"; transcript_id "TCONS_00012522"; exon_number "1"; oId "CUFF.13227.1"; tss_id "TSS12403";
19	Cufflinks	exon	52863477	52864159	.	-	.	gene_id "XLOC_012284"; transcript_id "TCONS_00012523"; exon_number "1"; oId "CUFF.13226.1"; tss_id "TSS12404";
19	Cufflinks	exon	52863743	52864159	.	-	.	gene_id "XLOC_012284"; transcript_id "TCONS_00012523"; exon_number "1"; oId "CUFF.13226.1"; tss_id "TSS12404";
19	Cufflinks	exon	52863472	52864150	.	-	.	gene_id "XLOC_012284"; transcript_id "TCONS_00012523"; exon_number "1"; oId "CUFF.13226.1"; tss_id "TSS12404";
19	Cufflinks	exon	52873992	52874032	.	-	.	gene_id "XLOC_012284"; transcript_id "TCONS_00012523"; exon_number "2"; oId "CUFF.13226.1"; tss_id "TSS12404";
2	Cufflinks	exon	111491152	111491662	.	+	.	gene_id "XLOC_013392"; transcript_id "TCONS_00013633"; exon_number "1"; oId "CUFF.14545.1"; tss_id "TSS13513";
2	Cufflinks	exon	111491152	111492170	.	+	.	gene_id "XLOC_013392"; transcript_id "TCONS_00013633"; exon_number "1"; oId "CUFF.14545.1"; tss_id "TSS13513";
2	Cufflinks	exon	111491152	111491662	.	+	.	gene_id "XLOC_013392"; transcript_id "TCONS_00013634"; exon_number "1"; oId "CUFF.14546.1"; tss_id "TSS13513";
2	Cufflinks	exon	111491152	111491662	.	+	.	gene_id "XLOC_013392"; transcript_id "TCONS_00013634"; exon_number "1"; oId "CUFF.14546.1"; tss_id "TSS13513";
2	Cufflinks	exon	111510624	111510937	.	+	.	gene_id "XLOC_013392"; transcript_id "TCONS_00013634"; exon_number "2"; oId "CUFF.14546.1"; tss_id "TSS13513";
2	Cufflinks	exon	150509225	150509336	.	+	.	gene_id "XLOC_013409"; transcript_id "TCONS_00013656"; exon_number "1"; oId "CUFF.14836.1"; tss_id "TSS13533";
2	Cufflinks	exon	150518988	150519259	.	+	.	gene_id "XLOC_013409"; transcript_id "TCONS_00013656"; exon_number "2"; oId "CUFF.14836.1"; tss_id "TSS13533";
2	Cufflinks	exon	150518988	150519259	.	+	.	gene_id "XLOC_013409"; transcript_id "TCONS_00013656"; exon_number "2"; oId "CUFF.14836.1"; tss_id "TSS13533";
2	Cufflinks	exon	150518754	150519501	.	+	.	gene_id "XLOC_013409"; transcript_id "TCONS_00013657"; exon_number "1"; oId "CUFF.14837.1"; tss_id "TSS13534";
2	Cufflinks	exon	150518988	150519259	.	+	.	gene_id "XLOC_013409"; transcript_id "TCONS_00013657"; exon_number "1"; oId "CUFF.14837.1"; tss_id "TSS13534";
20	Cufflinks	exon	37501382	37502554	.	-	.	gene_id "XLOC_015654"; transcript_id "TCONS_00015939"; exon_number "1"; oId "CUFF.16031.1"; tss_id "TSS15797";
20	Cufflinks	exon	37501382	37503654	.	-	.	gene_id "XLOC_015654"; transcript_id "TCONS_00015939"; exon_number "1"; oId "CUFF.16031.1"; tss_id "TSS15797";
20	Cufflinks	exon	37501382	37502554	.	-	.	gene_id "XLOC_015654"; transcript_id "TCONS_00015940"; exon_number "1"; oId "CUFF.16033.1"; tss_id "TSS15798";
20	Cufflinks	exon	37501382	37502554	.	-	.	gene_id "XLOC_015654"; transcript_id "TCONS_00015940"; exon_number "1"; oId "CUFF.16033.1"; tss_id "TSS15798";
20	Cufflinks	exon	37509104	37509712	.	-	.	gene_id "XLOC_015654"; transcript_id "TCONS_00015940"; exon_number "2"; oId "CUFF.16033.1"; tss_id "TSS15798";
20	Cufflinks	exon	37509104	37509712	.	-	.	gene_id "XLOC_015654"; transcript_id "TCONS_00015940"; exon_number "2"; oId "CUFF.16033.1"; tss_id "TSS15798";
20	Cufflinks	exon	37506316	37509712	.	-	.	gene_id "XLOC_015654"; transcript_id "TCONS_00015941"; exon_number "1"; oId "CUFF.16032.1"; tss_id "TSS15798";
20	Cufflinks	exon	37509104	37509712	.	-	.	gene_id "XLOC_015654"; transcript_id "TCONS_00015941"; exon_number "1"; oId "CUFF.16032.1"; tss_id "TSS15798";
20	Cufflinks	exon	40996713	40997308	.	-	.	gene_id "XLOC_015656"; transcript_id "TCONS_00015944"; exon_number "1"; oId "CUFF.16055.1"; tss_id "TSS15801";
20	Cufflinks	exon	40997217	40997308	.	-	.	gene_id "XLOC_015656"; transcript_id "TCONS_00015944"; exon_number "1"; oId "CUFF.16055.1"; tss_id "TSS15801";
20	Cufflinks	exon	41005233	41005464	.	-	.	gene_id "XLOC_015656"; transcript_id "TCONS_00015944"; exon_number "2"; oId "CUFF.16055.1"; tss_id "TSS15801";
21	Cufflinks	exon	28994851	28996410	.	-	.	gene_id "XLOC_016255"; transcript_id "TCONS_00016552"; exon_number "1"; oId "CUFF.16406.1"; tss_id "TSS16405";
21	Cufflinks	exon	28994834	28995230	.	-	.	gene_id "XLOC_016255"; transcript_id "TCONS_00016552"; exon_number "1"; oId "CUFF.16406.1"; tss_id "TSS16405";
21	Cufflinks	exon	28995631	28996008	.	-	.	gene_id "XLOC_016255"; transcript_id "TCONS_00016552"; exon_number "1"; oId "CUFF.16406.1"; tss_id "TSS16405";
21	Cufflinks	exon	28994834	28995230	.	-	.	gene_id "XLOC_016255"; transcript_id "TCONS_00016552"; exon_number "1"; oId "CUFF.16406.1"; tss_id "TSS16405";
21	Cufflinks	exon	28997759	28998208	.	-	.	gene_id "XLOC_016255"; transcript_id "TCONS_00016552"; exon_number "2"; oId "CUFF.16406.1"; tss_id "TSS16405";
21	Cufflinks	exon	28997759	28997997	.	-	.	gene_id "XLOC_016255"; transcript_id "TCONS_00016552"; exon_number "2"; oId "CUFF.16406.1"; tss_id "TSS16405";
21	Cufflinks	exon	28997759	28998016	.	-	.	gene_id "XLOC_016255"; transcript_id "TCONS_00016552"; exon_number "2"; oId "CUFF.16406.1"; tss_id "TSS16405";
21	Cufflinks	exon	28997759	28998016	.	-	.	gene_id "XLOC_016255"; transcript_id "TCONS_00016553"; exon_number "1"; oId "CUFF.16407.1"; tss_id "TSS16406";
21	Cufflinks	exon	28997514	28997997	.	-	.	gene_id "XLOC_016255"; transcript_id "TCONS_00016553"; exon_number "1"; oId "CUFF.16407.1"; tss_id "TSS16406";
21	Cufflinks	exon	28997516	28998016	.	-	.	gene_id "XLOC_016255"; transcript_id "TCONS_00016553"; exon_number "1"; oId "CUFF.16407.1"; tss_id "TSS16406";
22	Cufflinks	exon	27919467	27919545	.	+	.	gene_id "XLOC_016549"; transcript_id "TCONS_00016852"; exon_number "1"; oId "CUFF.16776.1"; tss_id "TSS16703";
22	Cufflinks	exon	27919458	27919545	.	+	.	gene_id "XLOC_016549"; transcript_id "TCONS_00016852"; exon_number "1"; oId "CUFF.16776.1"; tss_id "TSS16703";
22	Cufflinks	exon	27919439	27919545	.	+	.	gene_id "XLOC_016549"; transcript_id "TCONS_00016852"; exon_number "1"; oId "CUFF.16776.1"; tss_id "TSS16703";
22	Cufflinks	exon	27922018	27924943	.	+	.	gene_id "XLOC_016549"; transcript_id "TCONS_00016852"; exon_number "2"; oId "CUFF.16776.1"; tss_id "TSS16703";
22	Cufflinks	exon	27922065	27924669	.	+	.	gene_id "XLOC_016549"; transcript_id "TCONS_00016852"; exon_number "2"; oId "CUFF.16776.1"; tss_id "TSS16703";
22	Cufflinks	exon	27922024	27922835	.	+	.	gene_id "XLOC_016549"; transcript_id "TCONS_00016852"; exon_number "2"; oId "CUFF.16776.1"; tss_id "TSS16703";
22	Cufflinks	exon	27923054	27923580	.	+	.	gene_id "XLOC_016549"; transcript_id "TCONS_00016852"; exon_number "2"; oId "CUFF.16776.1"; tss_id "TSS16703";
22	Cufflinks	exon	27924035	27924823	.	+	.	gene_id "XLOC_016549"; transcript_id "TCONS_00016852"; exon_number "2"; oId "CUFF.16776.1"; tss_id "TSS16703";
22	Cufflinks	exon	27922024	27923580	.	+	.	gene_id "XLOC_016549"; transcript_id "TCONS_00016852"; exon_number "2"; oId "CUFF.16776.1"; tss_id "TSS16703";
22	Cufflinks	exon	27924035	27924823	.	+	.	gene_id "XLOC_016549"; transcript_id "TCONS_00016852"; exon_number "2"; oId "CUFF.16776.1"; tss_id "TSS16703";
22	Cufflinks	exon	27922018	27925135	.	+	.	gene_id "XLOC_016549"; transcript_id "TCONS_00016852"; exon_number "2"; oId "CUFF.16776.1"; tss_id "TSS16703";
22	Cufflinks	exon	27922018	27922506	.	+	.	gene_id "XLOC_016549"; transcript_id "TCONS_00016852"; exon_number "2"; oId "CUFF.16776.1"; tss_id "TSS16703";
22	Cufflinks	exon	27923222	27923928	.	+	.	gene_id "XLOC_016549"; transcript_id "TCONS_00016852"; exon_number "2"; oId "CUFF.16776.1"; tss_id "TSS16703";
3	Cufflinks	exon	118488802	118489025	.	+	.	gene_id "XLOC_017106"; transcript_id "TCONS_00017421"; exon_number "1"; oId "CUFF.18158.1"; tss_id "TSS17265";
3	Cufflinks	exon	118491540	118491722	.	+	.	gene_id "XLOC_017106"; transcript_id "TCONS_00017421"; exon_number "2"; oId "CUFF.18158.1"; tss_id "TSS17265";
3	Cufflinks	exon	118493540	118493806	.	+	.	gene_id "XLOC_017106"; transcript_id "TCONS_00017421"; exon_number "3"; oId "CUFF.18158.1"; tss_id "TSS17265";
3	Cufflinks	exon	118496539	118496769	.	+	.	gene_id "XLOC_017106"; transcript_id "TCONS_00017421"; exon_number "4"; oId "CUFF.18158.1"; tss_id "TSS17265";
3	Cufflinks	exon	122515038	122515128	.	+	.	gene_id "XLOC_017108"; transcript_id "TCONS_00017423"; exon_number "1"; oId "CUFF.18223.1"; tss_id "TSS17267";
3	Cufflinks	exon	122515060	122515128	.	+	.	gene_id "XLOC_017108"; transcript_id "TCONS_00017423"; exon_number "1"; oId "CUFF.18223.1"; tss_id "TSS17267";
3	Cufflinks	exon	122517025	122517311	.	+	.	gene_id "XLOC_017108"; transcript_id "TCONS_00017423"; exon_number "2"; oId "CUFF.18223.1"; tss_id "TSS17267";
3	Cufflinks	exon	122517025	122517226	.	+	.	gene_id "XLOC_017108"; transcript_id "TCONS_00017423"; exon_number "2"; oId "CUFF.18223.1"; tss_id "TSS17267";
3	Cufflinks	exon	126559058	126559189	.	+	.	gene_id "XLOC_017109"; transcript_id "TCONS_00017424"; exon_number "1"; oId "CUFF.18299.1"; tss_id "TSS17268";
3	Cufflinks	exon	126585655	126585711	.	+	.	gene_id "XLOC_017109"; transcript_id "TCONS_00017424"; exon_number "2"; oId "CUFF.18299.1"; tss_id "TSS17268";
3	Cufflinks	exon	126604628	126605217	.	+	.	gene_id "XLOC_017109"; transcript_id "TCONS_00017424"; exon_number "3"; oId "CUFF.18299.1"; tss_id "TSS17268";
3	Cufflinks	exon	126604628	126605373	.	+	.	gene_id "XLOC_017109"; transcript_id "TCONS_00017424"; exon_number "3"; oId "CUFF.18299.1"; tss_id "TSS17268";
3	Cufflinks	exon	126604628	126605352	.	+	.	gene_id "XLOC_017109"; transcript_id "TCONS_00017424"; exon_number "3"; oId "CUFF.18299.1"; tss_id "TSS17268";
3	Cufflinks	exon	126604628	126605217	.	+	.	gene_id "XLOC_017109"; transcript_id "TCONS_00017425"; exon_number "1"; oId "CUFF.18300.1"; tss_id "TSS17269";
3	Cufflinks	exon	126604553	126605373	.	+	.	gene_id "XLOC_017109"; transcript_id "TCONS_00017425"; exon_number "1"; oId "CUFF.18300.1"; tss_id "TSS17269";
3	Cufflinks	exon	126604028	126605352	.	+	.	gene_id "XLOC_017109"; transcript_id "TCONS_00017425"; exon_number "1"; oId "CUFF.18300.1"; tss_id "TSS17269";
4	Cufflinks	exon	122077664	122078049	.	-	.	gene_id "XLOC_019133"; transcript_id "TCONS_00019491"; exon_number "1"; oId "CUFF.20163.1"; tss_id "TSS19312";
4	Cufflinks	exon	122077660	122078049	.	-	.	gene_id "XLOC_019133"; transcript_id "TCONS_00019491"; exon_number "1"; oId "CUFF.20163.1"; tss_id "TSS19312";
4	Cufflinks	exon	122077660	122078049	.	-	.	gene_id "XLOC_019133"; transcript_id "TCONS_00019491"; exon_number "1"; oId "CUFF.20163.1"; tss_id "TSS19312";
4	Cufflinks	exon	122078217	122078285	.	-	.	gene_id "XLOC_019133"; transcript_id "TCONS_00019491"; exon_number "2"; oId "CUFF.20163.1"; tss_id "TSS19312";
4	Cufflinks	exon	122078217	122078296	.	-	.	gene_id "XLOC_019133"; transcript_id "TCONS_00019491"; exon_number "2"; oId "CUFF.20163.1"; tss_id "TSS19312";
4	Cufflinks	exon	122078217	122078296	.	-	.	gene_id "XLOC_019133"; transcript_id "TCONS_00019491"; exon_number "2"; oId "CUFF.20163.1"; tss_id "TSS19312";
5	Cufflinks	exon	82278684	82279727	.	+	.	gene_id "XLOC_020542"; transcript_id "TCONS_00020907"; exon_number "1"; oId "CUFF.21327.2"; tss_id "TSS20724";
5	Cufflinks	exon	82278684	82279727	.	+	.	gene_id "XLOC_020542"; transcript_id "TCONS_00020907"; exon_number "1"; oId "CUFF.21327.2"; tss_id "TSS20724";
5	Cufflinks	exon	82278682	82279096	.	+	.	gene_id "XLOC_020542"; transcript_id "TCONS_00020907"; exon_number "1"; oId "CUFF.21327.2"; tss_id "TSS20724";
5	Cufflinks	exon	82278682	82279727	.	+	.	gene_id "XLOC_020542"; transcript_id "TCONS_00020907"; exon_number "1"; oId "CUFF.21327.2"; tss_id "TSS20724";
5	Cufflinks	exon	82279240	82279727	.	+	.	gene_id "XLOC_020542"; transcript_id "TCONS_00020907"; exon_number "1"; oId "CUFF.21327.2"; tss_id "TSS20724";
5	Cufflinks	exon	82280960	82281046	.	+	.	gene_id "XLOC_020542"; transcript_id "TCONS_00020907"; exon_number "2"; oId "CUFF.21327.2"; tss_id "TSS20724";
5	Cufflinks	exon	82280960	82281419	.	+	.	gene_id "XLOC_020542"; transcript_id "TCONS_00020907"; exon_number "2"; oId "CUFF.21327.2"; tss_id "TSS20724";
5	Cufflinks	exon	82280960	82281046	.	+	.	gene_id "XLOC_020542"; transcript_id "TCONS_00020907"; exon_number "2"; oId "CUFF.21327.2"; tss_id "TSS20724";
5	Cufflinks	exon	82278684	82279727	.	+	.	gene_id "XLOC_020542"; transcript_id "TCONS_00020906"; exon_number "1"; oId "CUFF.21327.1"; tss_id "TSS20724";
5	Cufflinks	exon	82278684	82279727	.	+	.	gene_id "XLOC_020542"; transcript_id "TCONS_00020906"; exon_number "1"; oId "CUFF.21327.1"; tss_id "TSS20724";
5	Cufflinks	exon	82278682	82279096	.	+	.	gene_id "XLOC_020542"; transcript_id "TCONS_00020906"; exon_number "1"; oId "CUFF.21327.1"; tss_id "TSS20724";
5	Cufflinks	exon	82278682	82279894	.	+	.	gene_id "XLOC_020542"; transcript_id "TCONS_00020906"; exon_number "1"; oId "CUFF.21327.1"; tss_id "TSS20724";
5	Cufflinks	exon	82280960	82281046	.	+	.	gene_id "XLOC_020542"; transcript_id "TCONS_00020906"; exon_number "1"; oId "CUFF.21327.1"; tss_id "TSS20724";
5	Cufflinks	exon	82280960	82281419	.	+	.	gene_id "XLOC_020542"; transcript_id "TCONS_00020906"; exon_number "1"; oId "CUFF.21327.1"; tss_id "TSS20724";
5	Cufflinks	exon	82280178	82281046	.	+	.	gene_id "XLOC_020542"; transcript_id "TCONS_00020906"; exon_number "1"; oId "CUFF.21327.1"; tss_id "TSS20724";
5	Cufflinks	exon	82279240	82280493	.	+	.	gene_id "XLOC_020542"; transcript_id "TCONS_00020906"; exon_number "1"; oId "CUFF.21327.1"; tss_id "TSS20724";
5	Cufflinks	exon	82279980	82280493	.	+	.	gene_id "XLOC_020542"; transcript_id "TCONS_00020906"; exon_number "1"; oId "CUFF.21327.1"; tss_id "TSS20724";
5	Cufflinks	exon	30098675	30099046	.	-	.	gene_id "XLOC_020590"; transcript_id "TCONS_00020964"; exon_number "1"; oId "CUFF.20827.2"; tss_id "TSS20778";
5	Cufflinks	exon	30098675	30099046	.	-	.	gene_id "XLOC_020590"; transcript_id "TCONS_00020964"; exon_number "1"; oId "CUFF.20827.2"; tss_id "TSS20778";
5	Cufflinks	exon	30098524	30099046	.	-	.	gene_id "XLOC_020590"; transcript_id "TCONS_00020964"; exon_number "1"; oId "CUFF.20827.2"; tss_id "TSS20778";
5	Cufflinks	exon	30101448	30101521	.	-	.	gene_id "XLOC_020590"; transcript_id "TCONS_00020964"; exon_number "2"; oId "CUFF.20827.2"; tss_id "TSS20778";
5	Cufflinks	exon	30101448	30101521	.	-	.	gene_id "XLOC_020590"; transcript_id "TCONS_00020964"; exon_number "2"; oId "CUFF.20827.2"; tss_id "TSS20778";
5	Cufflinks	exon	30098675	30099046	.	-	.	gene_id "XLOC_020590"; transcript_id "TCONS_00020965"; exon_number "1"; oId "CUFF.20827.1"; tss_id "TSS20779";
5	Cufflinks	exon	30098675	30099051	.	-	.	gene_id "XLOC_020590"; transcript_id "TCONS_00020965"; exon_number "1"; oId "CUFF.20827.1"; tss_id "TSS20779";
5	Cufflinks	exon	30098524	30099051	.	-	.	gene_id "XLOC_020590"; transcript_id "TCONS_00020965"; exon_number "1"; oId "CUFF.20827.1"; tss_id "TSS20779";
5	Cufflinks	exon	30103588	30103612	.	-	.	gene_id "XLOC_020590"; transcript_id "TCONS_00020965"; exon_number "2"; oId "CUFF.20827.1"; tss_id "TSS20779";
5	Cufflinks	exon	30098675	30099046	.	-	.	gene_id "XLOC_020590"; transcript_id "TCONS_00020966"; exon_number "1"; oId "CUFF.20827.3"; tss_id "TSS20780";
5	Cufflinks	exon	30098675	30099051	.	-	.	gene_id "XLOC_020590"; transcript_id "TCONS_00020966"; exon_number "1"; oId "CUFF.20827.3"; tss_id "TSS20780";
5	Cufflinks	exon	30098524	30099051	.	-	.	gene_id "XLOC_020590"; transcript_id "TCONS_00020966"; exon_number "1"; oId "CUFF.20827.3"; tss_id "TSS20780";
5	Cufflinks	exon	30101448	30101521	.	-	.	gene_id "XLOC_020590"; transcript_id "TCONS_00020966"; exon_number "2"; oId "CUFF.20827.3"; tss_id "TSS20780";
5	Cufflinks	exon	30101448	30101534	.	-	.	gene_id "XLOC_020590"; transcript_id "TCONS_00020966"; exon_number "2"; oId "CUFF.20827.3"; tss_id "TSS20780";
5	Cufflinks	exon	30103948	30104015	.	-	.	gene_id "XLOC_020590"; transcript_id "TCONS_00020966"; exon_number "3"; oId "CUFF.20827.3"; tss_id "TSS20780";
5	Cufflinks	exon	78358823	78359985	.	-	.	gene_id "XLOC_020604"; transcript_id "TCONS_00020984"; exon_number "1"; oId "CUFF.21287.1"; tss_id "TSS20795";
5	Cufflinks	exon	78360214	78360463	.	-	.	gene_id "XLOC_020604"; transcript_id "TCONS_00020984"; exon_number "2"; oId "CUFF.21287.1"; tss_id "TSS20795";
6	Cufflinks	exon	79537738	79537884	.	+	.	gene_id "XLOC_022227"; transcript_id "TCONS_00022619"; exon_number "1"; oId "CUFF.22961.1"; tss_id "TSS22425";
6	Cufflinks	exon	79538728	79538843	.	+	.	gene_id "XLOC_022227"; transcript_id "TCONS_00022619"; exon_number "2"; oId "CUFF.22961.1"; tss_id "TSS22425";
6	Cufflinks	exon	79541517	79542833	.	+	.	gene_id "XLOC_022227"; transcript_id "TCONS_00022619"; exon_number "3"; oId "CUFF.22961.1"; tss_id "TSS22425";
6	Cufflinks	exon	79541517	79542187	.	+	.	gene_id "XLOC_022227"; transcript_id "TCONS_00022619"; exon_number "3"; oId "CUFF.22961.1"; tss_id "TSS22425";
6	Cufflinks	exon	79541517	79542074	.	+	.	gene_id "XLOC_022227"; transcript_id "TCONS_00022619"; exon_number "3"; oId "CUFF.22961.1"; tss_id "TSS22425";
6	Cufflinks	exon	140565615	140565661	.	+	.	gene_id "XLOC_022247"; transcript_id "TCONS_00022644"; exon_number "1"; oId "CUFF.23533.1"; tss_id "TSS22447";
6	Cufflinks	exon	140610097	140610665	.	+	.	gene_id "XLOC_022247"; transcript_id "TCONS_00022644"; exon_number "2"; oId "CUFF.23533.1"; tss_id "TSS22447";
6	Cufflinks	exon	140610097	140610428	.	+	.	gene_id "XLOC_022247"; transcript_id "TCONS_00022644"; exon_number "2"; oId "CUFF.23533.1"; tss_id "TSS22447";
6	Cufflinks	exon	140610097	140610428	.	+	.	gene_id "XLOC_022247"; transcript_id "TCONS_00022644"; exon_number "2"; oId "CUFF.23533.1"; tss_id "TSS22447";
6	Cufflinks	exon	27124852	27126462	.	-	.	gene_id "XLOC_022271"; transcript_id "TCONS_00022670"; exon_number "1"; oId "CUFF.22562.1"; tss_id "TSS22471";
6	Cufflinks	exon	27125135	27125869	.	-	.	gene_id "XLOC_022271"; transcript_id "TCONS_00022670"; exon_number "1"; oId "CUFF.22562.1"; tss_id "TSS22471";
6	Cufflinks	exon	27124145	27125869	.	-	.	gene_id "XLOC_022271"; transcript_id "TCONS_00022670"; exon_number "1"; oId "CUFF.22562.1"; tss_id "TSS22471";
6	Cufflinks	exon	27125927	27126462	.	-	.	gene_id "XLOC_022271"; transcript_id "TCONS_00022670"; exon_number "1"; oId "CUFF.22562.1"; tss_id "TSS22471";
6	Cufflinks	exon	27127264	27127401	.	-	.	gene_id "XLOC_022271"; transcript_id "TCONS_00022670"; exon_number "2"; oId "CUFF.22562.1"; tss_id "TSS22471";
6	Cufflinks	exon	27127264	27127401	.	-	.	gene_id "XLOC_022271"; transcript_id "TCONS_00022670"; exon_number "2"; oId "CUFF.22562.1"; tss_id "TSS22471";
6	Cufflinks	exon	27130456	27130595	.	-	.	gene_id "XLOC_022271"; transcript_id "TCONS_00022670"; exon_number "3"; oId "CUFF.22562.1"; tss_id "TSS22471";
7	Cufflinks	exon	55760253	55761042	.	+	.	gene_id "XLOC_023764"; transcript_id "TCONS_00024178"; exon_number "1"; oId "CUFF.24385.1"; tss_id "TSS23972";
7	Cufflinks	exon	55760253	55760440	.	+	.	gene_id "XLOC_023764"; transcript_id "TCONS_00024178"; exon_number "1"; oId "CUFF.24385.1"; tss_id "TSS23972";
7	Cufflinks	exon	55760253	55760440	.	+	.	gene_id "XLOC_023764"; transcript_id "TCONS_00024179"; exon_number "1"; oId "CUFF.24385.2"; tss_id "TSS23972";
7	Cufflinks	exon	55760253	55760440	.	+	.	gene_id "XLOC_023764"; transcript_id "TCONS_00024179"; exon_number "1"; oId "CUFF.24385.2"; tss_id "TSS23972";
7	Cufflinks	exon	55773181	55773449	.	+	.	gene_id "XLOC_023764"; transcript_id "TCONS_00024179"; exon_number "2"; oId "CUFF.24385.2"; tss_id "TSS23972";
7	Cufflinks	exon	55773186	55773449	.	+	.	gene_id "XLOC_023764"; transcript_id "TCONS_00024179"; exon_number "2"; oId "CUFF.24385.2"; tss_id "TSS23972";
7	Cufflinks	exon	55778813	55779083	.	+	.	gene_id "XLOC_023764"; transcript_id "TCONS_00024179"; exon_number "3"; oId "CUFF.24385.2"; tss_id "TSS23972";
7	Cufflinks	exon	55773186	55773449	.	+	.	gene_id "XLOC_023764"; transcript_id "TCONS_00024180"; exon_number "1"; oId "CUFF.24386.1"; tss_id "TSS23973";
7	Cufflinks	exon	55773186	55773677	.	+	.	gene_id "XLOC_023764"; transcript_id "TCONS_00024180"; exon_number "1"; oId "CUFF.24386.1"; tss_id "TSS23973";
7	Cufflinks	exon	101250133	101252378	.	-	.	gene_id "XLOC_023838"; transcript_id "TCONS_00024281"; exon_number "1"; oId "CUFF.24986.1"; tss_id "TSS24059";
7	Cufflinks	exon	101250350	101252298	.	-	.	gene_id "XLOC_023838"; transcript_id "TCONS_00024281"; exon_number "1"; oId "CUFF.24986.1"; tss_id "TSS24059";
7	Cufflinks	exon	101249875	101250307	.	-	.	gene_id "XLOC_023838"; transcript_id "TCONS_00024281"; exon_number "1"; oId "CUFF.24986.1"; tss_id "TSS24059";
7	Cufflinks	exon	101251895	101252297	.	-	.	gene_id "XLOC_023838"; transcript_id "TCONS_00024281"; exon_number "1"; oId "CUFF.24986.1"; tss_id "TSS24059";
7	Cufflinks	exon	101249720	101250966	.	-	.	gene_id "XLOC_023838"; transcript_id "TCONS_00024281"; exon_number "1"; oId "CUFF.24986.1"; tss_id "TSS24059";
7	Cufflinks	exon	101251106	101252299	.	-	.	gene_id "XLOC_023838"; transcript_id "TCONS_00024281"; exon_number "1"; oId "CUFF.24986.1"; tss_id "TSS24059";
7	Cufflinks	exon	101250043	101252329	.	-	.	gene_id "XLOC_023838"; transcript_id "TCONS_00024281"; exon_number "1"; oId "CUFF.24986.1"; tss_id "TSS24059";
7	Cufflinks	exon	101251126	101252335	.	-	.	gene_id "XLOC_023838"; transcript_id "TCONS_00024281"; exon_number "1"; oId "CUFF.24986.1"; tss_id "TSS24059";
7	Cufflinks	exon	101250133	101250307	.	-	.	gene_id "XLOC_023838"; transcript_id "TCONS_00024282"; exon_number "1"; oId "CUFF.24987.1"; tss_id "TSS24059";
7	Cufflinks	exon	101249875	101250307	.	-	.	gene_id "XLOC_023838"; transcript_id "TCONS_00024282"; exon_number "1"; oId "CUFF.24987.1"; tss_id "TSS24059";
7	Cufflinks	exon	101249875	101250307	.	-	.	gene_id "XLOC_023838"; transcript_id "TCONS_00024282"; exon_number "1"; oId "CUFF.24987.1"; tss_id "TSS24059";
7	Cufflinks	exon	101250043	101250307	.	-	.	gene_id "XLOC_023838"; transcript_id "TCONS_00024282"; exon_number "1"; oId "CUFF.24987.1"; tss_id "TSS24059";
7	Cufflinks	exon	101251895	101252297	.	-	.	gene_id "XLOC_023838"; transcript_id "TCONS_00024282"; exon_number "2"; oId "CUFF.24987.1"; tss_id "TSS24059";
7	Cufflinks	exon	101251895	101252297	.	-	.	gene_id "XLOC_023838"; transcript_id "TCONS_00024282"; exon_number "2"; oId "CUFF.24987.1"; tss_id "TSS24059";
7	Cufflinks	exon	101251895	101252297	.	-	.	gene_id "XLOC_023838"; transcript_id "TCONS_00024282"; exon_number "2"; oId "CUFF.24987.1"; tss_id "TSS24059";
7	Cufflinks	exon	101251895	101252297	.	-	.	gene_id "XLOC_023838"; transcript_id "TCONS_00024282"; exon_number "2"; oId "CUFF.24987.1"; tss_id "TSS24059";
7	Cufflinks	exon	101251895	101252297	.	-	.	gene_id "XLOC_023838"; transcript_id "TCONS_00024282"; exon_number "2"; oId "CUFF.24987.1"; tss_id "TSS24059";
7	Cufflinks	exon	101251895	101252297	.	-	.	gene_id "XLOC_023838"; transcript_id "TCONS_00024282"; exon_number "2"; oId "CUFF.24987.1"; tss_id "TSS24059";
7	Cufflinks	exon	124274724	124274998	.	-	.	gene_id "XLOC_023849"; transcript_id "TCONS_00024294"; exon_number "1"; oId "CUFF.25204.1"; tss_id "TSS24070";
7	Cufflinks	exon	124274494	124274995	.	-	.	gene_id "XLOC_023849"; transcript_id "TCONS_00024294"; exon_number "1"; oId "CUFF.25204.1"; tss_id "TSS24070";
7	Cufflinks	exon	124274390	124274995	.	-	.	gene_id "XLOC_023849"; transcript_id "TCONS_00024294"; exon_number "1"; oId "CUFF.25204.1"; tss_id "TSS24070";
7	Cufflinks	exon	124288799	124288821	.	-	.	gene_id "XLOC_023849"; transcript_id "TCONS_00024294"; exon_number "2"; oId "CUFF.25204.1"; tss_id "TSS24070";
7	Cufflinks	exon	150761231	150761627	.	-	.	gene_id "XLOC_023861"; transcript_id "TCONS_00024312"; exon_number "1"; oId "CUFF.25586.1"; tss_id "TSS24085";
7	Cufflinks	exon	150764852	150765976	.	-	.	gene_id "XLOC_023861"; transcript_id "TCONS_00024312"; exon_number "2"; oId "CUFF.25586.1"; tss_id "TSS24085";
7	Cufflinks	exon	150780683	150780800	.	-	.	gene_id "XLOC_023861"; transcript_id "TCONS_00024312"; exon_number "3"; oId "CUFF.25586.1"; tss_id "TSS24085";
7	Cufflinks	exon	150780683	150780800	.	-	.	gene_id "XLOC_023861"; transcript_id "TCONS_00024312"; exon_number "3"; oId "CUFF.25586.1"; tss_id "TSS24085";
7	Cufflinks	exon	150781982	150782159	.	-	.	gene_id "XLOC_023861"; transcript_id "TCONS_00024312"; exon_number "4"; oId "CUFF.25586.1"; tss_id "TSS24085";
7	Cufflinks	exon	150778583	150779085	.	-	.	gene_id "XLOC_023861"; transcript_id "TCONS_00024313"; exon_number "1"; oId "CUFF.25586.2"; tss_id "TSS24086";
7	Cufflinks	exon	150780683	150780800	.	-	.	gene_id "XLOC_023861"; transcript_id "TCONS_00024313"; exon_number "2"; oId "CUFF.25586.2"; tss_id "TSS24086";
7	Cufflinks	exon	150780683	150781116	.	-	.	gene_id "XLOC_023861"; transcript_id "TCONS_00024313"; exon_number "2"; oId "CUFF.25586.2"; tss_id "TSS24086";
8	Cufflinks	exon	144825181	144825207	.	-	.	gene_id "XLOC_025717"; transcript_id "TCONS_00026194"; exon_number "1"; oId "CUFF.27073.1"; tss_id "TSS25957";
8	Cufflinks	exon	144825313	144826078	.	-	.	gene_id "XLOC_025717"; transcript_id "TCONS_00026194"; exon_number "2"; oId "CUFF.27073.1"; tss_id "TSS25957";
8	Cufflinks	exon	144825352	144825923	.	-	.	gene_id "XLOC_025717"; transcript_id "TCONS_00026194"; exon_number "2"; oId "CUFF.27073.1"; tss_id "TSS25957";
8	Cufflinks	exon	144825313	144826237	.	-	.	gene_id "XLOC_025717"; transcript_id "TCONS_00026194"; exon_number "2"; oId "CUFF.27073.1"; tss_id "TSS25957";
8	Cufflinks	exon	144825317	144826189	.	-	.	gene_id "XLOC_025717"; transcript_id "TCONS_00026194"; exon_number "2"; oId "CUFF.27073.1"; tss_id "TSS25957";
X	Cufflinks	exon	3196337	3196446	.	+	.	gene_id "XLOC_028393"; transcript_id "TCONS_00028887"; exon_number "1"; oId "CUFF.28508.1"; tss_id "TSS28641";
X	Cufflinks	exon	3196319	3196446	.	+	.	gene_id "XLOC_028393"; transcript_id "TCONS_00028887"; exon_number "1"; oId "CUFF.28508.1"; tss_id "TSS28641";
X	Cufflinks	exon	3196296	3196446	.	+	.	gene_id "XLOC_028393"; transcript_id "TCONS_00028887"; exon_number "1"; oId "CUFF.28508.1"; tss_id "TSS28641";
X	Cufflinks	exon	3199660	3200146	.	+	.	gene_id "XLOC_028393"; transcript_id "TCONS_00028887"; exon_number "2"; oId "CUFF.28508.1"; tss_id "TSS28641";
X	Cufflinks	exon	3199660	3199976	.	+	.	gene_id "XLOC_028393"; transcript_id "TCONS_00028887"; exon_number "2"; oId "CUFF.28508.1"; tss_id "TSS28641";
X	Cufflinks	exon	3199660	3200022	.	+	.	gene_id "XLOC_028393"; transcript_id "TCONS_00028887"; exon_number "2"; oId "CUFF.28508.1"; tss_id "TSS28641";
X	Cufflinks	exon	102142784	102143108	.	+	.	gene_id "XLOC_028410"; transcript_id "TCONS_00028910"; exon_number "1"; oId "CUFF.29020.1"; tss_id "TSS28662";
X	Cufflinks	exon	102142991	102143108	.	+	.	gene_id "XLOC_028410"; transcript_id "TCONS_00028910"; exon_number "1"; oId "CUFF.29020.1"; tss_id "TSS28662";
X	Cufflinks	exon	102143643	102143931	.	+	.	gene_id "XLOC_028410"; transcript_id "TCONS_00028910"; exon_number "2"; oId "CUFF.29020.1"; tss_id "TSS28662";
X	Cufflinks	exon	102143643	102143882	.	+	.	gene_id "XLOC_028410"; transcript_id "TCONS_00028910"; exon_number "2"; oId "CUFF.29020.1"; tss_id "TSS28662";
