# Supplementary material for: Evolinc: A Tool for the Identification and Evolutionary Comparison of Long Intergenic Non-coding RNAs
Source: Front Genet. 2017 May 9;8:52. doi: 10.3389/fgene.2017.00052 (PMC5422434; doi:10.3389/fgene.2017.00052)
Supplement: File S3 — False-positive testing of Evolinc-I with Arabidopsis protein-coding genes. [file DataSheet3.XLSX]

## Sheet: A. thaliana PC-gene validation
Protein-coding genes mis-identified as lincRNAs highlighted in yellow								Number of ORFs that fall in each size bins
						Average size	ORF length	300-1000	1001-2000	2001-3000	3001-4300
Protein-coding genes selected for Evolinc-I analysis						1131 nt	Number of ORFs	2368	2313	121	198
			Start within CDS	Stop within CDS	Mis-identified as lincRNA by Evolinc
AT1G04330.1.TAIR10	AT1G04330	CDS	97	399
AT1G32310.1.TAIR10	AT1G32310	CDS	56	358
AT2G04790.3.TAIR10	AT2G04790	CDS	1	303
AT2G21195.2.TAIR10	AT2G21195	CDS	127	429
AT3G11825.1.TAIR10	AT3G11825	CDS	1	303
AT3G42150.1.TAIR10	AT3G42150	CDS	250	552
AT3G47070.1.TAIR10	AT3G47070	CDS	227	529
AT4G23970.1.TAIR10	AT4G23970	CDS	1	303
AT5G22280.2.TAIR10	AT5G22280	CDS	182	484
AT5G47455.7.TAIR10	AT5G47455	CDS	87	389
AT5G53720.1.TAIR10	AT5G53720	CDS	1	303
ATMG00740.1.TAIR10	ATMG00740	CDS	1	303
AT1G10657.2.TAIR10	AT1G10657	CDS	186	491
AT1G63960.1.TAIR10	AT1G63960	CDS	1	306
AT2G03320.1.TAIR10	AT2G03320	CDS	1	306
AT2G14870.1.TAIR10	AT2G14870	CDS	1	306
AT2G18200.1.TAIR10	AT2G18200	CDS	88	393
AT2G22940.1.TAIR10	AT2G22940	CDS	1	306
AT2G45695.1.TAIR10	AT2G45695	CDS	51	356
AT3G26360.1.TAIR10	AT3G26360	CDS	101	406
AT4G32470.2.TAIR10	AT4G32470	CDS	100	405
AT5G14995.1.TAIR10	AT5G14995	CDS	1	306
AT5G48490.1.TAIR10	AT5G48490	CDS	45	350
AT5G60810.2.TAIR10	AT5G60810	CDS	219	524
ATMG00260.1.TAIR10	ATMG00260	CDS	1	306
AT1G28250.1.TAIR10	AT1G28250	CDS	50	358
AT1G54217.1.TAIR10	AT1G54217	CDS	128	436
AT1G72170.1.TAIR10	AT1G72170	CDS	69	377
AT2G15170.1.TAIR10	AT2G15170	CDS	91	399
AT2G24880.1.TAIR10	AT2G24880	CDS	1	309
AT2G47880.1.TAIR10	AT2G47880	CDS	85	393
AT3G07380.1.TAIR10	AT3G07380	CDS	1	309
AT3G46020.1.TAIR10	AT3G46020	CDS	101	409
AT3G62960.1.TAIR10	AT3G62960	CDS	71	379
AT4G15660.1.TAIR10	AT4G15660	CDS	123	431
AT4G15700.1.TAIR10	AT4G15700	CDS	153	461
AT4G37830.1.TAIR10	AT4G37830	CDS	73	381
AT5G26070.1.TAIR10	AT5G26070	CDS	1	309
AT5G48190.1.TAIR10	AT5G48190	CDS	1	309
AT5G65580.1.TAIR10	AT5G65580	CDS	1	309
AT1G13605.1.TAIR10	AT1G13605	CDS	66	377
AT1G55205.2.TAIR10	AT1G55205	CDS	26	337
AT2G01505.1.TAIR10	AT2G01505	CDS	1	312
AT2G19350.1.TAIR10	AT2G19350	CDS	128	439
AT2G43550.1.TAIR10	AT2G43550	CDS	30	341
AT3G20400.1.TAIR10	AT3G20400	CDS	1	312
AT3G46320.1.TAIR10	AT3G46320	CDS	75	386
AT3G53740.1.TAIR10	AT3G53740	CDS	67	378
AT4G07515.1.TAIR10	AT4G07515	CDS	115	426
AT4G27360.1.TAIR10	AT4G27360	CDS	76	387
AT5G15581.1.TAIR10	AT5G15581	CDS	209	520
AT5G27170.1.TAIR10	AT5G27170	CDS	1	312
AT5G44578.1.TAIR10	AT5G44578	CDS	47	358
AT5G55160.1.TAIR10	AT5G55160	CDS	154	465
AT1G12672.2.TAIR10	AT1G12672	CDS	67	381	Yes
AT1G43040.1.TAIR10	AT1G43040	CDS	1	315
AT1G65845.1.TAIR10	AT1G65845	CDS	17	331
AT2G20875.1.TAIR10	AT2G20875	CDS	34	348
AT2G24285.1.TAIR10	AT2G24285	CDS	13	327
AT2G41231.1.TAIR10	AT2G41231	CDS	21	335
AT3G01328.1.TAIR10	AT3G01328	CDS	1	315
AT4G15910.1.TAIR10	AT4G15910	CDS	197	511
AT4G34770.1.TAIR10	AT4G34770	CDS	124	438
AT5G03345.2.TAIR10	AT5G03345	CDS	112	426
AT5G47455.2.TAIR10	AT5G47455	CDS	85	399
AT1G26350.1.TAIR10	AT1G26350	CDS	1	318
AT1G77682.1.TAIR10	AT1G77682	CDS	47	364
AT2G31710.1.TAIR10	AT2G31710	CDS	97	414
AT3G02790.1.TAIR10	AT3G02790	CDS	82	399
AT3G23390.1.TAIR10	AT3G23390	CDS	56	373
AT3G54410.1.TAIR10	AT3G54410	CDS	368	685
AT4G27740.1.TAIR10	AT4G27740	CDS	74	391
AT5G09876.1.TAIR10	AT5G09876	CDS	1	318
ATMG01100.1.TAIR10	ATMG01100	CDS	1	318
AT1G09645.1.TAIR10	AT1G09645	CDS	200	520
AT1G26815.1.TAIR10	AT1G26815	CDS	89	409
AT1G66240.1.TAIR10	AT1G66240	CDS	6	326	Yes
AT2G18320.1.TAIR10	AT2G18320	CDS	1	321
AT2G38365.1.TAIR10	AT2G38365	CDS	50	370
AT3G17675.1.TAIR10	AT3G17675	CDS	70	390
AT3G51200.1.TAIR10	AT3G51200	CDS	1	321
AT3G62810.1.TAIR10	AT3G62810	CDS	82	402
AT4G09840.2.TAIR10	AT4G09840	CDS	263	583
AT4G18980.1.TAIR10	AT4G18980	CDS	56	376
AT4G26810.1.TAIR10	AT4G26810	CDS	151	471
AT5G06265.3.TAIR10	AT5G06265	CDS	595	915
AT5G15230.1.TAIR10	AT5G15230	CDS	118	438	Yes
AT5G22520.1.TAIR10	AT5G22520	CDS	80	400
AT5G39240.1.TAIR10	AT5G39240	CDS	1	321
AT5G52547.2.TAIR10	AT5G52547	CDS	114	434
AT5G64800.1.TAIR10	AT5G64800	CDS	1	321
ATMG00890.1.TAIR10	ATMG00890	CDS	1	321
AT1G03660.1.TAIR10	AT1G03660	CDS	1	324
AT1G47885.1.TAIR10	AT1G47885	CDS	1	324
AT1G69320.1.TAIR10	AT1G69320	CDS	64	387
AT2G29170.1.TAIR10	AT2G29170	CDS	3	326
AT2G37140.1.TAIR10	AT2G37140	CDS	1	324
AT3G15630.1.TAIR10	AT3G15630	CDS	89	412
AT3G52630.2.TAIR10	AT3G52630	CDS	66	389
AT4G04632.1.TAIR10	AT4G04632	CDS	1	324
AT4G21720.2.TAIR10	AT4G21720	CDS	220	543
AT4G39200.2.TAIR10	AT4G39200	CDS	129	452
AT5G35120.1.TAIR10	AT5G35120	CDS	1	324
ATMG00200.1.TAIR10	ATMG00200	CDS	1	324
ATMG01040.1.TAIR10	ATMG01040	CDS	1	324
AT1G15350.3.TAIR10	AT1G15350	CDS	395	721
AT2G02498.1.TAIR10	AT2G02498	CDS	17	343
AT2G26240.1.TAIR10	AT2G26240	CDS	101	427
AT2G47640.2.TAIR10	AT2G47640	CDS	122	448
AT3G20898.1.TAIR10	AT3G20898	CDS	114	440
AT3G62840.2.TAIR10	AT3G62840	CDS	121	447
AT4G25315.2.TAIR10	AT4G25315	CDS	28	354
AT4G38290.1.TAIR10	AT4G38290	CDS	1	327
AT5G22280.1.TAIR10	AT5G22280	CDS	238	564
AT5G51720.1.TAIR10	AT5G51720	CDS	54	380
AT1G20405.1.TAIR10	AT1G20405	CDS	8	337
AT1G63055.1.TAIR10	AT1G63055	CDS	75	404
AT2G07776.2.TAIR10	AT2G07776	CDS	536	865
AT2G26320.1.TAIR10	AT2G26320	CDS	1	330
AT2G46130.1.TAIR10	AT2G46130	CDS	29	358	Yes
AT3G29785.1.TAIR10	AT3G29785	CDS	1	330
AT3G53250.1.TAIR10	AT3G53250	CDS	1	330
AT4G08263.1.TAIR10	AT4G08263	CDS	1	330
AT4G14723.1.TAIR10	AT4G14723	CDS	269	598
AT5G10810.1.TAIR10	AT5G10810	CDS	80	409
AT5G55010.1.TAIR10	AT5G55010	CDS	1	330
AT5G64890.1.TAIR10	AT5G64890	CDS	79	408
AT1G07170.3.TAIR10	AT1G07170	CDS	356	688
AT1G22630.1.TAIR10	AT1G22630	CDS	173	505
AT1G45165.1.TAIR10	AT1G45165	CDS	63	395
AT1G69230.2.TAIR10	AT1G69230	CDS	89	421
AT2G04025.1.TAIR10	AT2G04025	CDS	57	389
AT2G30000.1.TAIR10	AT2G30000	CDS	121	453
AT3G01390.1.TAIR10	AT3G01390	CDS	82	414
AT3G13500.1.TAIR10	AT3G13500	CDS	1	333
AT3G23633.2.TAIR10	AT3G23633	CDS	119	451
AT3G51750.3.TAIR10	AT3G51750	CDS	50	382
AT3G62640.1.TAIR10	AT3G62640	CDS	58	390
AT5G02120.1.TAIR10	AT5G02120	CDS	54	386
AT5G20090.2.TAIR10	AT5G20090	CDS	118	450
AT5G53610.1.TAIR10	AT5G53610	CDS	1	333
AT5G63225.1.TAIR10	AT5G63225	CDS	58	390
AT1G21770.1.TAIR10	AT1G21770	CDS	40	375
AT1G41880.1.TAIR10	AT1G41880	CDS	116	451
AT1G65342.1.TAIR10	AT1G65342	CDS	1	336
AT1G76952.1.TAIR10	AT1G76952	CDS	1	336
AT2G22320.1.TAIR10	AT2G22320	CDS	1	336
AT2G40080.1.TAIR10	AT2G40080	CDS	33	368
AT3G44590.1.TAIR10	AT3G44590	CDS	73	408
AT3G60480.1.TAIR10	AT3G60480	CDS	32	367
AT4G16165.1.TAIR10	AT4G16165	CDS	88	423
AT4G35295.1.TAIR10	AT4G35295	CDS	1	336
AT5G22545.1.TAIR10	AT5G22545	CDS	54	389
AT5G37370.3.TAIR10	AT5G37370	CDS	149	484
AT5G52770.1.TAIR10	AT5G52770	CDS	1	336
AT5G63230.1.TAIR10	AT5G63230	CDS	15	350
ATMG01370.1.TAIR10	ATMG01370	CDS	1	336
AT1G01100.4.TAIR10	AT1G01100	CDS	75	413	Yes
AT1G31760.1.TAIR10	AT1G31760	CDS	70	408
AT1G43171.1.TAIR10	AT1G43171	CDS	915	1253
AT1G78870.3.TAIR10	AT1G78870	CDS	135	473
AT2G27775.2.TAIR10	AT2G27775	CDS	40	378
AT2G38880.4.TAIR10	AT2G38880	CDS	102	440
AT3G09085.1.TAIR10	AT3G09085	CDS	106	444
AT3G17140.1.TAIR10	AT3G17140	CDS	1	339
AT3G45820.1.TAIR10	AT3G45820	CDS	1	339
AT3G53740.3.TAIR10	AT3G53740	CDS	47	385
AT4G07526.2.TAIR10	AT4G07526	CDS	578	916
AT4G18372.1.TAIR10	AT4G18372	CDS	73	411
AT5G09960.1.TAIR10	AT5G09960	CDS	184	522
AT5G35110.1.TAIR10	AT5G35110	CDS	1	339
AT5G54940.2.TAIR10	AT5G54940	CDS	108	446
AT5G60964.1.TAIR10	AT5G60964	CDS	1	339
AT1G16025.1.TAIR10	AT1G16025	CDS	1	342
AT1G54290.1.TAIR10	AT1G54290	CDS	245	586
AT2G13295.1.TAIR10	AT2G13295	CDS	1	342
AT2G30410.1.TAIR10	AT2G30410	CDS	195	536
AT2G36355.2.TAIR10	AT2G36355	CDS	133	474
AT3G05936.1.TAIR10	AT3G05936	CDS	187	528
AT3G11530.2.TAIR10	AT3G11530	CDS	547	888
AT4G00810.2.TAIR10	AT4G00810	CDS	37	378
AT4G13950.1.TAIR10	AT4G13950	CDS	67	408
AT4G29020.2.TAIR10	AT4G29020	CDS	112	453
AT5G24355.1.TAIR10	AT5G24355	CDS	1	342
AT5G47700.1.TAIR10	AT5G47700	CDS	118	459
AT5G51390.1.TAIR10	AT5G51390	CDS	60	401
AT5G55980.1.TAIR10	AT5G55980	CDS	1	342
AT5G65040.1.TAIR10	AT5G65040	CDS	68	409
AT1G17455.2.TAIR10	AT1G17455	CDS	259	603
AT1G50530.1.TAIR10	AT1G50530	CDS	1	345
AT2G05440.8.TAIR10	AT2G05440	CDS	51	395
AT2G28060.1.TAIR10	AT2G28060	CDS	270	614
AT3G07590.1.TAIR10	AT3G07590	CDS	62	406
AT3G30430.1.TAIR10	AT3G30430	CDS	1	345
AT3G51030.1.TAIR10	AT3G51030	CDS	96	440
AT3G53980.2.TAIR10	AT3G53980	CDS	67	411
AT4G16265.1.TAIR10	AT4G16265	CDS	104	448
AT5G19710.1.TAIR10	AT5G19710	CDS	1	345
AT5G40500.2.TAIR10	AT5G40500	CDS	151	495
AT5G48710.1.TAIR10	AT5G48710	CDS	1	345
AT5G64850.1.TAIR10	AT5G64850	CDS	177	521
AT1G28815.1.TAIR10	AT1G28815	CDS	16	363
AT1G45223.1.TAIR10	AT1G45223	CDS	81	428
AT1G58007.1.TAIR10	AT1G58007	CDS	104	451
AT1G64750.3.TAIR10	AT1G64750	CDS	107	454
AT2G05530.1.TAIR10	AT2G05530	CDS	44	391
AT2G27710.1.TAIR10	AT2G27710	CDS	211	558	Yes
AT2G28410.1.TAIR10	AT2G28410	CDS	73	420
AT2G35730.1.TAIR10	AT2G35730	CDS	82	429
AT3G01435.1.TAIR10	AT3G01435	CDS	230	577
AT3G27100.1.TAIR10	AT3G27100	CDS	100	447
AT3G30387.1.TAIR10	AT3G30387	CDS	1	348
AT4G08025.1.TAIR10	AT4G08025	CDS	82	429
AT4G22513.1.TAIR10	AT4G22513	CDS	60	407
AT4G29030.1.TAIR10	AT4G29030	CDS	80	427
AT5G01650.1.TAIR10	AT5G01650	CDS	79	426
AT5G34882.1.TAIR10	AT5G34882	CDS	1	348
AT5G34887.1.TAIR10	AT5G34887	CDS	1	348
AT5G42567.1.TAIR10	AT5G42567	CDS	1	348
AT5G57170.1.TAIR10	AT5G57170	CDS	141	488
AT1G20430.1.TAIR10	AT1G20430	CDS	15	365
AT1G51355.1.TAIR10	AT1G51355	CDS	79	429
AT1G68585.1.TAIR10	AT1G68585	CDS	312	662
AT2G06520.1.TAIR10	AT2G06520	CDS	141	491
AT2G18370.1.TAIR10	AT2G18370	CDS	63	413
AT2G35520.2.TAIR10	AT2G35520	CDS	95	445
AT3G45245.1.TAIR10	AT3G45245	CDS	1	351
AT3G59280.1.TAIR10	AT3G59280	CDS	204	554
AT4G09465.1.TAIR10	AT4G09465	CDS	61	411
AT4G22640.1.TAIR10	AT4G22640	CDS	59	409
AT4G39930.2.TAIR10	AT4G39930	CDS	83	433
AT5G07572.1.TAIR10	AT5G07572	CDS	94	444
AT5G15190.2.TAIR10	AT5G15190	CDS	39	389
AT5G18690.1.TAIR10	AT5G18690	CDS	81	431
AT5G52220.2.TAIR10	AT5G52220	CDS	39	389
AT5G58005.1.TAIR10	AT5G58005	CDS	48	398
ATMG00150.1.TAIR10	ATMG00150	CDS	1	351
AT1G43415.1.TAIR10	AT1G43415	CDS	1	354
AT1G57765.2.TAIR10	AT1G57765	CDS	143	496
AT2G21690.1.TAIR10	AT2G21690	CDS	1	354
AT3G08770.2.TAIR10	AT3G08770	CDS	51	404
AT3G29780.1.TAIR10	AT3G29780	CDS	1	354
AT3G61980.1.TAIR10	AT3G61980	CDS	187	540
AT4G16500.1.TAIR10	AT4G16500	CDS	140	493
AT5G22190.1.TAIR10	AT5G22190	CDS	1	354
AT5G42957.1.TAIR10	AT5G42957	CDS	1	354
AT1G07795.1.TAIR10	AT1G07795	CDS	153	509
AT1G21470.1.TAIR10	AT1G21470	CDS	1	357
AT1G43330.1.TAIR10	AT1G43330	CDS	1	357
AT1G53530.2.TAIR10	AT1G53530	CDS	264	620
AT1G64405.1.TAIR10	AT1G64405	CDS	69	425
AT2G07676.1.TAIR10	AT2G07676	CDS	1	357
AT2G38540.1.TAIR10	AT2G38540	CDS	69	425
AT3G20220.1.TAIR10	AT3G20220	CDS	233	589
AT3G45577.1.TAIR10	AT3G45577	CDS	210	566
AT4G00005.1.TAIR10	AT4G00005	CDS	1	357
AT4G22520.1.TAIR10	AT4G22520	CDS	1	357
AT5G20570.1.TAIR10	AT5G20570	CDS	91	447
AT5G36320.1.TAIR10	AT5G36320	CDS	1	357
AT5G36380.1.TAIR10	AT5G36380	CDS	1	357
AT5G36420.1.TAIR10	AT5G36420	CDS	1	357
AT5G36460.1.TAIR10	AT5G36460	CDS	1	357
AT5G36500.1.TAIR10	AT5G36500	CDS	1	357
AT5G36658.1.TAIR10	AT5G36658	CDS	1	357
AT5G36739.1.TAIR10	AT5G36739	CDS	1	357
AT5G46320.1.TAIR10	AT5G46320	CDS	1	357
AT1G12845.1.TAIR10	AT1G12845	CDS	135	494
AT1G22050.1.TAIR10	AT1G22050	CDS	228	587
AT1G24520.1.TAIR10	AT1G24520	CDS	71	430
AT1G72430.1.TAIR10	AT1G72430	CDS	122	481
AT2G12880.1.TAIR10	AT2G12880	CDS	1	360
AT2G25735.1.TAIR10	AT2G25735	CDS	56	415
AT2G41730.1.TAIR10	AT2G41730	CDS	26	385
AT3G20510.1.TAIR10	AT3G20510	CDS	208	567
AT3G42565.1.TAIR10	AT3G42565	CDS	1	360
AT4G04972.1.TAIR10	AT4G04972	CDS	49	408
AT4G31960.1.TAIR10	AT4G31960	CDS	196	555
AT5G35740.1.TAIR10	AT5G35740	CDS	66	425
AT5G51360.1.TAIR10	AT5G51360	CDS	1	360
ATMG00750.1.TAIR10	ATMG00750	CDS	1	360
AT1G26600.1.TAIR10	AT1G26600	CDS	78	440
AT1G34245.1.TAIR10	AT1G34245	CDS	123	485
AT1G58160.1.TAIR10	AT1G58160	CDS	1	363
AT1G69325.1.TAIR10	AT1G69325	CDS	1	363
AT2G05630.1.TAIR10	AT2G05630	CDS	108	470
AT2G31940.1.TAIR10	AT2G31940	CDS	1	363
AT3G03272.1.TAIR10	AT3G03272	CDS	243	605
AT3G28900.1.TAIR10	AT3G28900	CDS	44	406
AT3G48490.1.TAIR10	AT3G48490	CDS	50	412
AT4G22490.1.TAIR10	AT4G22490	CDS	37	399
AT5G09240.3.TAIR10	AT5G09240	CDS	70	432
AT5G30520.1.TAIR10	AT5G30520	CDS	1	363
AT5G52965.1.TAIR10	AT5G52965	CDS	1	363
ATCG00440.1.TAIR10	ATCG00440	CDS	1	363
AT1G50470.1.TAIR10	AT1G50470	CDS	1	366
AT1G64020.1.TAIR10	AT1G64020	CDS	1	366
AT2G17960.1.TAIR10	AT2G17960	CDS	1	366
AT2G39410.1.TAIR10	AT2G39410	CDS	99	464
AT2G46690.1.TAIR10	AT2G46690	CDS	175	540
AT3G26660.1.TAIR10	AT3G26660	CDS	11	376
AT3G56240.1.TAIR10	AT3G56240	CDS	143	508
AT4G16520.2.TAIR10	AT4G16520	CDS	330	695
AT5G25000.1.TAIR10	AT5G25000	CDS	1	366
ATMG00840.1.TAIR10	ATMG00840	CDS	1	366
AT1G17510.1.TAIR10	AT1G17510	CDS	99	467
AT1G27310.1.TAIR10	AT1G27310	CDS	107	475
AT1G45248.3.TAIR10	AT1G45248	CDS	95	463
AT1G61810.2.TAIR10	AT1G61810	CDS	3	371
AT1G77350.1.TAIR10	AT1G77350	CDS	91	459
AT2G15050.3.TAIR10	AT2G15050	CDS	1	369
AT2G29540.2.TAIR10	AT2G29540	CDS	81	449
AT2G44620.1.TAIR10	AT2G44620	CDS	70	438
AT3G02180.2.TAIR10	AT3G02180	CDS	220	588	Yes
AT3G26860.2.TAIR10	AT3G26860	CDS	1	369	Yes
AT3G47370.3.TAIR10	AT3G47370	CDS	88	456
AT3G54730.3.TAIR10	AT3G54730	CDS	257	625
AT4G01897.1.TAIR10	AT4G01897	CDS	40	408
AT4G21980.1.TAIR10	AT4G21980	CDS	205	573
AT4G26210.1.TAIR10	AT4G26210	CDS	109	477
AT4G32470.1.TAIR10	AT4G32470	CDS	100	468
AT5G06043.1.TAIR10	AT5G06043	CDS	1	369
AT5G25450.1.TAIR10	AT5G25450	CDS	40	408
AT5G42895.1.TAIR10	AT5G42895	CDS	1	369
ATCG00780.1.TAIR10	ATCG00780	CDS	1	369
ATMG01250.1.TAIR10	ATMG01250	CDS	1	369
AT1G32370.4.TAIR10	AT1G32370	CDS	45	416
AT1G64235.1.TAIR10	AT1G64235	CDS	1	372
AT2G06906.1.TAIR10	AT2G06906	CDS	1	372
AT2G43660.2.TAIR10	AT2G43660	CDS	25	396
AT3G53770.2.TAIR10	AT3G53770	CDS	25	396
AT4G00670.1.TAIR10	AT4G00670	CDS	17	388
AT4G24204.1.TAIR10	AT4G24204	CDS	329	700
AT5G02610.1.TAIR10	AT5G02610	CDS	94	465
AT5G28610.1.TAIR10	AT5G28610	CDS	18	389
AT5G43550.1.TAIR10	AT5G43550	CDS	1	372
AT1G05085.1.TAIR10	AT1G05085	CDS	1	375
AT1G52180.1.TAIR10	AT1G52180	CDS	1	375
AT1G78190.1.TAIR10	AT1G78190	CDS	1	375
AT2G18210.1.TAIR10	AT2G18210	CDS	110	484
AT2G27229.1.TAIR10	AT2G27229	CDS	30	404
AT2G47400.1.TAIR10	AT2G47400	CDS	36	410
AT3G05725.1.TAIR10	AT3G05725	CDS	39	413
AT3G46310.1.TAIR10	AT3G46310	CDS	1	375
AT4G03945.2.TAIR10	AT4G03945	CDS	1	375
AT4G32090.1.TAIR10	AT4G32090	CDS	1	375
AT4G33925.2.TAIR10	AT4G33925	CDS	56	430
AT5G01070.1.TAIR10	AT5G01070	CDS	1	375
AT5G15460.2.TAIR10	AT5G15460	CDS	257	631
AT5G59880.2.TAIR10	AT5G59880	CDS	152	526
AT1G06540.1.TAIR10	AT1G06540	CDS	1	378
AT1G22590.1.TAIR10	AT1G22590	CDS	110	487
AT1G31170.2.TAIR10	AT1G31170	CDS	37	414
AT1G51230.1.TAIR10	AT1G51230	CDS	1	378
AT1G63390.1.TAIR10	AT1G63390	CDS	17	394
AT2G07675.1.TAIR10	AT2G07675	CDS	1	378
AT2G19700.1.TAIR10	AT2G19700	CDS	70	447
AT2G26500.2.TAIR10	AT2G26500	CDS	53	430
AT2G40880.1.TAIR10	AT2G40880	CDS	62	439
AT3G07760.2.TAIR10	AT3G07760	CDS	215	592
AT3G21840.1.TAIR10	AT3G21840	CDS	70	447
AT3G59880.1.TAIR10	AT3G59880	CDS	101	478
AT4G14450.1.TAIR10	AT4G14450	CDS	46	423
AT4G38060.1.TAIR10	AT4G38060	CDS	426	803
AT5G54970.1.TAIR10	AT5G54970	CDS	62	439
AT1G04670.1.TAIR10	AT1G04670	CDS	125	505
AT1G16740.1.TAIR10	AT1G16740	CDS	84	464
AT1G49170.1.TAIR10	AT1G49170	CDS	10	390
AT1G59835.1.TAIR10	AT1G59835	CDS	1	381
AT1G78476.1.TAIR10	AT1G78476	CDS	69	449
AT3G02120.1.TAIR10	AT3G02120	CDS	26	406
AT3G29305.1.TAIR10	AT3G29305	CDS	1	381
AT4G00305.1.TAIR10	AT4G00305	CDS	1	381
AT4G08280.1.TAIR10	AT4G08280	CDS	20	400
AT4G39795.1.TAIR10	AT4G39795	CDS	57	437
AT5G42955.1.TAIR10	AT5G42955	CDS	80	460
ATCG00360.1.TAIR10	ATCG00360	CDS	1	381
AT1G24147.1.TAIR10	AT1G24147	CDS	77	460
AT1G52220.3.TAIR10	AT1G52220	CDS	93	476
AT1G80245.1.TAIR10	AT1G80245	CDS	121	504
AT2G05510.1.TAIR10	AT2G05510	CDS	102	485	Yes
AT2G27720.3.TAIR10	AT2G27720	CDS	1	384
AT3G16360.1.TAIR10	AT3G16360	CDS	11	394
AT3G49920.2.TAIR10	AT3G49920	CDS	137	520
AT4G09030.1.TAIR10	AT4G09030	CDS	43	426
AT4G29658.1.TAIR10	AT4G29658	CDS	1	384
AT4G15563.1.TAIR10	AT4G15563	CDS	312	815
AT4G37010.1.TAIR10	AT4G37010	CDS	74	577
AT5G13220.4.TAIR10	AT5G13220	CDS	114	617
AT5G35620.2.TAIR10	AT5G35620	CDS	38	541
AT5G62865.1.TAIR10	AT5G62865	CDS	1	504
AT1G12440.1.TAIR10	AT1G12440	CDS	239	745
AT1G42960.1.TAIR10	AT1G42960	CDS	82	588
AT1G53530.1.TAIR10	AT1G53530	CDS	104	610
AT2G11910.1.TAIR10	AT2G11910	CDS	147	653
AT2G36680.4.TAIR10	AT2G36680	CDS	104	610
AT3G23490.1.TAIR10	AT3G23490	CDS	238	744
AT3G30235.1.TAIR10	AT3G30235	CDS	1	507
AT4G00420.3.TAIR10	AT4G00420	CDS	231	737
AT4G14560.1.TAIR10	AT4G14560	CDS	125	631
AT5G03220.1.TAIR10	AT5G03220	CDS	102	608
AT5G05330.3.TAIR10	AT5G05330	CDS	153	659
AT5G18540.1.TAIR10	AT5G18540	CDS	56	562
AT5G52780.1.TAIR10	AT5G52780	CDS	26	532
AT5G56600.1.TAIR10	AT5G56600	CDS	1	507
AT1G26720.1.TAIR10	AT1G26720	CDS	1	510
AT1G48590.1.TAIR10	AT1G48590	CDS	157	666
AT1G52690.1.TAIR10	AT1G52690	CDS	98	607
AT2G21045.1.TAIR10	AT2G21045	CDS	7	516
AT2G40113.1.TAIR10	AT2G40113	CDS	220	729
AT3G13630.2.TAIR10	AT3G13630	CDS	85	594
AT3G24750.1.TAIR10	AT3G24750	CDS	268	777
AT4G06536.1.TAIR10	AT4G06536	CDS	1	510
AT4G24410.1.TAIR10	AT4G24410	CDS	1	510
AT4G39260.1.TAIR10	AT4G39260	CDS	122	631	Yes
AT5G16870.1.TAIR10	AT5G16870	CDS	56	565
AT5G25360.2.TAIR10	AT5G25360	CDS	221	730
AT5G53680.1.TAIR10	AT5G53680	CDS	1	510
AT1G18210.1.TAIR10	AT1G18210	CDS	44	556
AT1G55140.2.TAIR10	AT1G55140	CDS	17	529
AT2G03190.1.TAIR10	AT2G03190	CDS	19	531
AT2G16575.1.TAIR10	AT2G16575	CDS	1	513
AT2G48150.1.TAIR10	AT2G48150	CDS	75	587
AT3G10116.1.TAIR10	AT3G10116	CDS	1	513
AT3G16700.2.TAIR10	AT3G16700	CDS	89	601
AT3G44980.1.TAIR10	AT3G44980	CDS	1	513
AT3G57090.1.TAIR10	AT3G57090	CDS	98	610
AT4G09490.1.TAIR10	AT4G09490	CDS	1	513
AT4G27150.1.TAIR10	AT4G27150	CDS	56	568
AT5G03400.1.TAIR10	AT5G03400	CDS	1	513
AT5G39470.1.TAIR10	AT5G39470	CDS	1	513
AT5G59030.1.TAIR10	AT5G59030	CDS	55	567
AT1G03103.1.TAIR10	AT1G03103	CDS	23	538
AT1G28510.1.TAIR10	AT1G28510	CDS	161	676
AT1G51090.1.TAIR10	AT1G51090	CDS	49	564
AT1G78040.1.TAIR10	AT1G78040	CDS	156	671
AT2G13980.1.TAIR10	AT2G13980	CDS	1	516
AT2G40780.1.TAIR10	AT2G40780	CDS	371	886
AT2G45135.1.TAIR10	AT2G45135	CDS	119	634
AT3G12370.1.TAIR10	AT3G12370	CDS	116	631
AT3G27416.1.TAIR10	AT3G27416	CDS	99	614
AT4G04080.1.TAIR10	AT4G04080	CDS	29	544
AT4G19070.1.TAIR10	AT4G19070	CDS	112	627
AT4G31740.1.TAIR10	AT4G31740	CDS	1	516
AT5G16090.1.TAIR10	AT5G16090	CDS	1	516
AT5G48290.2.TAIR10	AT5G48290	CDS	188	703
AT5G64880.1.TAIR10	AT5G64880	CDS	64	579
AT1G31320.1.TAIR10	AT1G31320	CDS	91	609
AT1G57630.1.TAIR10	AT1G57630	CDS	1	519
AT1G77765.2.TAIR10	AT1G77765	CDS	32	550
AT2G42140.1.TAIR10	AT2G42140	CDS	46	564
AT3G17950.2.TAIR10	AT3G17950	CDS	411	929
AT3G62100.1.TAIR10	AT3G62100	CDS	45	563
AT4G28820.2.TAIR10	AT4G28820	CDS	56	574
AT4G33730.1.TAIR10	AT4G33730	CDS	1	519
AT5G01520.2.TAIR10	AT5G01520	CDS	366	884
AT5G22430.1.TAIR10	AT5G22430	CDS	124	642
AT5G45775.1.TAIR10	AT5G45775	CDS	94	612
AT5G59110.1.TAIR10	AT5G59110	CDS	1	519
AT1G04550.1.TAIR10	AT1G04550	CDS	208	729
AT1G40083.1.TAIR10	AT1G40083	CDS	1	522
AT1G51200.4.TAIR10	AT1G51200	CDS	139	660
AT1G70830.5.TAIR10	AT1G70830	CDS	68	589
AT1G77765.3.TAIR10	AT1G77765	CDS	32	553
AT2G15570.1.TAIR10	AT2G15570	CDS	32	553
AT2G19960.1.TAIR10	AT2G19960	CDS	1	522
AT2G27385.1.TAIR10	AT2G27385	CDS	13	534
AT2G37060.2.TAIR10	AT2G37060	CDS	132	653
AT3G05000.1.TAIR10	AT3G05000	CDS	60	581
AT3G13662.1.TAIR10	AT3G13662	CDS	1	522
AT3G28230.1.TAIR10	AT3G28230	CDS	100	621
AT3G58330.1.TAIR10	AT3G58330	CDS	1	522
AT4G14305.2.TAIR10	AT4G14305	CDS	51	572
AT4G30500.1.TAIR10	AT4G30500	CDS	72	593
AT5G08480.2.TAIR10	AT5G08480	CDS	293	814
AT5G26170.1.TAIR10	AT5G26170	CDS	1	522
AT5G46160.1.TAIR10	AT5G46160	CDS	92	613
AT1G03150.1.TAIR10	AT1G03150	CDS	48	572
AT1G10586.1.TAIR10	AT1G10586	CDS	44	568
AT1G19115.2.TAIR10	AT1G19115	CDS	115	639
AT1G27530.1.TAIR10	AT1G27530	CDS	77	601
AT1G53160.2.TAIR10	AT1G53160	CDS	60	584
AT1G60430.2.TAIR10	AT1G60430	CDS	271	795
AT1G70640.1.TAIR10	AT1G70640	CDS	1	525
AT2G03600.3.TAIR10	AT2G03600	CDS	226	750
AT2G27740.1.TAIR10	AT2G27740	CDS	69	593
AT2G46820.2.TAIR10	AT2G46820	CDS	124	648
AT3G20470.1.TAIR10	AT3G20470	CDS	80	604
AT3G23030.1.TAIR10	AT3G23030	CDS	116	640
AT4G04330.1.TAIR10	AT4G04330	CDS	35	559
AT4G28730.1.TAIR10	AT4G28730	CDS	79	603
AT5G11830.1.TAIR10	AT5G11830	CDS	1	525
AT5G38410.2.TAIR10	AT5G38410	CDS	111	635
AT5G51780.1.TAIR10	AT5G51780	CDS	57	581
AT1G18730.1.TAIR10	AT1G18730	CDS	28	555
AT1G30110.1.TAIR10	AT1G30110	CDS	130	657
AT1G50900.1.TAIR10	AT1G50900	CDS	76	603
AT1G59865.1.TAIR10	AT1G59865	CDS	1	528
AT1G77765.4.TAIR10	AT1G77765	CDS	32	559
AT2G22570.2.TAIR10	AT2G22570	CDS	34	561
AT2G46535.1.TAIR10	AT2G46535	CDS	79	606
AT3G15480.1.TAIR10	AT3G15480	CDS	124	651
AT3G18430.2.TAIR10	AT3G18430	CDS	171	698
AT3G28958.1.TAIR10	AT3G28958	CDS	1	528
AT3G53600.1.TAIR10	AT3G53600	CDS	1	528
AT3G63390.1.TAIR10	AT3G63390	CDS	26	553
AT4G25830.1.TAIR10	AT4G25830	CDS	199	726
AT5G05950.1.TAIR10	AT5G05950	CDS	48	575
AT5G14680.1.TAIR10	AT5G14680	CDS	57	584
AT5G23550.1.TAIR10	AT5G23550	CDS	150	677
AT5G26100.1.TAIR10	AT5G26100	CDS	1	528
AT5G48860.1.TAIR10	AT5G48860	CDS	1	528
AT5G55750.1.TAIR10	AT5G55750	CDS	1	528
AT1G13390.1.TAIR10	AT1G13390	CDS	135	665
AT1G28070.1.TAIR10	AT1G28070	CDS	87	617
AT1G48020.1.TAIR10	AT1G48020	CDS	45	575
AT1G71310.1.TAIR10	AT1G71310	CDS	181	711
AT1G76840.1.TAIR10	AT1G76840	CDS	1	531
AT2G14890.2.TAIR10	AT2G14890	CDS	59	589
AT2G23340.1.TAIR10	AT2G23340	CDS	189	719
AT3G15640.1.TAIR10	AT3G15640	CDS	164	694
AT3G42780.1.TAIR10	AT3G42780	CDS	1	531
AT3G56070.1.TAIR10	AT3G56070	CDS	135	665
AT4G04614.1.TAIR10	AT4G04614	CDS	95	625
AT4G14147.2.TAIR10	AT4G14147	CDS	155	685
AT4G16460.1.TAIR10	AT4G16460	CDS	344	874
AT4G16710.2.TAIR10	AT4G16710	CDS	200	730
AT4G30370.1.TAIR10	AT4G30370	CDS	231	761
AT5G05280.1.TAIR10	AT5G05280	CDS	353	883
AT5G46940.1.TAIR10	AT5G46940	CDS	55	585
AT5G67390.1.TAIR10	AT5G67390	CDS	241	771
AT1G03982.1.TAIR10	AT1G03982	CDS	584	1117
AT1G13360.3.TAIR10	AT1G13360	CDS	155	688
AT1G36920.1.TAIR10	AT1G36920	CDS	5	538
AT1G58460.1.TAIR10	AT1G58460	CDS	1	534
AT1G74520.1.TAIR10	AT1G74520	CDS	145	678
AT1G80450.1.TAIR10	AT1G80450	CDS	96	629
AT2G22080.1.TAIR10	AT2G22080	CDS	169	702
AT2G42610.1.TAIR10	AT2G42610	CDS	89	622
AT3G07460.1.TAIR10	AT3G07460	CDS	103	636
AT3G25650.1.TAIR10	AT3G25650	CDS	1	534
AT4G09440.1.TAIR10	AT4G09440	CDS	1	534
AT4G31840.1.TAIR10	AT4G31840	CDS	159	692
AT5G03840.1.TAIR10	AT5G03840	CDS	17	550
AT5G27860.2.TAIR10	AT5G27860	CDS	23	556
AT5G47060.1.TAIR10	AT5G47060	CDS	56	589
AT1G01370.2.TAIR10	AT1G01370	CDS	59	595
AT1G29965.1.TAIR10	AT1G29965	CDS	90	626
AT1G64370.1.TAIR10	AT1G64370	CDS	48	584
AT2G24400.1.TAIR10	AT2G24400	CDS	58	594
AT2G37430.1.TAIR10	AT2G37430	CDS	98	634
AT3G09980.1.TAIR10	AT3G09980	CDS	128	664
AT3G29280.1.TAIR10	AT3G29280	CDS	49	585
AT3G61190.2.TAIR10	AT3G61190	CDS	116	652
AT4G14660.1.TAIR10	AT4G14660	CDS	144	680
AT4G24204.3.TAIR10	AT4G24204	CDS	119	655
AT4G30820.3.TAIR10	AT4G30820	CDS	181	717
AT5G04830.2.TAIR10	AT5G04830	CDS	194	730
AT5G43430.2.TAIR10	AT5G43430	CDS	59	595
AT5G64080.2.TAIR10	AT5G64080	CDS	91	627
AT1G09310.1.TAIR10	AT1G09310	CDS	55	594
AT1G14200.1.TAIR10	AT1G14200	CDS	130	669
AT1G15790.1.TAIR10	AT1G15790	CDS	54	593
AT1G35365.1.TAIR10	AT1G35365	CDS	1	540
AT1G76940.2.TAIR10	AT1G76940	CDS	227	766
AT2G07772.1.TAIR10	AT2G07772	CDS	1	540
AT2G19180.1.TAIR10	AT2G19180	CDS	27	566
AT2G31430.1.TAIR10	AT2G31430	CDS	102	641
AT3G03010.1.TAIR10	AT3G03010	CDS	117	656
AT3G30370.1.TAIR10	AT3G30370	CDS	1	540
AT4G19003.1.TAIR10	AT4G19003	CDS	112	651
AT5G02510.1.TAIR10	AT5G02510	CDS	1	540
AT5G41570.1.TAIR10	AT5G41570	CDS	7	546
ATMG00080.1.TAIR10	ATMG00080	CDS	1	540
AT1G18280.1.TAIR10	AT1G18280	CDS	71	613
AT1G34560.1.TAIR10	AT1G34560	CDS	1	543
AT1G52470.3.TAIR10	AT1G52470	CDS	134	676
AT1G65720.1.TAIR10	AT1G65720	CDS	61	603
AT2G13430.1.TAIR10	AT2G13430	CDS	1	543
AT2G44330.1.TAIR10	AT2G44330	CDS	36	578
AT3G15710.1.TAIR10	AT3G15710	CDS	124	666
AT3G52350.1.TAIR10	AT3G52350	CDS	1	543
AT4G19350.1.TAIR10	AT4G19350	CDS	82	624
AT4G30620.1.TAIR10	AT4G30620	CDS	38	580
AT5G10780.1.TAIR10	AT5G10780	CDS	144	686
AT5G58240.1.TAIR10	AT5G58240	CDS	41	583
AT1G09150.1.TAIR10	AT1G09150	CDS	218	763
AT1G21475.1.TAIR10	AT1G21475	CDS	1	546
AT1G36960.1.TAIR10	AT1G36960	CDS	1	546
AT1G63030.2.TAIR10	AT1G63030	CDS	222	767
AT1G70490.1.TAIR10	AT1G70490	CDS	135	680
AT2G18670.1.TAIR10	AT2G18670	CDS	250	795
AT2G39445.1.TAIR10	AT2G39445	CDS	122	667
AT3G15270.1.TAIR10	AT3G15270	CDS	93	638
AT3G51510.1.TAIR10	AT3G51510	CDS	57	602
AT3G62290.3.TAIR10	AT3G62290	CDS	216	761
AT4G21200.3.TAIR10	AT4G21200	CDS	67	612
AT4G39730.1.TAIR10	AT4G39730	CDS	52	597
AT5G11990.1.TAIR10	AT5G11990	CDS	1	546
AT5G38410.1.TAIR10	AT5G38410	CDS	111	656
AT5G44460.1.TAIR10	AT5G44460	CDS	61	606
AT5G64040.2.TAIR10	AT5G64040	CDS	207	752
AT1G07476.1.TAIR10	AT1G07476	CDS	55	603
AT1G36580.1.TAIR10	AT1G36580	CDS	327	875
AT1G48175.1.TAIR10	AT1G48175	CDS	77	625
AT2G24020.1.TAIR10	AT2G24020	CDS	84	632
AT2G33740.2.TAIR10	AT2G33740	CDS	10	558
AT3G07200.1.TAIR10	AT3G07200	CDS	192	740
AT3G27050.1.TAIR10	AT3G27050	CDS	64	612
AT3G57130.2.TAIR10	AT3G57130	CDS	278	826
AT4G10680.1.TAIR10	AT4G10680	CDS	1	549
AT4G14860.1.TAIR10	AT4G14860	CDS	1	549
AT4G35770.1.TAIR10	AT4G35770	CDS	133	681
AT5G18362.1.TAIR10	AT5G18362	CDS	1	549
AT5G42510.1.TAIR10	AT5G42510	CDS	1	549
AT5G58500.1.TAIR10	AT5G58500	CDS	1	549
AT1G10230.1.TAIR10	AT1G10230	CDS	30	581
AT1G29040.2.TAIR10	AT1G29040	CDS	52	603
AT1G54140.1.TAIR10	AT1G54140	CDS	106	657
AT1G68490.1.TAIR10	AT1G68490	CDS	256	807
AT2G24440.1.TAIR10	AT2G24440	CDS	36	587
AT2G46030.1.TAIR10	AT2G46030	CDS	87	638
AT3G06730.1.TAIR10	AT3G06730	CDS	60	611
AT3G22950.2.TAIR10	AT3G22950	CDS	239	790
AT3G48600.1.TAIR10	AT3G48600	CDS	14	565
AT3G63020.2.TAIR10	AT3G63020	CDS	35	586
AT4G11700.1.TAIR10	AT4G11700	CDS	1	552
AT4G21930.1.TAIR10	AT4G21930	CDS	137	688
AT4G38960.1.TAIR10	AT4G38960	CDS	224	775
AT5G16250.1.TAIR10	AT5G16250	CDS	137	688
AT5G36800.1.TAIR10	AT5G36800	CDS	68	619
AT5G66800.1.TAIR10	AT5G66800	CDS	11	562
AT1G10155.1.TAIR10	AT1G10155	CDS	1	555
AT1G18650.1.TAIR10	AT1G18650	CDS	145	699
AT1G47760.1.TAIR10	AT1G47760	CDS	1	555
AT2G17360.2.TAIR10	AT2G17360	CDS	119	673
AT2G35830.1.TAIR10	AT2G35830	CDS	41	595
AT2G47530.1.TAIR10	AT2G47530	CDS	1	555
AT3G21550.1.TAIR10	AT3G21550	CDS	61	615
AT4G02830.1.TAIR10	AT4G02830	CDS	133	687
AT4G11210.1.TAIR10	AT4G11210	CDS	1	555
AT4G20380.6.TAIR10	AT4G20380	CDS	269	823
AT4G21860.2.TAIR10	AT4G21860	CDS	71	625
AT4G36800.2.TAIR10	AT4G36800	CDS	100	654
AT5G08410.1.TAIR10	AT5G08410	CDS	56	610
AT5G46980.1.TAIR10	AT5G46980	CDS	1	555
AT5G67190.1.TAIR10	AT5G67190	CDS	1	555
ATMG00870.1.TAIR10	ATMG00870	CDS	1	555
AT1G13050.2.TAIR10	AT1G13050	CDS	371	928
AT1G19210.1.TAIR10	AT1G19210	CDS	1	558
AT1G29962.1.TAIR10	AT1G29962	CDS	1	558
AT1G61340.1.TAIR10	AT1G61340	CDS	143	700
AT1G70790.2.TAIR10	AT1G70790	CDS	100	657
AT1G76180.1.TAIR10	AT1G76180	CDS	221	778
AT2G15025.1.TAIR10	AT2G15025	CDS	1	558
AT2G21490.1.TAIR10	AT2G21490	CDS	86	643
AT2G36610.1.TAIR10	AT2G36610	CDS	1	558
AT3G16900.1.TAIR10	AT3G16900	CDS	1	558
AT3G55490.1.TAIR10	AT3G55490	CDS	112	669
AT4G11180.1.TAIR10	AT4G11180	CDS	17	574
AT4G31470.1.TAIR10	AT4G31470	CDS	1	558
AT5G13220.2.TAIR10	AT5G13220	CDS	114	671
AT5G42380.1.TAIR10	AT5G42380	CDS	52	609
AT5G49940.2.TAIR10	AT5G49940	CDS	67	624
AT5G52730.1.TAIR10	AT5G52730	CDS	1	558
AT5G65060.2.TAIR10	AT5G65060	CDS	31	588
ATMG00210.1.TAIR10	ATMG00210	CDS	1	558
AT1G23570.3.TAIR10	AT1G23570	CDS	535	1095
AT1G30500.1.TAIR10	AT1G30500	CDS	110	670
AT2G34860.1.TAIR10	AT2G34860	CDS	21	581
AT2G45630.1.TAIR10	AT2G45630	CDS	75	635
AT3G06040.3.TAIR10	AT3G06040	CDS	66	626
AT3G13650.1.TAIR10	AT3G13650	CDS	165	725
AT3G44380.1.TAIR10	AT3G44380	CDS	67	627
AT3G63030.1.TAIR10	AT3G63030	CDS	52	612
AT4G25100.4.TAIR10	AT4G25100	CDS	160	720
AT5G09600.2.TAIR10	AT5G09600	CDS	256	816
AT5G25390.1.TAIR10	AT5G25390	CDS	136	696
AT5G50490.1.TAIR10	AT5G50490	CDS	18	578
AT5G58070.1.TAIR10	AT5G58070	CDS	54	614
AT5G63090.2.TAIR10	AT5G63090	CDS	374	934
AT1G01360.1.TAIR10	AT1G01360	CDS	168	731
AT1G23860.1.TAIR10	AT1G23860	CDS	80	643
AT1G32540.1.TAIR10	AT1G32540	CDS	750	1313
AT1G55640.1.TAIR10	AT1G55640	CDS	1	564
AT1G79780.1.TAIR10	AT1G79780	CDS	58	621
AT2G15680.1.TAIR10	AT2G15680	CDS	30	593
AT2G29920.1.TAIR10	AT2G29920	CDS	1	564
AT3G02910.1.TAIR10	AT3G02910	CDS	173	736
AT3G19220.1.TAIR10	AT3G19220	CDS	44	607
AT3G27906.1.TAIR10	AT3G27906	CDS	14	577
AT3G63040.1.TAIR10	AT3G63040	CDS	17	580
AT4G17590.2.TAIR10	AT4G17590	CDS	1	564
AT4G24640.1.TAIR10	AT4G24640	CDS	64	627
AT5G11360.2.TAIR10	AT5G11360	CDS	97	660
AT5G27090.1.TAIR10	AT5G27090	CDS	1	564
AT5G40930.1.TAIR10	AT5G40930	CDS	67	630
AT5G43850.1.TAIR10	AT5G43850	CDS	38	601
AT5G50030.1.TAIR10	AT5G50030	CDS	78	641
AT5G64490.1.TAIR10	AT5G64490	CDS	70	633
AT1G13380.1.TAIR10	AT1G13380	CDS	62	628
AT1G35250.1.TAIR10	AT1G35250	CDS	15	581
AT1G68280.1.TAIR10	AT1G68280	CDS	1	567
AT1G72530.1.TAIR10	AT1G72530	CDS	1	567
AT2G21160.2.TAIR10	AT2G21160	CDS	111	677
AT2G38480.1.TAIR10	AT2G38480	CDS	104	670
AT3G13370.1.TAIR10	AT3G13370	CDS	1	567
AT3G21400.1.TAIR10	AT3G21400	CDS	217	783
AT3G56830.3.TAIR10	AT3G56830	CDS	229	795
AT4G22214.1.TAIR10	AT4G22214	CDS	49	615
AT5G13880.1.TAIR10	AT5G13880	CDS	67	633
AT5G38310.1.TAIR10	AT5G38310	CDS	75	641
AT5G67110.3.TAIR10	AT5G67110	CDS	46	612
AT1G05870.2.TAIR10	AT1G05870	CDS	48	617
AT1G11593.1.TAIR10	AT1G11593	CDS	1	570
AT1G26665.2.TAIR10	AT1G26665	CDS	99	668
AT1G47410.1.TAIR10	AT1G47410	CDS	54	623
AT1G55190.1.TAIR10	AT1G55190	CDS	54	623
AT1G67740.1.TAIR10	AT1G67740	CDS	157	726
AT2G27930.1.TAIR10	AT2G27930	CDS	1	570
AT2G39320.1.TAIR10	AT2G39320	CDS	1	570
AT3G05975.1.TAIR10	AT3G05975	CDS	1	570
AT3G25120.1.TAIR10	AT3G25120	CDS	56	625
AT3G50450.1.TAIR10	AT3G50450	CDS	1	570
AT4G18740.3.TAIR10	AT4G18740	CDS	180	749
AT4G38090.2.TAIR10	AT4G38090	CDS	25	594
AT5G25390.2.TAIR10	AT5G25390	CDS	162	731
AT1G02430.1.TAIR10	AT1G02430	CDS	1	573
AT1G10200.1.TAIR10	AT1G10200	CDS	123	695
AT1G48690.1.TAIR10	AT1G48690	CDS	112	684
AT1G64230.5.TAIR10	AT1G64230	CDS	164	736
AT1G68260.1.TAIR10	AT1G68260	CDS	58	630
AT2G26210.1.TAIR10	AT2G26210	CDS	169	741
AT2G38130.1.TAIR10	AT2G38130	CDS	236	808
AT3G05741.1.TAIR10	AT3G05741	CDS	56	628
AT3G25520.2.TAIR10	AT3G25520	CDS	147	719
AT3G49770.1.TAIR10	AT3G49770	CDS	88	660
AT4G00420.2.TAIR10	AT4G00420	CDS	285	857
AT4G15620.1.TAIR10	AT4G15620	CDS	98	670
AT4G30590.1.TAIR10	AT4G30590	CDS	94	666
AT5G13450.2.TAIR10	AT5G13450	CDS	72	644
AT5G28490.1.TAIR10	AT5G28490	CDS	84	656
AT5G63400.2.TAIR10	AT5G63400	CDS	91	663
AT1G24450.1.TAIR10	AT1G24450	CDS	49	624
AT1G48830.2.TAIR10	AT1G48830	CDS	44	619
AT1G64640.1.TAIR10	AT1G64640	CDS	46	621
AT1G73770.2.TAIR10	AT1G73770	CDS	88	663
AT2G02390.2.TAIR10	AT2G02390	CDS	117	692
AT2G14890.1.TAIR10	AT2G14890	CDS	59	634
AT2G32690.2.TAIR10	AT2G32690	CDS	58	633
AT3G02560.1.TAIR10	AT3G02560	CDS	118	693
AT3G12530.2.TAIR10	AT3G12530	CDS	39	614
AT3G27660.1.TAIR10	AT3G27660	CDS	97	672
AT3G43720.2.TAIR10	AT3G43720	CDS	51	626
AT3G56210.1.TAIR10	AT3G56210	CDS	98	673
AT4G17870.1.TAIR10	AT4G17870	CDS	115	690
AT4G25690.1.TAIR10	AT4G25690	CDS	803	1378
AT5G06650.1.TAIR10	AT5G06650	CDS	1	576
AT5G38890.1.TAIR10	AT5G38890	CDS	28	603
AT5G52200.1.TAIR10	AT5G52200	CDS	41	616
AT1G01250.1.TAIR10	AT1G01250	CDS	22	600
AT1G13360.2.TAIR10	AT1G13360	CDS	155	733
AT1G43160.1.TAIR10	AT1G43160	CDS	177	755
AT1G69935.1.TAIR10	AT1G69935	CDS	45	623
AT1G77080.2.TAIR10	AT1G77080	CDS	43	621
AT2G17785.1.TAIR10	AT2G17785	CDS	1	579
AT2G35900.1.TAIR10	AT2G35900	CDS	114	692
AT3G03120.1.TAIR10	AT3G03120	CDS	193	771
AT3G46130.2.TAIR10	AT3G46130	CDS	332	910
AT4G04090.1.TAIR10	AT4G04090	CDS	1	579
AT4G29160.2.TAIR10	AT4G29160	CDS	547	1125
AT5G10580.2.TAIR10	AT5G10580	CDS	75	653
AT5G27980.1.TAIR10	AT5G27980	CDS	51	629
AT5G38920.1.TAIR10	AT5G38920	CDS	1	579
AT5G54660.1.TAIR10	AT5G54660	CDS	46	624
ATMG00640.1.TAIR10	ATMG00640	CDS	1	579
AT1G12530.1.TAIR10	AT1G12530	CDS	17	598
AT1G27950.1.TAIR10	AT1G27950	CDS	37	618
AT1G47271.1.TAIR10	AT1G47271	CDS	44	625
AT1G61150.3.TAIR10	AT1G61150	CDS	340	921
AT1G73820.1.TAIR10	AT1G73820	CDS	54	635
AT2G15670.1.TAIR10	AT2G15670	CDS	1	582
AT2G32690.3.TAIR10	AT2G32690	CDS	58	639
AT3G03405.1.TAIR10	AT3G03405	CDS	1	582
AT3G10915.3.TAIR10	AT3G10915	CDS	667	1248
AT3G23380.1.TAIR10	AT3G23380	CDS	1	582
AT3G50970.1.TAIR10	AT3G50970	CDS	49	630
AT4G02080.1.TAIR10	AT4G02080	CDS	101	682
AT4G15160.2.TAIR10	AT4G15160	CDS	43	624
AT4G28840.1.TAIR10	AT4G28840	CDS	71	652
AT5G07510.1.TAIR10	AT5G07510	CDS	67	648
AT5G43170.1.TAIR10	AT5G43170	CDS	16	597
AT1G13360.1.TAIR10	AT1G13360	CDS	81	665
AT1G33140.1.TAIR10	AT1G33140	CDS	86	670
AT2G05400.2.TAIR10	AT2G05400	CDS	345	929
AT2G35010.1.TAIR10	AT2G35010	CDS	128	712
AT2G40440.1.TAIR10	AT2G40440	CDS	1	585
AT3G10915.6.TAIR10	AT3G10915	CDS	313	897
AT3G23760.1.TAIR10	AT3G23760	CDS	31	615
AT3G55390.1.TAIR10	AT3G55390	CDS	171	755
AT4G00130.1.TAIR10	AT4G00130	CDS	149	733
AT5G06430.1.TAIR10	AT5G06430	CDS	64	648
AT5G64810.1.TAIR10	AT5G64810	CDS	3	587
AT1G20090.1.TAIR10	AT1G20090	CDS	302	889
AT1G53670.2.TAIR10	AT1G53670	CDS	47	634
AT1G70670.1.TAIR10	AT1G70670	CDS	249	836
AT1G78815.1.TAIR10	AT1G78815	CDS	105	692
AT2G35480.1.TAIR10	AT2G35480	CDS	121	708
AT3G18560.1.TAIR10	AT3G18560	CDS	75	662
AT3G29100.1.TAIR10	AT3G29100	CDS	684	1271
AT3G59440.1.TAIR10	AT3G59440	CDS	69	656
AT4G31130.1.TAIR10	AT4G31130	CDS	252	839
AT5G14030.2.TAIR10	AT5G14030	CDS	95	682
AT5G38140.1.TAIR10	AT5G38140	CDS	134	721
AT5G49210.1.TAIR10	AT5G49210	CDS	216	803
AT5G52390.1.TAIR10	AT5G52390	CDS	92	679
AT1G13600.1.TAIR10	AT1G13600	CDS	93	683
AT1G22290.1.TAIR10	AT1G22290	CDS	1	591
AT1G63855.3.TAIR10	AT1G63855	CDS	14	604
AT1G75840.1.TAIR10	AT1G75840	CDS	258	848
AT2G07714.1.TAIR10	AT2G07714	CDS	1	591
AT2G38640.1.TAIR10	AT2G38640	CDS	88	678
AT3G13445.2.TAIR10	AT3G13445	CDS	263	853
AT3G26510.1.TAIR10	AT3G26510	CDS	73	663
AT4G01900.1.TAIR10	AT4G01900	CDS	52	642
AT4G36900.1.TAIR10	AT4G36900	CDS	202	792
AT5G11360.1.TAIR10	AT5G11360	CDS	97	687
AT5G22240.1.TAIR10	AT5G22240	CDS	1	591
AT5G39540.1.TAIR10	AT5G39540	CDS	1	591
AT5G65050.3.TAIR10	AT5G65050	CDS	162	752
AT1G08810.2.TAIR10	AT1G08810	CDS	149	742
AT1G20890.1.TAIR10	AT1G20890	CDS	120	713
AT1G54260.1.TAIR10	AT1G54260	CDS	277	870
AT1G71780.1.TAIR10	AT1G71780	CDS	13	606
AT2G17800.1.TAIR10	AT2G17800	CDS	458	1051
AT3G02370.2.TAIR10	AT3G02370	CDS	158	751
AT3G44890.1.TAIR10	AT3G44890	CDS	72	665
AT3G58450.2.TAIR10	AT3G58450	CDS	36	629
AT4G13830.2.TAIR10	AT4G13830	CDS	95	688
AT4G21090.2.TAIR10	AT4G21090	CDS	188	781
AT4G35950.1.TAIR10	AT4G35950	CDS	350	943
AT5G10360.2.TAIR10	AT5G10360	CDS	93	686
AT5G41640.1.TAIR10	AT5G41640	CDS	1	594
AT5G57040.1.TAIR10	AT5G57040	CDS	131	724
AT1G29040.1.TAIR10	AT1G29040	CDS	52	648
AT1G48610.2.TAIR10	AT1G48610	CDS	229	825
AT1G79790.2.TAIR10	AT1G79790	CDS	281	877
AT2G24480.1.TAIR10	AT2G24480	CDS	1	597
AT2G43760.2.TAIR10	AT2G43760	CDS	203	799
AT2G47910.2.TAIR10	AT2G47910	CDS	266	862
AT3G17460.1.TAIR10	AT3G17460	CDS	1	597
AT3G27520.1.TAIR10	AT3G27520	CDS	63	659
AT3G55880.1.TAIR10	AT3G55880	CDS	92	688
AT4G07740.1.TAIR10	AT4G07740	CDS	1	597
AT1G63410.1.TAIR10	AT1G63410	CDS	1	627
AT1G73350.1.TAIR10	AT1G73350	CDS	1	627
AT2G17940.1.TAIR10	AT2G17940	CDS	54	680
AT2G46000.1.TAIR10	AT2G46000	CDS	133	759
AT3G04900.1.TAIR10	AT3G04900	CDS	1	627
AT3G20750.1.TAIR10	AT3G20750	CDS	89	715
AT4G02770.1.TAIR10	AT4G02770	CDS	73	699
AT4G20000.1.TAIR10	AT4G20000	CDS	58	684
AT4G26730.1.TAIR10	AT4G26730	CDS	1	627
AT5G01790.1.TAIR10	AT5G01790	CDS	14	640
AT5G25340.1.TAIR10	AT5G25340	CDS	221	847
AT5G39330.2.TAIR10	AT5G39330	CDS	36	662
AT5G55680.1.TAIR10	AT5G55680	CDS	1	627
AT1G08770.1.TAIR10	AT1G08770	CDS	51	680
AT1G33040.1.TAIR10	AT1G33040	CDS	78	707
AT1G70400.2.TAIR10	AT1G70400	CDS	86	715
AT2G21530.1.TAIR10	AT2G21530	CDS	49	678
AT2G40450.1.TAIR10	AT2G40450	CDS	1	630
AT3G10190.1.TAIR10	AT3G10190	CDS	12	641
AT3G16780.1.TAIR10	AT3G16780	CDS	58	687
AT3G47300.1.TAIR10	AT3G47300	CDS	69	698
AT3G56110.1.TAIR10	AT3G56110	CDS	152	781
AT4G03965.1.TAIR10	AT4G03965	CDS	104	733
AT4G28950.1.TAIR10	AT4G28950	CDS	296	925
AT5G02040.1.TAIR10	AT5G02040	CDS	265	894
AT5G06790.1.TAIR10	AT5G06790	CDS	24	653
AT5G20110.1.TAIR10	AT5G20110	CDS	94	723
AT5G58260.1.TAIR10	AT5G58260	CDS	16	645
AT1G27390.1.TAIR10	AT1G27390	CDS	90	722
AT1G50000.2.TAIR10	AT1G50000	CDS	2	634
AT2G04690.1.TAIR10	AT2G04690	CDS	132	764
AT2G42340.1.TAIR10	AT2G42340	CDS	106	738
AT2G46190.1.TAIR10	AT2G46190	CDS	1	633
AT3G25580.1.TAIR10	AT3G25580	CDS	73	705
AT4G03280.2.TAIR10	AT4G03280	CDS	286	918
AT4G20280.1.TAIR10	AT4G20280	CDS	168	800
AT4G25790.1.TAIR10	AT4G25790	CDS	58	690
AT5G03530.1.TAIR10	AT5G03530	CDS	330	962
AT5G23360.1.TAIR10	AT5G23360	CDS	78	710
AT5G49260.1.TAIR10	AT5G49260	CDS	1	633
AT5G51440.1.TAIR10	AT5G51440	CDS	80	712
AT5G59240.1.TAIR10	AT5G59240	CDS	64	696
AT5G62165.2.TAIR10	AT5G62165	CDS	241	873
AT1G10480.1.TAIR10	AT1G10480	CDS	44	679
AT1G49940.3.TAIR10	AT1G49940	CDS	158	793
AT1G72360.1.TAIR10	AT1G72360	CDS	331	966
AT2G18990.1.TAIR10	AT2G18990	CDS	71	706
AT2G35970.1.TAIR10	AT2G35970	CDS	1	636
AT3G06000.1.TAIR10	AT3G06000	CDS	1	636
AT3G25070.1.TAIR10	AT3G25070	CDS	149	784
AT3G54210.1.TAIR10	AT3G54210	CDS	51	686
AT4G09590.1.TAIR10	AT4G09590	CDS	1	636
AT4G19690.1.TAIR10	AT4G19690	CDS	62	697
AT4G36620.1.TAIR10	AT4G36620	CDS	82	717
AT5G20630.1.TAIR10	AT5G20630	CDS	44	679
AT5G49230.1.TAIR10	AT5G49230	CDS	123	758
AT5G59950.4.TAIR10	AT5G59950	CDS	139	774
AT1G12320.1.TAIR10	AT1G12320	CDS	70	708
AT1G28100.5.TAIR10	AT1G28100	CDS	408	1046
AT1G43890.2.TAIR10	AT1G43890	CDS	112	750
AT1G53760.2.TAIR10	AT1G53760	CDS	179	817
AT2G07806.1.TAIR10	AT2G07806	CDS	1	639	Yes
AT2G33793.1.TAIR10	AT2G33793	CDS	114	752
AT3G04720.1.TAIR10	AT3G04720	CDS	32	670
AT3G17370.1.TAIR10	AT3G17370	CDS	1	639
AT4G02520.1.TAIR10	AT4G02520	CDS	130	768
AT4G09620.1.TAIR10	AT4G09620	CDS	204	842
AT4G14746.1.TAIR10	AT4G14746	CDS	1	639
AT4G25100.3.TAIR10	AT4G25100	CDS	58	696
AT4G37020.1.TAIR10	AT4G37020	CDS	82	720
AT5G38320.1.TAIR10	AT5G38320	CDS	37	675
AT5G47320.1.TAIR10	AT5G47320	CDS	99	737
AT1G12830.1.TAIR10	AT1G12830	CDS	118	759
AT1G26300.2.TAIR10	AT1G26300	CDS	9	650
AT1G32700.1.TAIR10	AT1G32700	CDS	156	797
AT1G64470.1.TAIR10	AT1G64470	CDS	347	988
AT2G01990.1.TAIR10	AT2G01990	CDS	70	711
AT2G19830.1.TAIR10	AT2G19830	CDS	153	794
AT2G40380.1.TAIR10	AT2G40380	CDS	68	709
AT3G29300.1.TAIR10	AT3G29300	CDS	1	642
AT3G51730.1.TAIR10	AT3G51730	CDS	204	845
AT4G08740.1.TAIR10	AT4G08740	CDS	1	642
AT4G22550.1.TAIR10	AT4G22550	CDS	25	666
AT5G07190.1.TAIR10	AT5G07190	CDS	49	690
AT5G26700.1.TAIR10	AT5G26700	CDS	78	719
AT5G53730.1.TAIR10	AT5G53730	CDS	98	739
AT1G02780.1.TAIR10	AT1G02780	CDS	75	719
AT1G37150.1.TAIR10	AT1G37150	CDS	351	995
AT1G64480.1.TAIR10	AT1G64480	CDS	1	645
AT1G80970.1.TAIR10	AT1G80970	CDS	18	662
AT2G34840.2.TAIR10	AT2G34840	CDS	445	1089
AT2G43130.1.TAIR10	AT2G43130	CDS	33	677
AT2G45660.1.TAIR10	AT2G45660	CDS	415	1059
AT3G08920.1.TAIR10	AT3G08920	CDS	39	683
AT3G32960.1.TAIR10	AT3G32960	CDS	1	645
AT3G60810.1.TAIR10	AT3G60810	CDS	61	705
AT4G18740.2.TAIR10	AT4G18740	CDS	94	738
AT4G26560.1.TAIR10	AT4G26560	CDS	1	645
AT5G02770.1.TAIR10	AT5G02770	CDS	88	732
AT5G15670.1.TAIR10	AT5G15670	CDS	1	645
AT5G40350.1.TAIR10	AT5G40350	CDS	189	833
AT5G52270.1.TAIR10	AT5G52270	CDS	1	645
AT5G62480.2.TAIR10	AT5G62480	CDS	28	672
AT1G19200.1.TAIR10	AT1G19200	CDS	1	648
AT1G63380.2.TAIR10	AT1G63380	CDS	26	673
AT1G74045.1.TAIR10	AT1G74045	CDS	1	648
AT2G13570.1.TAIR10	AT2G13570	CDS	1	648
AT2G37680.1.TAIR10	AT2G37680	CDS	59	706
AT2G45250.2.TAIR10	AT2G45250	CDS	1	648
AT3G25040.1.TAIR10	AT3G25040	CDS	176	823
AT3G49930.1.TAIR10	AT3G49930	CDS	1	648
AT4G03153.1.TAIR10	AT4G03153	CDS	1	648
AT4G17440.2.TAIR10	AT4G17440	CDS	1	648
AT4G34730.1.TAIR10	AT4G34730	CDS	460	1107
AT5G20640.1.TAIR10	AT5G20640	CDS	140	787
AT5G54840.2.TAIR10	AT5G54840	CDS	96	743
ATCG00720.1.TAIR10	ATCG00720	CDS	1	648
AT1G08360.1.TAIR10	AT1G08360	CDS	78	728
AT1G22290.2.TAIR10	AT1G22290	CDS	48	698
AT1G25097.1.TAIR10	AT1G25097	CDS	1	651
AT1G53950.1.TAIR10	AT1G53950	CDS	1	651
AT1G76480.1.TAIR10	AT1G76480	CDS	1	651
AT2G27530.1.TAIR10	AT2G27530	CDS	113	763
AT2G36920.1.TAIR10	AT2G36920	CDS	41	691
AT3G01513.1.TAIR10	AT3G01513	CDS	23	673
AT3G17440.2.TAIR10	AT3G17440	CDS	213	863
AT3G23190.1.TAIR10	AT3G23190	CDS	157	807
AT3G46060.3.TAIR10	AT3G46060	CDS	136	786
AT3G53610.2.TAIR10	AT3G53610	CDS	79	729
AT3G55420.1.TAIR10	AT3G55420	CDS	204	854
AT4G09960.2.TAIR10	AT4G09960	CDS	84	734
AT4G28556.1.TAIR10	AT4G28556	CDS	651	1301
AT5G07110.1.TAIR10	AT5G07110	CDS	122	772
AT5G11950.2.TAIR10	AT5G11950	CDS	54	704
AT5G24040.2.TAIR10	AT5G24040	CDS	24	674
AT5G37280.1.TAIR10	AT5G37280	CDS	1	651
AT5G57790.1.TAIR10	AT5G57790	CDS	186	836
AT1G02950.4.TAIR10	AT1G02950	CDS	120	773
AT1G10460.1.TAIR10	AT1G10460	CDS	90	743
AT1G23440.1.TAIR10	AT1G23440	CDS	142	795
AT1G54680.3.TAIR10	AT1G54680	CDS	77	730
AT1G78370.1.TAIR10	AT1G78370	CDS	87	740
AT2G30060.1.TAIR10	AT2G30060	CDS	121	774
AT3G02670.1.TAIR10	AT3G02670	CDS	25	678
AT3G15060.1.TAIR10	AT3G15060	CDS	74	727
AT3G43950.1.TAIR10	AT3G43950	CDS	1	654
AT3G60600.2.TAIR10	AT3G60600	CDS	143	796
AT4G10970.1.TAIR10	AT4G10970	CDS	66	719
AT4G37925.1.TAIR10	AT4G37925	CDS	70	723
AT5G01800.1.TAIR10	AT5G01800	CDS	163	816
AT5G11090.1.TAIR10	AT5G11090	CDS	117	770
AT5G22440.1.TAIR10	AT5G22440	CDS	91	744
AT5G41960.1.TAIR10	AT5G41960	CDS	47	700
AT1G11890.1.TAIR10	AT1G11890	CDS	148	804
AT1G61520.2.TAIR10	AT1G61520	CDS	421	1077
AT2G04845.1.TAIR10	AT2G04845	CDS	11	667
AT2G19630.2.TAIR10	AT2G19630	CDS	1	657
AT2G33030.1.TAIR10	AT2G33030	CDS	1	657
AT2G41340.1.TAIR10	AT2G41340	CDS	19	675
AT3G23240.1.TAIR10	AT3G23240	CDS	62	718
AT3G52155.1.TAIR10	AT3G52155	CDS	46	702
AT3G60780.1.TAIR10	AT3G60780	CDS	39	695
AT4G27990.1.TAIR10	AT4G27990	CDS	46	702
AT5G21090.1.TAIR10	AT5G21090	CDS	156	812
AT5G26630.1.TAIR10	AT5G26630	CDS	1	657
AT5G49380.1.TAIR10	AT5G49380	CDS	1	657
AT1G02475.1.TAIR10	AT1G02475	CDS	74	733
AT1G12890.1.TAIR10	AT1G12890	CDS	1	660
AT1G36940.2.TAIR10	AT1G36940	CDS	293	952
AT1G48960.1.TAIR10	AT1G48960	CDS	95	754
AT1G56700.1.TAIR10	AT1G56700	CDS	229	888
AT1G78380.1.TAIR10	AT1G78380	CDS	88	747
AT2G25340.1.TAIR10	AT2G25340	CDS	1	660
AT2G31550.1.TAIR10	AT2G31550	CDS	439	1098
AT3G02070.1.TAIR10	AT3G02070	CDS	186	845
AT3G15300.1.TAIR10	AT3G15300	CDS	96	755
AT3G25090.2.TAIR10	AT3G25090	CDS	1	660
AT3G58370.1.TAIR10	AT3G58370	CDS	1	660
AT4G09070.1.TAIR10	AT4G09070	CDS	1	660
AT4G14805.1.TAIR10	AT4G14805	CDS	1	660
AT4G32150.1.TAIR10	AT4G32150	CDS	229	888
AT5G23370.1.TAIR10	AT5G23370	CDS	71	730
AT5G48657.2.TAIR10	AT5G48657	CDS	35	694
AT5G54410.1.TAIR10	AT5G54410	CDS	1	660
AT5G61650.1.TAIR10	AT5G61650	CDS	20	679
AT1G04450.1.TAIR10	AT1G04450	CDS	222	884
AT1G14620.2.TAIR10	AT1G14620	CDS	104	766
AT1G18980.1.TAIR10	AT1G18980	CDS	20	682
AT1G46912.2.TAIR10	AT1G46912	CDS	1	663
AT1G67080.1.TAIR10	AT1G67080	CDS	180	842
AT2G18240.2.TAIR10	AT2G18240	CDS	182	844
AT2G24790.2.TAIR10	AT2G24790	CDS	62	724
AT3G07190.1.TAIR10	AT3G07190	CDS	293	955
AT3G15810.1.TAIR10	AT3G15810	CDS	111	773
AT3G49890.1.TAIR10	AT3G49890	CDS	127	789
AT4G03630.1.TAIR10	AT4G03630	CDS	1	663
AT4G24660.1.TAIR10	AT4G24660	CDS	125	787
AT5G12340.1.TAIR10	AT5G12340	CDS	1	663
AT5G29560.1.TAIR10	AT5G29560	CDS	1	663
AT5G49010.1.TAIR10	AT5G49010	CDS	234	896
AT5G56060.1.TAIR10	AT5G56060	CDS	1	663
AT1G02750.1.TAIR10	AT1G02750	CDS	177	842
AT1G11905.1.TAIR10	AT1G11905	CDS	112	777
AT1G30550.2.TAIR10	AT1G30550	CDS	19	684
AT1G49940.2.TAIR10	AT1G49940	CDS	158	823
AT1G66580.1.TAIR10	AT1G66580	CDS	44	709
AT2G04420.1.TAIR10	AT2G04420	CDS	73	738
AT2G27370.1.TAIR10	AT2G27370	CDS	100	765
AT2G46150.1.TAIR10	AT2G46150	CDS	22	687
AT3G16990.1.TAIR10	AT3G16990	CDS	68	733
AT3G63120.1.TAIR10	AT3G63120	CDS	157	822
AT4G13266.1.TAIR10	AT4G13266	CDS	53	718
AT4G34560.1.TAIR10	AT4G34560	CDS	289	954
AT5G12230.1.TAIR10	AT5G12230	CDS	336	1001
AT5G20020.1.TAIR10	AT5G20020	CDS	94	759
AT5G38960.1.TAIR10	AT5G38960	CDS	1	666
AT5G39510.1.TAIR10	AT5G39510	CDS	144	809
AT5G49860.1.TAIR10	AT5G49860	CDS	1	666
AT5G55190.1.TAIR10	AT5G55190	CDS	110	775
AT1G05550.2.TAIR10	AT1G05550	CDS	70	738
AT1G17330.1.TAIR10	AT1G17330	CDS	58	726
AT1G25155.1.TAIR10	AT1G25155	CDS	1	669
AT1G30070.1.TAIR10	AT1G30070	CDS	80	748
AT1G43950.1.TAIR10	AT1G43950	CDS	1	669
AT1G78360.1.TAIR10	AT1G78360	CDS	1	669
AT2G01818.1.TAIR10	AT2G01818	CDS	153	821
AT2G26970.1.TAIR10	AT2G26970	CDS	12	680
AT3G04180.1.TAIR10	AT3G04180	CDS	108	776
AT3G18690.1.TAIR10	AT3G18690	CDS	92	760
AT3G24570.2.TAIR10	AT3G24570	CDS	111	779
AT3G57080.1.TAIR10	AT3G57080	CDS	22	690
AT4G15940.1.TAIR10	AT4G15940	CDS	73	741
AT5G04600.1.TAIR10	AT5G04600	CDS	65	733
AT5G20290.1.TAIR10	AT5G20290	CDS	55	723
AT5G38910.1.TAIR10	AT5G38910	CDS	1	669
AT5G39190.1.TAIR10	AT5G39190	CDS	36	704
AT5G52980.1.TAIR10	AT5G52980	CDS	81	749
AT1G05190.1.TAIR10	AT1G05190	CDS	93	764
AT1G15880.1.TAIR10	AT1G15880	CDS	245	916
AT1G54680.1.TAIR10	AT1G54680	CDS	77	748
AT1G63970.2.TAIR10	AT1G63970	CDS	1	672
AT1G78030.1.TAIR10	AT1G78030	CDS	1	672
AT2G43560.1.TAIR10	AT2G43560	CDS	114	785
AT3G22961.1.TAIR10	AT3G22961	CDS	1	672
AT3G60820.2.TAIR10	AT3G60820	CDS	131	802
AT4G19550.2.TAIR10	AT4G19550	CDS	188	859
AT5G01640.1.TAIR10	AT5G01640	CDS	113	784
AT5G22791.1.TAIR10	AT5G22791	CDS	573	1244
AT5G42630.2.TAIR10	AT5G42630	CDS	110	781
AT5G52970.1.TAIR10	AT5G52970	CDS	22	693
AT1G18760.1.TAIR10	AT1G18760	CDS	1	675
AT1G55260.2.TAIR10	AT1G55260	CDS	54	728
AT1G70220.1.TAIR10	AT1G70220	CDS	1	675
AT2G29450.1.TAIR10	AT2G29450	CDS	72	746
AT2G40470.1.TAIR10	AT2G40470	CDS	107	781
AT2G46610.2.TAIR10	AT2G46610	CDS	731	1405
AT3G16700.1.TAIR10	AT3G16700	CDS	89	763
AT3G44310.2.TAIR10	AT3G44310	CDS	286	960
AT4G01883.1.TAIR10	AT4G01883	CDS	95	769
AT4G21280.2.TAIR10	AT4G21280	CDS	45	719
AT4G34960.1.TAIR10	AT4G34960	CDS	261	935
AT5G13830.1.TAIR10	AT5G13830	CDS	1	675
AT5G41850.1.TAIR10	AT5G41850	CDS	253	927
AT5G55870.1.TAIR10	AT5G55870	CDS	1	675
AT1G13670.1.TAIR10	AT1G13670	CDS	46	723
AT1G29395.1.TAIR10	AT1G29395	CDS	83	760
AT1G49210.1.TAIR10	AT1G49210	CDS	106	783
AT1G58330.1.TAIR10	AT1G58330	CDS	21	698
AT1G71970.1.TAIR10	AT1G71970	CDS	72	749
AT2G06530.1.TAIR10	AT2G06530	CDS	169	846
AT2G29350.2.TAIR10	AT2G29350	CDS	123	800
AT2G36900.2.TAIR10	AT2G36900	CDS	149	826
AT2G41310.1.TAIR10	AT2G41310	CDS	348	1025
AT3G07195.1.TAIR10	AT3G07195	CDS	68	745
AT3G21150.1.TAIR10	AT3G21150	CDS	150	827
AT3G53490.1.TAIR10	AT3G53490	CDS	195	872
AT4G17560.1.TAIR10	AT4G17560	CDS	65	742
AT4G21510.1.TAIR10	AT4G21510	CDS	139	816
AT4G38370.1.TAIR10	AT4G38370	CDS	74	751
AT5G24780.2.TAIR10	AT5G24780	CDS	69	746
AT5G59380.1.TAIR10	AT5G59380	CDS	61	738
AT1G02180.1.TAIR10	AT1G02180	CDS	141	821
AT1G14630.1.TAIR10	AT1G14630	CDS	41	721
AT1G26940.1.TAIR10	AT1G26940	CDS	68	748
AT1G49480.1.TAIR10	AT1G49480	CDS	500	1180
AT1G61150.6.TAIR10	AT1G61150	CDS	147	827
AT1G66070.1.TAIR10	AT1G66070	CDS	211	891
AT2G23990.2.TAIR10	AT2G23990	CDS	1	681
AT2G35550.3.TAIR10	AT2G35550	CDS	153	833
AT2G45800.1.TAIR10	AT2G45800	CDS	123	803
AT3G15250.1.TAIR10	AT3G15250	CDS	13	693
AT3G43833.1.TAIR10	AT3G43833	CDS	153	833
AT4G01340.1.TAIR10	AT4G01340	CDS	1	681
AT4G13490.1.TAIR10	AT4G13490	CDS	1	681
AT4G33250.1.TAIR10	AT4G33250	CDS	95	775
AT5G03495.1.TAIR10	AT5G03495	CDS	227	907
AT5G24250.1.TAIR10	AT5G24250	CDS	1	681
AT5G51700.1.TAIR10	AT5G51700	CDS	63	743
AT5G57150.2.TAIR10	AT5G57150	CDS	176	856
AT5G65270.1.TAIR10	AT5G65270	CDS	110	790
AT1G14270.4.TAIR10	AT1G14270	CDS	609	1292
AT1G27045.1.TAIR10	AT1G27045	CDS	285	968
AT1G49015.1.TAIR10	AT1G49015	CDS	1	684
AT1G62240.1.TAIR10	AT1G62240	CDS	58	741
AT1G69720.2.TAIR10	AT1G69720	CDS	97	780
AT2G22850.2.TAIR10	AT2G22850	CDS	117	800
AT2G30933.1.TAIR10	AT2G30933	CDS	210	893
AT2G41445.1.TAIR10	AT2G41445	CDS	1	684
AT2G47560.1.TAIR10	AT2G47560	CDS	112	795
AT3G04990.1.TAIR10	AT3G04990	CDS	1	684
AT3G43800.1.TAIR10	AT3G43800	CDS	71	754
AT4G17900.1.TAIR10	AT4G17900	CDS	177	860
AT5G06340.1.TAIR10	AT5G06340	CDS	102	785
AT5G57950.1.TAIR10	AT5G57950	CDS	57	740
AT5G64160.1.TAIR10	AT5G64160	CDS	12	695
AT1G07140.1.TAIR10	AT1G07140	CDS	106	792
AT1G16240.3.TAIR10	AT1G16240	CDS	214	900
AT1G68650.1.TAIR10	AT1G68650	CDS	85	771
AT2G02390.3.TAIR10	AT2G02390	CDS	117	803
AT2G39000.2.TAIR10	AT2G39000	CDS	30	716
AT3G23250.2.TAIR10	AT3G23250	CDS	533	1219
AT3G48600.2.TAIR10	AT3G48600	CDS	78	764
AT3G56560.1.TAIR10	AT3G56560	CDS	1	687
AT4G00220.1.TAIR10	AT4G00220	CDS	112	798
AT4G03580.1.TAIR10	AT4G03580	CDS	1	687
AT4G22305.1.TAIR10	AT4G22305	CDS	137	823
AT4G39100.1.TAIR10	AT4G39100	CDS	149	835
AT5G19630.1.TAIR10	AT5G19630	CDS	88	774
AT5G62290.2.TAIR10	AT5G62290	CDS	82	768
AT1G04250.1.TAIR10	AT1G04250	CDS	125	814
AT1G30070.2.TAIR10	AT1G30070	CDS	69	758
AT1G63270.1.TAIR10	AT1G63270	CDS	248	937
AT1G80990.1.TAIR10	AT1G80990	CDS	1	690
AT3G04150.1.TAIR10	AT3G04150	CDS	43	732
AT3G24110.1.TAIR10	AT3G24110	CDS	1	690
AT4G02890.1.TAIR10	AT4G02890	CDS	68	757
AT4G05050.1.TAIR10	AT4G05050	CDS	93	782
AT4G25330.1.TAIR10	AT4G25330	CDS	1	690
AT5G18710.1.TAIR10	AT5G18710	CDS	1229	1918
AT5G47190.1.TAIR10	AT5G47190	CDS	44	733
ATCG00530.1.TAIR10	ATCG00530	CDS	1	690
AT1G27385.3.TAIR10	AT1G27385	CDS	1	693
AT1G53260.2.TAIR10	AT1G53260	CDS	467	1159
AT2G02990.1.TAIR10	AT2G02990	CDS	209	901
AT2G47320.1.TAIR10	AT2G47320	CDS	58	750
AT3G12410.1.TAIR10	AT3G12410	CDS	2	694
AT3G16690.1.TAIR10	AT3G16690	CDS	66	758
AT3G48330.2.TAIR10	AT3G48330	CDS	1	693
AT3G51610.1.TAIR10	AT3G51610	CDS	100	792
AT3G56830.1.TAIR10	AT3G56830	CDS	479	1171
AT4G05180.1.TAIR10	AT4G05180	CDS	74	766
AT4G25410.1.TAIR10	AT4G25410	CDS	18	710
AT5G07600.1.TAIR10	AT5G07600	CDS	41	733
AT5G37550.1.TAIR10	AT5G37550	CDS	77	769
AT5G50430.3.TAIR10	AT5G50430	CDS	292	984
AT1G02380.1.TAIR10	AT1G02380	CDS	305	1000
AT1G08970.2.TAIR10	AT1G08970	CDS	167	862
AT1G20520.1.TAIR10	AT1G20520	CDS	1	696
AT1G44224.1.TAIR10	AT1G44224	CDS	53	748
AT1G59940.1.TAIR10	AT1G59940	CDS	79	774
AT1G69520.1.TAIR10	AT1G69520	CDS	99	794
AT2G16030.1.TAIR10	AT2G16030	CDS	9	704
AT2G29350.3.TAIR10	AT2G29350	CDS	117	812
AT3G02290.1.TAIR10	AT3G02290	CDS	425	1120
AT3G13224.1.TAIR10	AT3G13224	CDS	89	784
AT3G29575.4.TAIR10	AT3G29575	CDS	74	769
AT3G51040.1.TAIR10	AT3G51040	CDS	195	890
AT3G61070.1.TAIR10	AT3G61070	CDS	244	939
AT4G10925.1.TAIR10	AT4G10925	CDS	209	904
AT4G24080.1.TAIR10	AT4G24080	CDS	27	722
AT5G03590.1.TAIR10	AT5G03590	CDS	1	696
AT5G63310.1.TAIR10	AT5G63310	CDS	24	719
AT1G11840.5.TAIR10	AT1G11840	CDS	307	1005
AT1G20810.1.TAIR10	AT1G20810	CDS	20	718
AT1G56100.1.TAIR10	AT1G56100	CDS	1	699
AT1G67540.1.TAIR10	AT1G67540	CDS	289	987
AT2G27490.2.TAIR10	AT2G27490	CDS	304	1002
AT2G30260.1.TAIR10	AT2G30260	CDS	76	774
AT2G42770.1.TAIR10	AT2G42770	CDS	80	778
AT3G14670.1.TAIR10	AT3G14670	CDS	1	699
AT3G47550.1.TAIR10	AT3G47550	CDS	190	888
AT4G11600.1.TAIR10	AT4G11600	CDS	46	744
AT4G18650.1.TAIR10	AT4G18650	CDS	18	716
AT4G33980.2.TAIR10	AT4G33980	CDS	114	812
AT5G15790.2.TAIR10	AT5G15790	CDS	454	1152
AT5G59760.1.TAIR10	AT5G59760	CDS	98	796
AT1G14620.1.TAIR10	AT1G14620	CDS	104	805
AT1G37140.1.TAIR10	AT1G37140	CDS	1	702
AT1G68510.1.TAIR10	AT1G68510	CDS	152	853
AT1G76940.1.TAIR10	AT1G76940	CDS	227	928
AT2G37810.1.TAIR10	AT2G37810	CDS	1	702
AT3G21260.3.TAIR10	AT3G21260	CDS	1	702
AT3G55030.1.TAIR10	AT3G55030	CDS	101	802
AT4G01600.1.TAIR10	AT4G01600	CDS	30	731
AT4G18230.1.TAIR10	AT4G18230	CDS	72	773
AT4G31870.1.TAIR10	AT4G31870	CDS	1	702
AT5G28310.1.TAIR10	AT5G28310	CDS	1	702
AT5G53360.1.TAIR10	AT5G53360	CDS	381	1082
AT1G16210.1.TAIR10	AT1G16210	CDS	106	810
AT1G67060.1.TAIR10	AT1G67060	CDS	114	818
AT1G80200.1.TAIR10	AT1G80200	CDS	1	705
AT2G18810.1.TAIR10	AT2G18810	CDS	1	705
AT2G42220.1.TAIR10	AT2G42220	CDS	68	772
AT3G24010.1.TAIR10	AT3G24010	CDS	35	739
AT3G48590.1.TAIR10	AT3G48590	CDS	45	749
AT4G09960.4.TAIR10	AT4G09960	CDS	196	900
AT4G24380.1.TAIR10	AT4G24380	CDS	20	724
AT4G38090.1.TAIR10	AT4G38090	CDS	25	729
AT5G40590.1.TAIR10	AT5G40590	CDS	100	804
AT5G52570.2.TAIR10	AT5G52570	CDS	116	820
AT1G04640.2.TAIR10	AT1G04640	CDS	431	1138
AT1G24807.1.TAIR10	AT1G24807	CDS	1	708
AT1G78780.4.TAIR10	AT1G78780	CDS	17	724
AT1G80590.1.TAIR10	AT1G80590	CDS	1	708
AT2G39000.3.TAIR10	AT2G39000	CDS	88	795
AT3G10640.1.TAIR10	AT3G10640	CDS	135	842
AT3G54200.1.TAIR10	AT3G54200	CDS	67	774
AT4G14730.1.TAIR10	AT4G14730	CDS	59	766
AT4G27390.1.TAIR10	AT4G27390	CDS	39	746
AT5G03790.1.TAIR10	AT5G03790	CDS	3	710
AT5G19940.2.TAIR10	AT5G19940	CDS	70	777
AT5G49710.3.TAIR10	AT5G49710	CDS	152	859
AT5G59780.3.TAIR10	AT5G59780	CDS	75	782
AT1G26100.1.TAIR10	AT1G26100	CDS	1	711
AT1G62850.3.TAIR10	AT1G62850	CDS	92	802
AT2G33380.1.TAIR10	AT2G33380	CDS	98	808
AT2G42360.1.TAIR10	AT2G42360	CDS	110	820
AT3G02950.1.TAIR10	AT3G02950	CDS	152	862
AT3G17670.1.TAIR10	AT3G17670	CDS	23	733
AT3G60590.4.TAIR10	AT3G60590	CDS	240	950
AT3G66654.2.TAIR10	AT3G66654	CDS	430	1140
AT4G10150.1.TAIR10	AT4G10150	CDS	1	711
AT4G35840.1.TAIR10	AT4G35840	CDS	123	833
AT5G16800.1.TAIR10	AT5G16800	CDS	269	979
AT5G36100.2.TAIR10	AT5G36100	CDS	256	966
AT5G62280.1.TAIR10	AT5G62280	CDS	93	803
AT1G02090.3.TAIR10	AT1G02090	CDS	80	793
AT1G21280.1.TAIR10	AT1G21280	CDS	61	774
AT1G53815.1.TAIR10	AT1G53815	CDS	1	714
AT1G62780.1.TAIR10	AT1G62780	CDS	40	753
AT2G27940.1.TAIR10	AT2G27940	CDS	22	735
AT3G14290.1.TAIR10	AT3G14290	CDS	113	826
AT3G52220.1.TAIR10	AT3G52220	CDS	95	808
AT4G20870.1.TAIR10	AT4G20870	CDS	219	932
AT4G30630.1.TAIR10	AT4G30630	CDS	411	1124
AT5G22794.2.TAIR10	AT5G22794	CDS	1	714
AT5G46780.1.TAIR10	AT5G46780	CDS	196	909
AT1G71260.1.TAIR10	AT1G71260	CDS	32	748
AT2G35460.1.TAIR10	AT2G35460	CDS	1	717
AT3G07800.1.TAIR10	AT3G07800	CDS	153	869
AT3G12930.1.TAIR10	AT3G12930	CDS	59	775
AT3G59320.2.TAIR10	AT3G59320	CDS	462	1178
AT4G18960.2.TAIR10	AT4G18960	CDS	631	1347
AT4G32340.1.TAIR10	AT4G32340	CDS	87	803
AT4G36840.1.TAIR10	AT4G36840	CDS	814	1530
AT5G13450.1.TAIR10	AT5G13450	CDS	108	824
AT5G27340.1.TAIR10	AT5G27340	CDS	1	717
AT5G42680.1.TAIR10	AT5G42680	CDS	45	761
AT5G57340.1.TAIR10	AT5G57340	CDS	383	1099
AT1G13580.1.TAIR10	AT1G13580	CDS	89	808
AT1G24480.1.TAIR10	AT1G24480	CDS	1	720
AT1G43970.1.TAIR10	AT1G43970	CDS	1	720
AT1G55300.2.TAIR10	AT1G55300	CDS	203	922
AT1G75040.1.TAIR10	AT1G75040	CDS	52	771
AT2G32520.1.TAIR10	AT2G32520	CDS	95	814
AT2G37210.2.TAIR10	AT2G37210	CDS	105	824
AT3G11620.3.TAIR10	AT3G11620	CDS	166	885
AT3G17611.2.TAIR10	AT3G17611	CDS	542	1261
AT3G44620.1.TAIR10	AT3G44620	CDS	30	749
AT3G46210.4.TAIR10	AT3G46210	CDS	125	844
AT3G63310.1.TAIR10	AT3G63310	CDS	104	823
AT4G25570.1.TAIR10	AT4G25570	CDS	106	825
AT5G01470.3.TAIR10	AT5G01470	CDS	26	745
AT5G14930.3.TAIR10	AT5G14930	CDS	115	834
AT5G38360.1.TAIR10	AT5G38360	CDS	70	789
AT5G51580.1.TAIR10	AT5G51580	CDS	233	952
AT1G20690.1.TAIR10	AT1G20690	CDS	649	1371
AT1G47389.1.TAIR10	AT1G47389	CDS	1	723
AT1G67360.1.TAIR10	AT1G67360	CDS	124	846
AT2G03430.1.TAIR10	AT2G03430	CDS	97	819
AT2G27790.2.TAIR10	AT2G27790	CDS	107	829
AT2G39790.1.TAIR10	AT2G39790	CDS	1	723
AT3G04090.1.TAIR10	AT3G04090	CDS	130	852
AT3G22260.1.TAIR10	AT3G22260	CDS	272	994
AT3G47640.3.TAIR10	AT3G47640	CDS	150	872
AT3G55600.1.TAIR10	AT3G55600	CDS	124	846
AT4G00180.1.TAIR10	AT4G00180	CDS	296	1018
AT4G37540.1.TAIR10	AT4G37540	CDS	157	879
AT5G16140.1.TAIR10	AT5G16140	CDS	91	813
AT5G48820.2.TAIR10	AT5G48820	CDS	63	785
ATMG00690.1.TAIR10	ATMG00690	CDS	1	723
AT1G22750.3.TAIR10	AT1G22750	CDS	52	777
AT1G68080.4.TAIR10	AT1G68080	CDS	750	1475
AT2G18690.2.TAIR10	AT2G18690	CDS	368	1093
AT2G40290.2.TAIR10	AT2G40290	CDS	166	891
AT2G46220.1.TAIR10	AT2G46220	CDS	185	910
AT3G13740.2.TAIR10	AT3G13740	CDS	35	760
AT3G44350.2.TAIR10	AT3G44350	CDS	1	726
AT3G58780.2.TAIR10	AT3G58780	CDS	322	1047
AT4G02450.1.TAIR10	AT4G02450	CDS	129	854
AT4G19910.1.TAIR10	AT4G19910	CDS	1	726
AT4G32175.1.TAIR10	AT4G32175	CDS	83	808
AT5G05610.1.TAIR10	AT5G05610	CDS	163	888
AT5G23140.1.TAIR10	AT5G23140	CDS	74	799
AT5G37900.1.TAIR10	AT5G37900	CDS	1	726
AT5G52480.1.TAIR10	AT5G52480	CDS	97	822
AT5G62520.2.TAIR10	AT5G62520	CDS	45	770
AT1G11360.1.TAIR10	AT1G11360	CDS	190	918
AT1G15870.1.TAIR10	AT1G15870	CDS	70	798
AT1G49590.1.TAIR10	AT1G49590	CDS	212	940
AT1G75060.1.TAIR10	AT1G75060	CDS	219	947
AT2G34310.3.TAIR10	AT2G34310	CDS	177	905
AT2G41240.1.TAIR10	AT2G41240	CDS	1	729
AT3G04150.2.TAIR10	AT3G04150	CDS	43	771
AT3G26070.1.TAIR10	AT3G26070	CDS	191	919
AT3G58670.1.TAIR10	AT3G58670	CDS	240	968
AT4G17680.2.TAIR10	AT4G17680	CDS	466	1194
AT4G39070.1.TAIR10	AT4G39070	CDS	89	817
AT5G11600.1.TAIR10	AT5G11600	CDS	85	813
AT5G42780.1.TAIR10	AT5G42780	CDS	66	794
AT5G51900.1.TAIR10	AT5G51900	CDS	1	729
AT5G59950.3.TAIR10	AT5G59950	CDS	41	769
AT1G02950.3.TAIR10	AT1G02950	CDS	32	763
AT1G15610.1.TAIR10	AT1G15610	CDS	37	768
AT1G27450.1.TAIR10	AT1G27450	CDS	204	935
AT1G61150.1.TAIR10	AT1G61150	CDS	216	947
AT1G75180.2.TAIR10	AT1G75180	CDS	526	1257
AT2G27260.1.TAIR10	AT2G27260	CDS	115	846
AT2G37410.1.TAIR10	AT2G37410	CDS	154	885
AT3G23050.1.TAIR10	AT3G23050	CDS	90	821
AT3G57860.1.TAIR10	AT3G57860	CDS	116	847
AT4G12960.2.TAIR10	AT4G12960	CDS	30	761
AT5G18290.1.TAIR10	AT5G18290	CDS	294	1025
AT5G47220.1.TAIR10	AT5G47220	CDS	70	801
AT5G55240.1.TAIR10	AT5G55240	CDS	38	769
AT5G66060.2.TAIR10	AT5G66060	CDS	1	732
AT1G18250.2.TAIR10	AT1G18250	CDS	146	880
AT1G55080.1.TAIR10	AT1G55080	CDS	81	815
AT1G72080.1.TAIR10	AT1G72080	CDS	1	735
AT2G06200.1.TAIR10	AT2G06200	CDS	70	804
AT2G32100.1.TAIR10	AT2G32100	CDS	1	735
AT2G41690.1.TAIR10	AT2G41690	CDS	1	735
AT3G03370.2.TAIR10	AT3G03370	CDS	268	1002
AT3G09250.1.TAIR10	AT3G09250	CDS	80	814
AT2G43030.1.TAIR10	AT2G43030	CDS	63	878
AT3G15356.1.TAIR10	AT3G15356	CDS	52	867
AT4G02810.1.TAIR10	AT4G02810	CDS	92	907
AT4G12790.2.TAIR10	AT4G12790	CDS	135	950
AT4G15765.1.TAIR10	AT4G15765	CDS	1	816
AT5G09230.6.TAIR10	AT5G09230	CDS	334	1149
AT5G15030.1.TAIR10	AT5G15030	CDS	1	816
AT5G23510.1.TAIR10	AT5G23510	CDS	45	860
AT5G52070.1.TAIR10	AT5G52070	CDS	64	879
AT1G02360.1.TAIR10	AT1G02360	CDS	45	863
AT1G25300.1.TAIR10	AT1G25300	CDS	1	819
AT1G53760.1.TAIR10	AT1G53760	CDS	179	997
AT1G69400.2.TAIR10	AT1G69400	CDS	80	898
AT1G76070.1.TAIR10	AT1G76070	CDS	236	1054
AT2G33400.1.TAIR10	AT2G33400	CDS	130	948
AT3G04000.1.TAIR10	AT3G04000	CDS	1	819
AT3G50560.1.TAIR10	AT3G50560	CDS	182	1000
AT3G61440.2.TAIR10	AT3G61440	CDS	245	1063
AT4G11930.1.TAIR10	AT4G11930	CDS	1	819
AT4G35820.1.TAIR10	AT4G35820	CDS	1	819
AT5G10970.1.TAIR10	AT5G10970	CDS	1	819
AT5G13430.1.TAIR10	AT5G13430	CDS	115	933
AT5G35330.2.TAIR10	AT5G35330	CDS	171	989
AT5G44020.1.TAIR10	AT5G44020	CDS	25	843
AT5G58970.2.TAIR10	AT5G58970	CDS	241	1059
AT1G16320.1.TAIR10	AT1G16320	CDS	97	918
AT1G63580.1.TAIR10	AT1G63580	CDS	1	822
AT2G07773.1.TAIR10	AT2G07773	CDS	1	822
AT2G27570.1.TAIR10	AT2G27570	CDS	1	822
AT2G43600.1.TAIR10	AT2G43600	CDS	1	822
AT3G07390.1.TAIR10	AT3G07390	CDS	152	973
AT3G22000.1.TAIR10	AT3G22000	CDS	1	822
AT3G42140.1.TAIR10	AT3G42140	CDS	1	822
AT3G55530.1.TAIR10	AT3G55530	CDS	169	990
AT3G59980.1.TAIR10	AT3G59980	CDS	72	893
AT4G12030.1.TAIR10	AT4G12030	CDS	166	987
AT4G20680.1.TAIR10	AT4G20680	CDS	1	822
AT5G06290.1.TAIR10	AT5G06290	CDS	168	989
AT5G14660.1.TAIR10	AT5G14660	CDS	76	897
AT5G40550.1.TAIR10	AT5G40550	CDS	218	1039
AT5G58280.1.TAIR10	AT5G58280	CDS	1	822
AT1G04940.1.TAIR10	AT1G04940	CDS	160	984
AT1G13060.1.TAIR10	AT1G13060	CDS	112	936
AT1G20880.1.TAIR10	AT1G20880	CDS	605	1429
AT1G52670.1.TAIR10	AT1G52670	CDS	153	977
AT1G78150.2.TAIR10	AT1G78150	CDS	214	1038
AT2G18460.1.TAIR10	AT2G18460	CDS	1	825
AT2G30680.1.TAIR10	AT2G30680	CDS	60	884
AT3G03290.1.TAIR10	AT3G03290	CDS	1	825
AT3G24050.1.TAIR10	AT3G24050	CDS	188	1012
AT3G54480.1.TAIR10	AT3G54480	CDS	92	916
AT4G08460.3.TAIR10	AT4G08460	CDS	243	1067
AT4G19920.1.TAIR10	AT4G19920	CDS	29	853
AT5G03350.1.TAIR10	AT5G03350	CDS	31	855
AT5G13440.1.TAIR10	AT5G13440	CDS	160	984
AT5G15840.2.TAIR10	AT5G15840	CDS	39	863
AT5G49560.1.TAIR10	AT5G49560	CDS	1	825
AT1G01560.1.TAIR10	AT1G01560	CDS	210	1037
AT1G07780.3.TAIR10	AT1G07780	CDS	453	1280
AT1G16060.2.TAIR10	AT1G16060	CDS	461	1288
AT1G69530.3.TAIR10	AT1G69530	CDS	199	1026
AT2G01430.1.TAIR10	AT2G01430	CDS	1	828
AT2G17540.1.TAIR10	AT2G17540	CDS	188	1015
AT2G32070.1.TAIR10	AT2G32070	CDS	164	991
AT3G06100.1.TAIR10	AT3G06100	CDS	160	987
AT3G63190.1.TAIR10	AT3G63190	CDS	134	961
AT4G21540.2.TAIR10	AT4G21540	CDS	690	1517
AT4G35700.1.TAIR10	AT4G35700	CDS	33	860
AT5G14920.1.TAIR10	AT5G14920	CDS	120	947
AT5G53740.1.TAIR10	AT5G53740	CDS	1	828
ATMG00670.1.TAIR10	ATMG00670	CDS	1	828
AT1G16770.2.TAIR10	AT1G16770	CDS	191	1021
AT1G62610.2.TAIR10	AT1G62610	CDS	538	1368
AT2G05720.1.TAIR10	AT2G05720	CDS	1	831
AT2G32500.1.TAIR10	AT2G32500	CDS	108	938
AT2G34900.2.TAIR10	AT2G34900	CDS	359	1189
AT2G42590.3.TAIR10	AT2G42590	CDS	193	1023
AT3G10870.1.TAIR10	AT3G10870	CDS	61	891
AT3G24030.1.TAIR10	AT3G24030	CDS	13	843
AT3G47670.1.TAIR10	AT3G47670	CDS	32	862
AT3G60250.1.TAIR10	AT3G60250	CDS	152	982
AT5G19870.1.TAIR10	AT5G19870	CDS	99	929
AT5G49700.1.TAIR10	AT5G49700	CDS	1	831
AT1G08065.1.TAIR10	AT1G08065	CDS	114	947
AT1G31240.1.TAIR10	AT1G31240	CDS	31	864
AT1G62610.1.TAIR10	AT1G62610	CDS	538	1371
AT2G06570.1.TAIR10	AT2G06570	CDS	1	834
AT2G25100.2.TAIR10	AT2G25100	CDS	98	931
AT3G19184.1.TAIR10	AT3G19184	CDS	113	946
AT3G55250.1.TAIR10	AT3G55250	CDS	14	847
AT4G12450.1.TAIR10	AT4G12450	CDS	137	970
AT4G22850.2.TAIR10	AT4G22850	CDS	181	1014
AT4G30290.1.TAIR10	AT4G30290	CDS	52	885
AT4G31790.2.TAIR10	AT4G31790	CDS	256	1089
AT5G04180.1.TAIR10	AT5G04180	CDS	48	881
AT5G17070.1.TAIR10	AT5G17070	CDS	51	884
AT5G40770.1.TAIR10	AT5G40770	CDS	99	932
AT5G65130.1.TAIR10	AT5G65130	CDS	1	834
AT1G07320.4.TAIR10	AT1G07320	CDS	57	893
AT1G19740.1.TAIR10	AT1G19740	CDS	75	911
AT1G30190.1.TAIR10	AT1G30190	CDS	1	837
AT1G47260.1.TAIR10	AT1G47260	CDS	138	974
AT1G67950.1.TAIR10	AT1G67950	CDS	161	997
AT2G16850.1.TAIR10	AT2G16850	CDS	67	903
AT3G04530.1.TAIR10	AT3G04530	CDS	1	837
AT3G13440.1.TAIR10	AT3G13440	CDS	983	1819
AT3G25530.2.TAIR10	AT3G25530	CDS	80	916
AT3G53270.6.TAIR10	AT3G53270	CDS	374	1210
AT4G02550.4.TAIR10	AT4G02550	CDS	442	1278
AT4G31050.1.TAIR10	AT4G31050	CDS	96	932
AT5G09440.1.TAIR10	AT5G09440	CDS	51	887
AT5G27880.1.TAIR10	AT5G27880	CDS	1	837
AT5G47650.1.TAIR10	AT5G47650	CDS	86	922
AT1G07840.3.TAIR10	AT1G07840	CDS	133	972
AT1G14685.3.TAIR10	AT1G14685	CDS	499	1338
AT1G47740.1.TAIR10	AT1G47740	CDS	302	1141
AT1G65330.1.TAIR10	AT1G65330	CDS	1	840
AT1G69890.1.TAIR10	AT1G69890	CDS	90	929
AT2G22890.1.TAIR10	AT2G22890	CDS	9	848
AT2G41835.1.TAIR10	AT2G41835	CDS	155	994
AT3G27280.2.TAIR10	AT3G27280	CDS	86	925
AT3G27380.1.TAIR10	AT3G27380	CDS	88	927
AT3G60720.1.TAIR10	AT3G60720	CDS	265	1104
AT4G35970.1.TAIR10	AT4G35970	CDS	46	885
AT5G41810.2.TAIR10	AT5G41810	CDS	241	1080
AT5G65410.1.TAIR10	AT5G65410	CDS	86	925
AT1G07320.2.TAIR10	AT1G07320	CDS	58	900
AT1G26780.1.TAIR10	AT1G26780	CDS	5	847
AT1G32400.3.TAIR10	AT1G32400	CDS	593	1435
AT1G56680.1.TAIR10	AT1G56680	CDS	1	843
AT2G24450.1.TAIR10	AT2G24450	CDS	116	958
AT2G41260.2.TAIR10	AT2G41260	CDS	32	874
AT3G05410.2.TAIR10	AT3G05410	CDS	84	926
AT3G28320.1.TAIR10	AT3G28320	CDS	239	1081
AT3G53270.3.TAIR10	AT3G53270	CDS	313	1155
AT3G54130.1.TAIR10	AT3G54130	CDS	98	940
AT4G01925.1.TAIR10	AT4G01925	CDS	39	881
AT4G18710.2.TAIR10	AT4G18710	CDS	202	1044
AT4G35100.2.TAIR10	AT4G35100	CDS	121	963
AT4G39040.2.TAIR10	AT4G39040	CDS	22	864
AT5G12870.1.TAIR10	AT5G12870	CDS	54	896
AT5G23350.1.TAIR10	AT5G23350	CDS	1	843
AT5G37720.2.TAIR10	AT5G37720	CDS	182	1024
AT5G52140.1.TAIR10	AT5G52140	CDS	1	843
AT1G31860.1.TAIR10	AT1G31860	CDS	78	923
AT1G67400.1.TAIR10	AT1G67400	CDS	71	916
AT2G01350.2.TAIR10	AT2G01350	CDS	318	1163
AT2G43610.1.TAIR10	AT2G43610	CDS	41	886
AT3G05280.1.TAIR10	AT3G05280	CDS	101	946
AT3G53860.1.TAIR10	AT3G53860	CDS	21	866
AT4G11070.2.TAIR10	AT4G11070	CDS	1	846
AT4G28770.1.TAIR10	AT4G28770	CDS	154	999
AT5G17770.1.TAIR10	AT5G17770	CDS	215	1060
AT5G38050.1.TAIR10	AT5G38050	CDS	74	919
AT5G55610.2.TAIR10	AT5G55610	CDS	175	1020
AT5G62610.1.TAIR10	AT5G62610	CDS	189	1034
AT1G18490.1.TAIR10	AT1G18490	CDS	597	1445
AT1G28100.3.TAIR10	AT1G28100	CDS	174	1022
AT1G62610.4.TAIR10	AT1G62610	CDS	29	877
AT1G66420.1.TAIR10	AT1G66420	CDS	1	849
AT2G20495.1.TAIR10	AT2G20495	CDS	16	864
AT2G39920.2.TAIR10	AT2G39920	CDS	136	984
AT3G06200.1.TAIR10	AT3G06200	CDS	85	933
AT3G20070.2.TAIR10	AT3G20070	CDS	202	1050
AT3G25720.1.TAIR10	AT3G25720	CDS	1	849
AT3G56230.1.TAIR10	AT3G56230	CDS	131	979
AT4G12720.2.TAIR10	AT4G12720	CDS	287	1135
AT4G14910.3.TAIR10	AT4G14910	CDS	230	1078
AT4G17640.1.TAIR10	AT4G17640	CDS	242	1090
AT4G32680.1.TAIR10	AT4G32680	CDS	76	924
AT5G07930.1.TAIR10	AT5G07930	CDS	1	849
AT5G25475.2.TAIR10	AT5G25475	CDS	137	985
AT5G42210.1.TAIR10	AT5G42210	CDS	510	1358
AT5G44110.1.TAIR10	AT5G44110	CDS	71	919
AT5G50830.2.TAIR10	AT5G50830	CDS	174	1022
AT5G64460.6.TAIR10	AT5G64460	CDS	32	880
AT5G64460.8.TAIR10	AT5G64460	CDS	147	995
AT1G11840.1.TAIR10	AT1G11840	CDS	99	950
AT1G25340.1.TAIR10	AT1G25340	CDS	130	981
AT1G49790.1.TAIR10	AT1G49790	CDS	1	852
AT1G59810.1.TAIR10	AT1G59810	CDS	1	852
AT1G78200.2.TAIR10	AT1G78200	CDS	135	986
AT2G01930.2.TAIR10	AT2G01930	CDS	475	1326
AT2G36330.1.TAIR10	AT2G36330	CDS	99	950
AT2G43080.1.TAIR10	AT2G43080	CDS	195	1046
AT3G08620.1.TAIR10	AT3G08620	CDS	158	1009
AT4G10800.1.TAIR10	AT4G10800	CDS	97	948
AT4G28400.1.TAIR10	AT4G28400	CDS	208	1059
AT5G02750.1.TAIR10	AT5G02750	CDS	8	859
AT5G16360.1.TAIR10	AT5G16360	CDS	106	957
AT5G42420.2.TAIR10	AT5G42420	CDS	162	1013
AT5G47840.1.TAIR10	AT5G47840	CDS	48	899
AT5G60800.1.TAIR10	AT5G60800	CDS	73	924
AT1G26840.1.TAIR10	AT1G26840	CDS	72	926
AT1G58380.1.TAIR10	AT1G58380	CDS	84	938
AT1G60040.1.TAIR10	AT1G60040	CDS	1	855
AT2G02300.1.TAIR10	AT2G02300	CDS	15	869
AT2G20550.1.TAIR10	AT2G20550	CDS	100	954
AT2G37250.1.TAIR10	AT2G37250	CDS	86	940
AT3G14510.1.TAIR10	AT3G14510	CDS	110	964
AT3G53500.2.TAIR10	AT3G53500	CDS	164	1018
AT4G03320.1.TAIR10	AT4G03320	CDS	63	917
AT4G18330.1.TAIR10	AT4G18330	CDS	97	951
AT4G35690.1.TAIR10	AT4G35690	CDS	84	938
AT5G22040.1.TAIR10	AT5G22040	CDS	72	926
AT5G54190.2.TAIR10	AT5G54190	CDS	485	1339
AT1G02840.2.TAIR10	AT1G02840	CDS	55	912
AT1G19000.2.TAIR10	AT1G19000	CDS	103	960
AT1G28960.2.TAIR10	AT1G28960	CDS	54	911
AT1G51080.1.TAIR10	AT1G51080	CDS	13	870
AT1G76460.1.TAIR10	AT1G76460	CDS	616	1473
AT2G37180.1.TAIR10	AT2G37180	CDS	72	929
AT3G23250.1.TAIR10	AT3G23250	CDS	284	1141
AT4G12690.1.TAIR10	AT4G12690	CDS	155	1012
AT4G28150.1.TAIR10	AT4G28150	CDS	95	952
AT5G17390.1.TAIR10	AT5G17390	CDS	1	858
AT5G42560.3.TAIR10	AT5G42560	CDS	321	1178
AT5G51170.1.TAIR10	AT5G51170	CDS	70	927
AT5G65205.1.TAIR10	AT5G65205	CDS	18	875
AT1G03860.1.TAIR10	AT1G03860	CDS	117	977
AT1G15920.2.TAIR10	AT1G15920	CDS	442	1302
AT1G54020.3.TAIR10	AT1G54020	CDS	336	1196
AT1G65450.3.TAIR10	AT1G65450	CDS	172	1032
AT1G69840.1.TAIR10	AT1G69840	CDS	142	1002
AT1G69840.2.TAIR10	AT1G69840	CDS	167	1027
AT2G20530.1.TAIR10	AT2G20530	CDS	92	952
AT2G24681.1.TAIR10	AT2G24681	CDS	1	861
AT2G32710.2.TAIR10	AT2G32710	CDS	24	884
AT2G45330.2.TAIR10	AT2G45330	CDS	29	889
AT3G04630.2.TAIR10	AT3G04630	CDS	224	1084
AT3G09320.1.TAIR10	AT3G09320	CDS	133	993
AT3G61430.2.TAIR10	AT3G61430	CDS	196	1056
AT4G20330.1.TAIR10	AT4G20330	CDS	128	988
AT4G36060.1.TAIR10	AT4G36060	CDS	5	865
AT5G07370.1.TAIR10	AT5G07370	CDS	263	1123
AT5G37890.1.TAIR10	AT5G37890	CDS	73	933
AT5G47730.2.TAIR10	AT5G47730	CDS	736	1596
AT5G58220.2.TAIR10	AT5G58220	CDS	21	881
AT1G01520.1.TAIR10	AT1G01520	CDS	1	864
AT1G20270.1.TAIR10	AT1G20270	CDS	145	1008
AT1G29000.1.TAIR10	AT1G29000	CDS	1	864
AT1G55310.1.TAIR10	AT1G55310	CDS	92	955
AT1G69310.1.TAIR10	AT1G69310	CDS	127	990
AT1G72740.1.TAIR10	AT1G72740	CDS	238	1101
AT2G18680.1.TAIR10	AT2G18680	CDS	1	864
AT2G41160.1.TAIR10	AT2G41160	CDS	194	1057
AT3G09200.2.TAIR10	AT3G09200	CDS	95	958
AT3G53420.2.TAIR10	AT3G53420	CDS	210	1073
AT4G05060.1.TAIR10	AT4G05060	CDS	164	1027
AT4G11140.1.TAIR10	AT4G11140	CDS	1	864
AT4G18975.3.TAIR10	AT4G18975	CDS	126	989
AT4G32480.1.TAIR10	AT4G32480	CDS	85	948
AT5G11890.1.TAIR10	AT5G11890	CDS	107	970
AT5G37440.1.TAIR10	AT5G37440	CDS	187	1050
AT5G47080.1.TAIR10	AT5G47080	CDS	166	1029
AT5G61420.1.TAIR10	AT5G61420	CDS	618	1481
AT1G18440.1.TAIR10	AT1G18440	CDS	21	887
AT1G43020.4.TAIR10	AT1G43020	CDS	15	881
AT1G70830.4.TAIR10	AT1G70830	CDS	213	1079
AT2G25570.3.TAIR10	AT2G25570	CDS	52	918
AT2G29980.2.TAIR10	AT2G29980	CDS	92	958
AT2G34540.2.TAIR10	AT2G34540	CDS	42	908
AT2G43110.1.TAIR10	AT2G43110	CDS	8	874
AT3G15530.2.TAIR10	AT3G15530	CDS	266	1132
AT3G46170.1.TAIR10	AT3G46170	CDS	1	867
AT3G54550.1.TAIR10	AT3G54550	CDS	1	867
AT4G13870.2.TAIR10	AT4G13870	CDS	41	907
AT4G28510.1.TAIR10	AT4G28510	CDS	98	964
AT5G19260.1.TAIR10	AT5G19260	CDS	87	953
AT5G37660.1.TAIR10	AT5G37660	CDS	46	912
AT5G49920.1.TAIR10	AT5G49920	CDS	361	1227
AT5G57300.1.TAIR10	AT5G57300	CDS	128	994
AT1G01453.2.TAIR10	AT1G01453	CDS	45	914
AT1G15320.2.TAIR10	AT1G15320	CDS	46	915
AT1G27930.1.TAIR10	AT1G27930	CDS	341	1210
AT1G63090.1.TAIR10	AT1G63090	CDS	243	1112
AT2G29525.3.TAIR10	AT2G29525	CDS	93	962
AT2G38250.1.TAIR10	AT2G38250	CDS	28	897
AT2G42240.3.TAIR10	AT2G42240	CDS	28	897
AT3G04860.1.TAIR10	AT3G04860	CDS	323	1192
AT3G15260.2.TAIR10	AT3G15260	CDS	147	1016
AT3G52710.1.TAIR10	AT3G52710	CDS	54	923
AT4G15755.1.TAIR10	AT4G15755	CDS	1	870
AT5G18120.1.TAIR10	AT5G18120	CDS	430	1299
AT5G38590.1.TAIR10	AT5G38590	CDS	259	1128
AT5G50790.1.TAIR10	AT5G50790	CDS	175	1044
AT1G02540.1.TAIR10	AT1G02540	CDS	1	873
AT1G16880.1.TAIR10	AT1G16880	CDS	205	1077
AT1G53000.1.TAIR10	AT1G53000	CDS	113	985
AT1G68290.1.TAIR10	AT1G68290	CDS	48	920
AT1G79500.2.TAIR10	AT1G79500	CDS	40	912
AT2G26150.2.TAIR10	AT2G26150	CDS	371	1243
AT2G37760.3.TAIR10	AT2G37760	CDS	66	938
AT2G43740.2.TAIR10	AT2G43740	CDS	410	1282
AT3G49640.2.TAIR10	AT3G49640	CDS	192	1064
AT4G09990.1.TAIR10	AT4G09990	CDS	10	882
AT4G34270.1.TAIR10	AT4G34270	CDS	88	960
AT5G02530.2.TAIR10	AT5G02530	CDS	108	980
AT5G46730.1.TAIR10	AT5G46730	CDS	19	891
AT5G65640.2.TAIR10	AT5G65640	CDS	83	955
AT1G11180.1.TAIR10	AT1G11180	CDS	56	931
AT1G16340.3.TAIR10	AT1G16340	CDS	44	919
AT1G32610.1.TAIR10	AT1G32610	CDS	375	1250
AT1G67330.1.TAIR10	AT1G67330	CDS	267	1142
AT2G10940.2.TAIR10	AT2G10940	CDS	69	944
AT2G22180.1.TAIR10	AT2G22180	CDS	227	1102
AT2G34820.1.TAIR10	AT2G34820	CDS	9	884
AT3G21700.1.TAIR10	AT3G21700	CDS	212	1087
AT3G46410.1.TAIR10	AT3G46410	CDS	1	876
AT4G00840.1.TAIR10	AT4G00840	CDS	175	1050
AT4G21790.1.TAIR10	AT4G21790	CDS	160	1035
AT5G01440.1.TAIR10	AT5G01440	CDS	1	876
AT5G22920.1.TAIR10	AT5G22920	CDS	153	1028
AT5G52120.1.TAIR10	AT5G52120	CDS	168	1043
ATMG01280.1.TAIR10	ATMG01280	CDS	1	876
AT1G30630.1.TAIR10	AT1G30630	CDS	89	967
AT1G60650.2.TAIR10	AT1G60650	CDS	126	1004
AT2G01620.1.TAIR10	AT2G01620	CDS	78	956
AT2G40740.1.TAIR10	AT2G40740	CDS	1	879
AT3G12350.2.TAIR10	AT3G12350	CDS	72	950
AT3G52180.2.TAIR10	AT3G52180	CDS	138	1016
AT4G13640.1.TAIR10	AT4G13640	CDS	143	1021
AT4G24750.1.TAIR10	AT4G24750	CDS	160	1038
AT4G33320.1.TAIR10	AT4G33320	CDS	1	879
AT5G02530.1.TAIR10	AT5G02530	CDS	88	966
AT5G14440.1.TAIR10	AT5G14440	CDS	101	979
AT5G49240.1.TAIR10	AT5G49240	CDS	1	879
AT5G54400.1.TAIR10	AT5G54400	CDS	148	1026
AT1G01080.1.TAIR10	AT1G01080	CDS	231	1112
AT1G16340.4.TAIR10	AT1G16340	CDS	174	1055
AT1G28960.3.TAIR10	AT1G28960	CDS	54	935
AT1G63820.1.TAIR10	AT1G63820	CDS	318	1199
AT2G16900.2.TAIR10	AT2G16900	CDS	224	1105
AT2G38270.1.TAIR10	AT2G38270	CDS	23	904
AT3G06230.1.TAIR10	AT3G06230	CDS	1	882
AT3G26085.1.TAIR10	AT3G26085	CDS	74	955
AT3G56740.1.TAIR10	AT3G56740	CDS	261	1142
AT4G05631.1.TAIR10	AT4G05631	CDS	1	882
AT4G32750.1.TAIR10	AT4G32750	CDS	164	1045
AT5G02840.1.TAIR10	AT5G02840	CDS	91	972
AT5G15440.1.TAIR10	AT5G15440	CDS	376	1257
AT5G42610.1.TAIR10	AT5G42610	CDS	28	909
AT5G62500.1.TAIR10	AT5G62500	CDS	289	1170
AT1G43260.1.TAIR10	AT1G43260	CDS	1	885
AT1G68540.2.TAIR10	AT1G68540	CDS	43	927
AT1G79180.1.TAIR10	AT1G79180	CDS	15	899
AT2G12940.1.TAIR10	AT2G12940	CDS	39	923
AT2G35035.1.TAIR10	AT2G35035	CDS	1	885
AT3G11400.1.TAIR10	AT3G11400	CDS	149	1033
AT3G48510.1.TAIR10	AT3G48510	CDS	87	971
AT3G56400.1.TAIR10	AT3G56400	CDS	73	957
AT4G14500.2.TAIR10	AT4G14500	CDS	216	1100
AT4G21590.2.TAIR10	AT4G21590	CDS	88	972
AT4G31270.1.TAIR10	AT4G31270	CDS	93	977
AT5G02140.1.TAIR10	AT5G02140	CDS	1	885
AT5G09720.1.TAIR10	AT5G09720	CDS	1	885
AT5G42670.1.TAIR10	AT5G42670	CDS	1	885
AT5G61610.1.TAIR10	AT5G61610	CDS	1	885
AT1G08710.2.TAIR10	AT1G08710	CDS	88	975
AT1G17400.1.TAIR10	AT1G17400	CDS	237	1124
AT1G42990.1.TAIR10	AT1G42990	CDS	5	892
AT1G66260.2.TAIR10	AT1G66260	CDS	176	1063
AT2G17570.1.TAIR10	AT2G17570	CDS	245	1132
AT2G39270.1.TAIR10	AT2G39270	CDS	12	899
AT2G44940.1.TAIR10	AT2G44940	CDS	38	925
AT3G21175.2.TAIR10	AT3G21175	CDS	197	1084
AT3G49850.1.TAIR10	AT3G49850	CDS	232	1119
AT4G03610.2.TAIR10	AT4G03610	CDS	101	988
AT4G21450.1.TAIR10	AT4G21450	CDS	138	1025
AT5G26622.1.TAIR10	AT5G26622	CDS	546	1433
AT5G46870.1.TAIR10	AT5G46870	CDS	254	1141
AT5G64520.3.TAIR10	AT5G64520	CDS	36	923
AT1G22700.2.TAIR10	AT1G22700	CDS	94	984
AT1G50000.1.TAIR10	AT1G50000	CDS	6	896
AT1G67623.1.TAIR10	AT1G67623	CDS	1	891
AT1G79900.1.TAIR10	AT1G79900	CDS	338	1228
AT2G21240.2.TAIR10	AT2G21240	CDS	99	989
AT2G32080.1.TAIR10	AT2G32080	CDS	131	1021
AT2G39100.1.TAIR10	AT2G39100	CDS	25	915
AT3G13700.1.TAIR10	AT3G13700	CDS	1106	1996
AT3G17550.1.TAIR10	AT3G17550	CDS	1	891
AT3G53900.2.TAIR10	AT3G53900	CDS	36	926
AT3G61850.1.TAIR10	AT3G61850	CDS	228	1118
AT4G21600.1.TAIR10	AT4G21600	CDS	77	967
AT5G01390.4.TAIR10	AT5G01390	CDS	101	991
AT5G28730.1.TAIR10	AT5G28730	CDS	1	891
AT5G44520.1.TAIR10	AT5G44520	CDS	87	977
AT5G62100.1.TAIR10	AT5G62100	CDS	82	972
AT1G03040.2.TAIR10	AT1G03040	CDS	174	1067
AT1G37150.3.TAIR10	AT1G37150	CDS	92	985
AT1G59840.1.TAIR10	AT1G59840	CDS	24	917
AT2G05420.1.TAIR10	AT2G05420	CDS	1	894
AT2G37100.1.TAIR10	AT2G37100	CDS	47	940
AT2G43140.1.TAIR10	AT2G43140	CDS	44	937
AT3G21175.1.TAIR10	AT3G21175	CDS	197	1090
AT3G56850.1.TAIR10	AT3G56850	CDS	623	1516
AT4G27410.2.TAIR10	AT4G27410	CDS	137	1030
AT5G11910.1.TAIR10	AT5G11910	CDS	32	925
AT5G40750.1.TAIR10	AT5G40750	CDS	1	894
AT5G62820.1.TAIR10	AT5G62820	CDS	124	1017
AT1G09660.1.TAIR10	AT1G09660	CDS	230	1126
AT1G55840.2.TAIR10	AT1G55840	CDS	342	1238
AT1G66470.1.TAIR10	AT1G66470	CDS	113	1009
AT2G04170.3.TAIR10	AT2G04170	CDS	174	1070
AT2G30170.1.TAIR10	AT2G30170	CDS	25	921
AT2G41350.1.TAIR10	AT2G41350	CDS	225	1121
AT3G06460.1.TAIR10	AT3G06460	CDS	23	919
AT3G16420.3.TAIR10	AT3G16420	CDS	99	995
AT3G21350.2.TAIR10	AT3G21350	CDS	37	933
AT3G51090.1.TAIR10	AT3G51090	CDS	151	1047
AT4G01250.1.TAIR10	AT4G01250	CDS	88	984
AT4G25720.2.TAIR10	AT4G25720	CDS	57	953
AT4G29580.1.TAIR10	AT4G29580	CDS	1	897
AT5G08520.1.TAIR10	AT5G08520	CDS	622	1518
AT5G18900.1.TAIR10	AT5G18900	CDS	125	1021
AT5G26670.2.TAIR10	AT5G26670	CDS	448	1344
AT5G52100.1.TAIR10	AT5G52100	CDS	59	955
AT5G63990.2.TAIR10	AT5G63990	CDS	130	1026
AT1G06120.1.TAIR10	AT1G06120	CDS	21	920
AT1G42980.1.TAIR10	AT1G42980	CDS	59	958
AT1G70690.1.TAIR10	AT1G70690	CDS	87	986
AT1G79760.1.TAIR10	AT1G79760	CDS	7	906
AT2G26550.2.TAIR10	AT2G26550	CDS	20	919
AT2G36870.1.TAIR10	AT2G36870	CDS	52	951
AT3G02540.2.TAIR10	AT3G02540	CDS	192	1091
AT3G12290.1.TAIR10	AT3G12290	CDS	90	989
AT3G52690.1.TAIR10	AT3G52690	CDS	1	900
AT3G61970.1.TAIR10	AT3G61970	CDS	367	1266
AT4G22756.1.TAIR10	AT4G22756	CDS	119	1018
AT4G39860.1.TAIR10	AT4G39860	CDS	157	1056
AT5G16580.1.TAIR10	AT5G16580	CDS	1	900
AT5G46850.3.TAIR10	AT5G46850	CDS	54	953
AT5G60440.1.TAIR10	AT5G60440	CDS	36	935
AT5G67580.1.TAIR10	AT5G67580	CDS	255	1154
AT1G30850.1.TAIR10	AT1G30850	CDS	39	941
AT1G49950.3.TAIR10	AT1G49950	CDS	304	1206
AT1G59710.1.TAIR10	AT1G59710	CDS	257	1159
AT2G02570.4.TAIR10	AT2G02570	CDS	124	1026
AT2G22870.1.TAIR10	AT2G22870	CDS	20	922
AT2G34010.1.TAIR10	AT2G34010	CDS	14	916
AT3G05010.1.TAIR10	AT3G05010	CDS	155	1057
AT3G16440.1.TAIR10	AT3G16440	CDS	68	970
AT3G18790.1.TAIR10	AT3G18790	CDS	155	1057
AT3G47920.1.TAIR10	AT3G47920	CDS	1	903
AT3G53000.1.TAIR10	AT3G53000	CDS	211	1113
AT4G12370.1.TAIR10	AT4G12370	CDS	1	903
AT4G25720.3.TAIR10	AT4G25720	CDS	109	1011
AT5G08400.2.TAIR10	AT5G08400	CDS	36	938
AT5G27830.1.TAIR10	AT5G27830	CDS	56	958
AT5G47230.1.TAIR10	AT5G47230	CDS	134	1036
AT5G60130.1.TAIR10	AT5G60130	CDS	1	903
AT5G65250.1.TAIR10	AT5G65250	CDS	148	1050
AT1G11450.2.TAIR10	AT1G11450	CDS	4	909
AT1G33910.1.TAIR10	AT1G33910	CDS	1	906
AT1G60530.1.TAIR10	AT1G60530	CDS	1	906
AT2G01560.1.TAIR10	AT2G01560	CDS	1	906
AT2G19570.1.TAIR10	AT2G19570	CDS	142	1047
AT2G45960.3.TAIR10	AT2G45960	CDS	156	1061
AT3G25470.1.TAIR10	AT3G25470	CDS	121	1026
AT3G50060.1.TAIR10	AT3G50060	CDS	56	961
AT4G02733.1.TAIR10	AT4G02733	CDS	21	926
AT4G21340.1.TAIR10	AT4G21340	CDS	80	985
AT4G36010.2.TAIR10	AT4G36010	CDS	156	1061
AT5G13620.1.TAIR10	AT5G13620	CDS	1	906
AT5G23380.1.TAIR10	AT5G23380	CDS	1	906
AT5G27510.1.TAIR10	AT5G27510	CDS	1	906
AT5G47210.3.TAIR10	AT5G47210	CDS	252	1157
AT1G03040.1.TAIR10	AT1G03040	CDS	175	1083
AT1G20360.1.TAIR10	AT1G20360	CDS	70	978
AT1G32420.1.TAIR10	AT1G32420	CDS	1	909
AT1G51600.2.TAIR10	AT1G51600	CDS	230	1138
AT1G63600.1.TAIR10	AT1G63600	CDS	5	913
AT1G76500.1.TAIR10	AT1G76500	CDS	6	914
AT2G02500.1.TAIR10	AT2G02500	CDS	32	940
AT2G33980.1.TAIR10	AT2G33980	CDS	1	909
AT3G01340.1.TAIR10	AT3G01340	CDS	122	1030
AT3G19650.1.TAIR10	AT3G19650	CDS	36	944
AT3G59710.1.TAIR10	AT3G59710	CDS	1	909
AT4G01280.1.TAIR10	AT4G01280	CDS	78	986
AT4G09110.1.TAIR10	AT4G09110	CDS	1	909
AT4G33580.2.TAIR10	AT4G33580	CDS	192	1100
AT5G03990.1.TAIR10	AT5G03990	CDS	287	1195
AT5G21280.1.TAIR10	AT5G21280	CDS	165	1073
AT5G44250.2.TAIR10	AT5G44250	CDS	454	1362
AT5G58780.1.TAIR10	AT5G58780	CDS	52	960
AT5G65020.2.TAIR10	AT5G65020	CDS	9	917
AT1G02840.3.TAIR10	AT1G02840	CDS	90	1001
AT1G10000.1.TAIR10	AT1G10000	CDS	1	912
AT1G19400.1.TAIR10	AT1G19400	CDS	572	1483
AT1G34790.1.TAIR10	AT1G34790	CDS	52	963
AT1G50370.1.TAIR10	AT1G50370	CDS	248	1159
AT1G78150.3.TAIR10	AT1G78150	CDS	117	1028
AT2G16190.1.TAIR10	AT2G16190	CDS	2	913
AT2G23410.1.TAIR10	AT2G23410	CDS	32	943
AT2G40560.1.TAIR10	AT2G40560	CDS	1	912
AT3G12910.1.TAIR10	AT3G12910	CDS	43	954
AT3G51680.1.TAIR10	AT3G51680	CDS	1	912
AT4G03610.1.TAIR10	AT4G03610	CDS	1	912
AT4G19140.1.TAIR10	AT4G19140	CDS	167	1078
AT5G07950.1.TAIR10	AT5G07950	CDS	90	1001
AT5G27260.1.TAIR10	AT5G27260	CDS	1	912
AT5G43980.1.TAIR10	AT5G43980	CDS	165	1076
AT5G64200.1.TAIR10	AT5G64200	CDS	89	1000
AT1G07745.2.TAIR10	AT1G07745	CDS	382	1296
AT1G27000.1.TAIR10	AT1G27000	CDS	143	1057
AT1G64870.1.TAIR10	AT1G64870	CDS	1	915
AT2G23910.1.TAIR10	AT2G23910	CDS	69	983
AT3G04020.1.TAIR10	AT3G04020	CDS	1	915
AT3G16720.1.TAIR10	AT3G16720	CDS	143	1057
AT4G05470.1.TAIR10	AT4G05470	CDS	1	915
AT4G17480.1.TAIR10	AT4G17480	CDS	120	1034
AT4G25434.2.TAIR10	AT4G25434	CDS	93	1007
AT4G35987.1.TAIR10	AT4G35987	CDS	94	1008
AT5G04490.1.TAIR10	AT5G04490	CDS	108	1022
AT5G53400.1.TAIR10	AT5G53400	CDS	144	1058
AT1G06080.1.TAIR10	AT1G06080	CDS	94	1011
AT1G13990.2.TAIR10	AT1G13990	CDS	55	972
AT1G28630.5.TAIR10	AT1G28630	CDS	87	1004
AT1G33280.1.TAIR10	AT1G33280	CDS	1	918
AT1G70440.1.TAIR10	AT1G70440	CDS	1	918
AT2G02490.1.TAIR10	AT2G02490	CDS	91	1008
AT2G22750.2.TAIR10	AT2G22750	CDS	2	919
AT3G18140.1.TAIR10	AT3G18140	CDS	219	1136
AT3G54020.1.TAIR10	AT3G54020	CDS	366	1283
AT4G02890.4.TAIR10	AT4G02890	CDS	71	988
AT4G26720.1.TAIR10	AT4G26720	CDS	189	1106
AT4G33360.2.TAIR10	AT4G33360	CDS	1	918
AT5G05780.2.TAIR10	AT5G05780	CDS	138	1055
AT5G11860.3.TAIR10	AT5G11860	CDS	198	1115
AT5G46660.1.TAIR10	AT5G46660	CDS	1	918
AT5G58970.1.TAIR10	AT5G58970	CDS	241	1158
AT1G02100.2.TAIR10	AT1G02100	CDS	56	976
AT1G24590.1.TAIR10	AT1G24590	CDS	1	921
AT1G47300.1.TAIR10	AT1G47300	CDS	1	921
AT1G54390.1.TAIR10	AT1G54390	CDS	82	1002
AT1G73090.1.TAIR10	AT1G73090	CDS	48	968
AT2G42840.1.TAIR10	AT2G42840	CDS	111	1031
AT3G25900.3.TAIR10	AT3G25900	CDS	140	1060
AT3G54110.1.TAIR10	AT3G54110	CDS	211	1131
AT4G02850.1.TAIR10	AT4G02850	CDS	44	964
AT4G26940.2.TAIR10	AT4G26940	CDS	310	1230
AT4G34540.1.TAIR10	AT4G34540	CDS	1643	2563
AT5G03240.1.TAIR10	AT5G03240	CDS	93	1013
AT5G14500.1.TAIR10	AT5G14500	CDS	139	1059
AT5G27130.1.TAIR10	AT5G27130	CDS	87	1007
AT5G54210.1.TAIR10	AT5G54210	CDS	1	921
AT5G66250.3.TAIR10	AT5G66250	CDS	172	1092
AT1G06770.2.TAIR10	AT1G06770	CDS	970	1893
AT1G15320.1.TAIR10	AT1G15320	CDS	315	1238
AT1G44835.1.TAIR10	AT1G44835	CDS	113	1036
AT1G69960.1.TAIR10	AT1G69960	CDS	187	1110
AT2G02320.1.TAIR10	AT2G02320	CDS	24	947
AT2G17920.1.TAIR10	AT2G17920	CDS	97	1020
AT2G31360.1.TAIR10	AT2G31360	CDS	61	984
AT3G11270.2.TAIR10	AT3G11270	CDS	189	1112
AT3G12990.1.TAIR10	AT3G12990	CDS	148	1071
AT3G46540.1.TAIR10	AT3G46540	CDS	177	1100
AT3G58380.1.TAIR10	AT3G58380	CDS	147	1070
AT4G05490.1.TAIR10	AT4G05490	CDS	1	924
AT4G28815.1.TAIR10	AT4G28815	CDS	1	924
AT5G03100.1.TAIR10	AT5G03100	CDS	11	934
AT5G18450.1.TAIR10	AT5G18450	CDS	1	924
AT5G37800.1.TAIR10	AT5G37800	CDS	1	924
AT5G58560.1.TAIR10	AT5G58560	CDS	119	1042
AT5G62460.1.TAIR10	AT5G62460	CDS	200	1123
AT1G03610.1.TAIR10	AT1G03610	CDS	418	1344
AT1G13580.3.TAIR10	AT1G13580	CDS	156	1082
AT1G21620.1.TAIR10	AT1G21620	CDS	1	927
AT1G49770.1.TAIR10	AT1G49770	CDS	1	927
AT1G67590.2.TAIR10	AT1G67590	CDS	176	1102
AT2G02410.1.TAIR10	AT2G02410	CDS	74	1000
AT3G05520.1.TAIR10	AT3G05520	CDS	65	991
AT3G47350.1.TAIR10	AT3G47350	CDS	31	957
AT4G17470.1.TAIR10	AT4G17470	CDS	92	1018
AT4G26070.1.TAIR10	AT4G26070	CDS	113	1039
AT4G31600.2.TAIR10	AT4G31600	CDS	227	1153
AT4G39540.3.TAIR10	AT4G39540	CDS	102	1028
AT5G11660.1.TAIR10	AT5G11660	CDS	1	927
AT5G24490.1.TAIR10	AT5G24490	CDS	90	1016
AT5G58580.1.TAIR10	AT5G58580	CDS	1	927
AT1G03687.2.TAIR10	AT1G03687	CDS	10	939
AT1G28580.2.TAIR10	AT1G28580	CDS	554	1483
AT1G65160.1.TAIR10	AT1G65160	CDS	1	930
AT1G75240.1.TAIR10	AT1G75240	CDS	428	1357
AT2G21260.1.TAIR10	AT2G21260	CDS	73	1002
AT2G31150.1.TAIR10	AT2G31150	CDS	947	1876
AT2G43740.1.TAIR10	AT2G43740	CDS	410	1339
AT3G13780.1.TAIR10	AT3G13780	CDS	37	966
AT3G32260.1.TAIR10	AT3G32260	CDS	1	930
AT3G48880.1.TAIR10	AT3G48880	CDS	282	1211
AT4G11980.1.TAIR10	AT4G11980	CDS	25	954
AT4G31800.2.TAIR10	AT4G31800	CDS	96	1025
AT5G04160.1.TAIR10	AT5G04160	CDS	136	1065
AT5G10880.1.TAIR10	AT5G10880	CDS	1	930
AT5G37850.2.TAIR10	AT5G37850	CDS	145	1074
AT5G50240.1.TAIR10	AT5G50240	CDS	24	953
AT5G65165.1.TAIR10	AT5G65165	CDS	6	935
AT1G11220.1.TAIR10	AT1G11220	CDS	1	933
AT1G27030.1.TAIR10	AT1G27030	CDS	40	972
[truncated: 3,004 more rows]
