# Supplementary material for: Evolinc: A Tool for the Identification and Evolutionary Comparison of Long Intergenic Non-coding RNAs
Source: Front Genet. 2017 May 9;8:52. doi: 10.3389/fgene.2017.00052 (PMC5422434; doi:10.3389/fgene.2017.00052)
Supplement: File S4 — Evolinc-II output summary table for Liu-lincRNAs at different E-values. [file DataSheet4.XLSX]

## Sheet: 1E-1
ID	Alyr	Crub	Lala	Brap	Bole	Spar	Esal	Aara	Thas
At1G52347	Known_Gene_Antisense_ID=948374.v1;Name=948374	Known_Gene_Antisense_ID=Carubv10009176m.g.v1.0;Name=Carubv10009176m.g	Not found	Known_Gene_Sense_ID=gene:Bra034416;assembly_name=IVFCAASv1;biotype=protein_coding;description=AT1G35530	Not found	Known_Gene_Antisense_ID=Tp1g30340.1.1	Known_Gene_Antisense_ID=Thhalv10010385m.g.v1.0;Name=Thhalv10010385m.g	Not found	Not found
At1G58590	Known_lincRNA_TCONS.00020793.geneXLOC.013552	Not found	Not found	Not found	Not found	Not found	Not found	Not found	Not found
At1G64618	Known_lincRNA_TCONS.00013503.geneXLOC.008669	Not found	Not found	Not found	Not found	Not found	Not found	Not found	Not found
At1NC000020	Homolog	Not found	Not found	Not found	Not found	Not found	Not found	Not found	Not found
At1NC000060	Known_lincRNA_TCONS.00045241.geneXLOC.029283	Known_lincRNA_TCONS.00023779.XLOC.017520	Homolog	Homolog	Homolog	Known_Gene_Sense_Known_lincRNA_ID=Tp1g01280.1.1	Homolog	Homolog	Not found
At1NC000160	Homolog	Homolog	Homolog	Not found	Not found	Not found	Not found	Not found	Not found
At1NC000200	Homolog	Not found	Not found	Not found	Not found	Not found	Not found	Not found	Not found
At1NC000340	Homolog	Not found	Homolog	Homolog	Not found	Known_Gene_Antisense_ID=Tp2g00720.1.1	Homolog	Not found	Not found
At1NC000410	Homolog	Not found	Not found	Not found	Not found	Not found	Not found	Not found	Not found
At1NC000560	Homolog	Not found	Not found	Not found	Not found	Not found	Not found	Not found	Not found
At1NC000780	Homolog	Homolog	Not found	Homolog	Homolog	Known_lincRNA_TCONS.00078816.XLOC.016618	Homolog	Not found	Not found
At1NC000810	Known_lincRNA_TCONS.00013974.geneXLOC.009022	Not found	Not found	Homolog	Homolog	Not found	Not found	Not found	Not found
At1NC000950	Homolog	Not found	Not found	Not found	Not found	Not found	Not found	Not found	Not found
At1NC001390	Known_lincRNA_TCONS.00013587.geneXLOC.008753	Not found	Not found	Not found	Not found	Not found	Not found	Not found	Not found
At1NC001500	Homolog	Not found	Not found	Not found	Not found	Not found	Not found	Not found	Not found
At1NC001770	Known_lincRNA_TCONS.00051923.geneXLOC.034019	Homolog	Homolog	Homolog	Homolog	Known_lincRNA_TCONS.00078973.XLOC.016654	Homolog	Not found	Not found
At1NC001780	Homolog	Homolog	Homolog	Homolog	Homolog	Homolog	Homolog	Not found	Not found
At1NC001810	Homolog	Not found	Not found	Not found	Not found	Not found	Not found	Not found	Not found
At1NC001940	Known_lincRNA_TCONS.00014812.geneXLOC.009536	Not found	Not found	Not found	Not found	Not found	Not found	Not found	Not found
At1NC001980	Known_Gene_Sense_Known_lincRNA_ID=919135.v1;Name=919135	Known_Gene_Sense_ID=Carubv10027773m.g.v1.0;Name=Carubv10027773m.g	Not found	Known_Gene_Sense_ID=gene:Bra032662;assembly_name=IVFCAASv1;biotype=protein_coding;description=AT1G02065	Not found	Not found	Not found	Not found	Not found
At1NC001990	Homolog	Not found	Homolog	Known_Gene_Sense_Known_lincRNA_ID=CDS:Bra015261.1-P;Parent=transcript:Bra015261.1;assembly_name=IVFCAASv1	Homolog	Known_lincRNA_TCONS.00048236.XLOC.010126	Homolog	Not found	Not found
At1NC002060	Known_Gene_Antisense_ID=909929.v1;Name=909929	Homolog	Not found	Known_Gene_Sense_ID=gene:Bra015265;assembly_name=IVFCAASv1;biotype=protein_coding;logic_name=glean;version=1	Homolog	Not found	Known_Gene_Antisense_ID=Thhalv10009718m.g.v1.0;Name=Thhalv10009718m.g	Not found	Not found
At1NC002090	Not found	Homolog	Not found	Not found	Not found	Not found	Not found	Not found	Not found
At1NC002530	Homolog	Homolog	Not found	Not found	Not found	Not found	Not found	Not found	Not found
At1NC002620	Known_lincRNA_TCONS.00036438.geneXLOC.023621	Not found	Not found	Homolog	Homolog	Not found	Homolog	Not found	Not found
At1NC002630	Homolog	Not found	Homolog	Not found	Homolog	Homolog	Not found	Not found	Not found
At1NC002820	Homolog	Known_lincRNA_TCONS.00018076.XLOC.013312	Homolog	Known_lincRNA_TCONS.00000432.XLOC.000313	Homolog	Homolog	Homolog	Not found	Not found
At1NC002830	Homolog	Known_lincRNA_TCONS.00018076.XLOC.013312	Homolog	Known_Gene_Sense_ID=gene:Bra015296;assembly_name=IVFCAASv1;biotype=protein_coding;description=AT1G04220	Homolog	Known_lincRNA_TCONS.00069873.XLOC.014685	Homolog	Not found	Not found
At1NC002840	Known_lincRNA_TCONS.00044584.geneXLOC.028825	Not found	Not found	Not found	Not found	Not found	Not found	Not found	Not found
At1NC002890	Known_lincRNA_TCONS.00048440.geneXLOC.031420	Not found	Not found	Not found	Not found	Not found	Not found	Not found	Not found
At1NC003180	Known_lincRNA_TCONS.00038516.geneXLOC.024969	Not found	Not found	Not found	Not found	Not found	Homolog	Not found	Not found
At1NC003310	Known_lincRNA_TCONS.00025293.geneXLOC.016457	Known_Gene_Sense_Known_lincRNA_ID=Carubv10009346m.g.v1.0;Name=Carubv10009346m.g_ID=Carubv10010027m.g.v1.0;Name=Carubv10010027m.g	Homolog	Known_Gene_Antisense_ID=gene:Bra015333;assembly_name=IVFCAASv1;biotype=protein_coding;description=AT5G57740	Homolog	Known_Gene_Antisense_Known_lincRNA_ID=Tp1g02540.1.1	Known_Gene_Sense_ID=Thhalv10008491m.g.v1.0;Name=Thhalv10008491m.g	Not found	Not found
At1NC003400	Homolog	Not found	Not found	Not found	Not found	Not found	Not found	Not found	Not found
At1NC003560	Homolog	Not found	Not found	Homolog	Homolog	Known_Gene_Sense_Known_lincRNA_ID=Tp1g02700.1.1	Homolog	Not found	Not found
At1NC003850	Not found	Known_lincRNA_TCONS.00028942.XLOC.021221	Not found	Not found	Not found	Not found	Not found	Not found	Not found
At1NC003940	Known_lincRNA_TCONS.00022103.geneXLOC.014412	Not found	Not found	Not found	Not found	Not found	Not found	Not found	Not found
At1NC004000	Known_lincRNA_TCONS.00013638.geneXLOC.008804	Not found	Not found	Not found	Not found	Not found	Not found	Not found	Not found
At1NC004140	Homolog	Homolog	Homolog	Homolog	Homolog	Homolog	Not found	Not found	Not found
At1NC004150	Homolog	Known_lincRNA_TCONS.00005481.XLOC.003981	Homolog	Known_lincRNA_TCONS.00000640.XLOC.000474	Homolog	Known_lincRNA_TCONS.00013333.XLOC.002723	Homolog	Homolog	Not found
At1NC004160	Homolog	Homolog	Homolog	Known_lincRNA_TCONS.00000640.XLOC.000474	Homolog	Known_lincRNA_TCONS.00057482.XLOC.012084	Homolog	Not found	Not found
At1NC004340	Not found	Homolog	Not found	Not found	Not found	Not found	Not found	Not found	Not found
At1NC004660	Known_Gene_Sense_ID=479736.v1;Name=479736	Not found	Not found	Not found	Not found	Not found	Not found	Not found	Not found
At1NC004730	Known_lincRNA_TCONS.00045259.geneXLOC.029301	Not found	Not found	Not found	Not found	Not found	Not found	Not found	Not found
At1NC004850	Known_lincRNA_TCONS.00008647.geneXLOC.005517	Homolog	Not found	Not found	Not found	Not found	Not found	Not found	Not found
At1NC005050	Known_lincRNA_TCONS.00020211.geneXLOC.013106	Known_Gene_Sense_ID=Carubv10011320m.g.v1.0;Name=Carubv10011320m.g	Homolog	Homolog	Homolog	Known_Gene_Sense_ID=Tp1g03730.1.1	Known_Gene_Sense_ID=Thhalv10009864m.g.v1.0;Name=Thhalv10009864m.g	Homolog	Not found
At1NC005180	Known_Gene_Antisense_ID=311587.v1;Name=311587	Known_Gene_Sense_ID=Carubv10012579m.g.v1.0;Name=Carubv10012579m.g_ID=Carubv10009749m.g.v1.0;Name=Carubv10009749m.g	Not found	Not found	Not found	Not found	Not found	Not found	Not found
At1NC005270	Known_Gene_Antisense_Known_lincRNA_ID=477001.v1;Name=477001	Not found	Not found	Not found	Not found	Not found	Not found	Not found	Not found
At1NC005280	Known_Gene_Sense_ID=493970.v1;Name=493970	Known_Gene_Sense_ID=Carubv10011495m.g.v1.0;Name=Carubv10011495m.g	Not found	Homolog	Homolog	Not found	Known_Gene_Sense_ID=Thhalv10028102m.g.v1.0;Name=Thhalv10028102m.g	Not found	Not found
At1NC005400	Known_lincRNA_TCONS.00001608.geneXLOC.000944	Not found	Not found	Not found	Not found	Known_lincRNA_TCONS.00030941.XLOC.006367	Homolog	Not found	Not found
At1NC005470	Homolog	Not found	Not found	Not found	Not found	Not found	Not found	Not found	Not found
At1NC005480	Homolog	Homolog	Homolog	Known_Gene_Antisense_Known_lincRNA_ID=gene:Bra015463;assembly_name=IVFCAASv1;biotype=protein_coding;description=AT1G05890	Homolog	Homolog	Homolog	Not found	Not found
At1NC005580	Known_Gene_Sense_ID=470256.v1;Name=470256	Not found	Not found	Not found	Not found	Not found	Not found	Not found	Not found
At1NC005640	Homolog	Homolog	Not found	Homolog	Homolog	Not found	Not found	Not found	Not found
At1NC005670	Homolog	Not found	Not found	Not found	Not found	Not found	Not found	Not found	Not found
At1NC005680	Known_lincRNA_TCONS.00050688.geneXLOC.032941	Not found	Not found	Not found	Not found	Not found	Not found	Not found	Not found
At1NC005690	Known_Gene_Antisense_Known_lincRNA_ID=919226.v1;Name=919226	Homolog	Not found	Not found	Homolog	Not found	Not found	Not found	Not found
At1NC005810	Known_lincRNA_TCONS.00008579.geneXLOC.005449	Known_lincRNA_TCONS.00019446.XLOC.014286	Homolog	Homolog	Homolog	Homolog	Homolog	Not found	Not found
At1NC005920	Known_lincRNA_TCONS.00038467.geneXLOC.024920	Homolog	Homolog	Known_Gene_Sense_ID=gene:Bra030802;assembly_name=IVFCAASv1;biotype=protein_coding;description=AT1G09830	Homolog	Known_lincRNA_TCONS.00059738.XLOC.012549	Homolog	Not found	Not found
At1NC005930	Known_lincRNA_TCONS.00050803.geneXLOC.033056	Known_lincRNA_TCONS.00012068.XLOC.008916	Homolog	Known_Gene_Sense_ID=gene:Bra030802;assembly_name=IVFCAASv1;biotype=protein_coding;description=AT1G09830	Homolog	Known_lincRNA_TCONS.00057496.XLOC.012098	Homolog	Not found	Not found
At1NC006050	Known_Gene_Sense_Known_lincRNA_ID=910238.v1;Name=910238	Not found	Not found	Not found	Not found	Not found	Not found	Not found	Not found
At1NC006180	Homolog	Not found	Not found	Not found	Not found	Not found	Not found	Not found	Not found
At1NC006270	Homolog	Not found	Homolog	Homolog	Homolog	Not found	Homolog	Not found	Not found
At1NC006340	Known_Gene_Sense_ID=477001.v1;Name=477001	Not found	Not found	Not found	Not found	Not found	Not found	Not found	Not found
At1NC006690	Known_Gene_Sense_ID=919314.v1;Name=919314	Known_lincRNA_TCONS.00012339.XLOC.009131	Not found	Homolog	Homolog	Not found	Homolog	Not found	Not found
At1NC006870	Known_lincRNA_TCONS.00009891.geneXLOC.006380	Not found	Not found	Not found	Not found	Not found	Not found	Not found	Not found
At1NC007050	Homolog	Homolog	Homolog	Homolog	Not found	Homolog	Homolog	Not found	Not found
At1NC007130	Homolog	Homolog	Homolog	Homolog	Homolog	Homolog	Homolog	Homolog	Not found
At1NC007230	Known_lincRNA_TCONS.00050810.geneXLOC.033063	Homolog	Not found	Known_Gene_Antisense_ID=gene:Bra015586;assembly_name=IVFCAASv1;biotype=protein_coding;description=AT4G05460	Homolog	Not found	Homolog	Not found	Not found
At1NC007390	Homolog	Not found	Not found	Not found	Not found	Not found	Not found	Not found	Not found
At1NC007400	Homolog	Known_Gene_Sense_ID=Carubv10008194m.v1.0.three_prime_UTR.1;Parent=Carubv10008194m.v1.0;pacid=20890596	Homolog	Homolog	Homolog	Known_Gene_Sense_ID=Tp1g05440.1.1	Known_Gene_Sense_ID=Thhalv10006683m.g.v1.0;Name=Thhalv10006683m.g	Homolog	Not found
At1NC007770	Known_Gene_Sense_ID=334007.v1;Name=334007	Known_Gene_Sense_Known_lincRNA_ID=Carubv10010114m.g.v1.0;Name=Carubv10010114m.g	Homolog	Homolog	Homolog	Known_Gene_Sense_ID=Tp1g05780.1.1	Known_Gene_Sense_ID=Thhalv10009490m.g.v1.0;Name=Thhalv10009490m.g	Homolog	Homolog
At1NC007850	Homolog	Known_Gene_Antisense_ID=Carubv10010524m.g.v1.0;Name=Carubv10010524m.g	Not found	Not found	Not found	Known_Gene_Sense_ID=Tp1g05870.1.1	Known_Gene_Antisense_ID=Thhalv10008979m.g.v1.0;Name=Thhalv10008979m.g	Not found	Not found
At1NC007990	Known_lincRNA_TCONS.00045279.geneXLOC.029321	Not found	Homolog	Not found	Not found	Not found	Not found	Not found	Not found
At1NC008020	Known_lincRNA_TCONS.00013526.geneXLOC.008692	Homolog	Homolog	Homolog	Not found	Not found	Homolog	Not found	Not found
At1NC008080	Known_lincRNA_TCONS.00045311.geneXLOC.029353	Known_Gene_Sense_Known_lincRNA_ID=Carubv10008356m.g.v1.0;Name=Carubv10008356m.g	Homolog	Not found	Not found	Not found	Homolog	Not found	Not found
At1NC008200	Known_lincRNA_TCONS.00008406.geneXLOC.005313	Not found	Not found	Not found	Not found	Not found	Not found	Not found	Not found
At1NC008220	Homolog	Known_lincRNA_TCONS.00033993.XLOC.024974	Homolog	Homolog	Homolog	Known_Gene_Antisense_Known_lincRNA_ID=Tp1g06280.1.1	Homolog	Homolog	Not found
At1NC008230	Homolog	Known_lincRNA_TCONS.00033993.XLOC.024974	Homolog	Known_lincRNA_TCONS.00000697.XLOC.000502	Homolog	Known_Gene_Antisense_Known_lincRNA_ID=Tp1g06280.1.1	Homolog	Not found	Not found
At1NC008260	Homolog	Not found	Not found	Not found	Not found	Not found	Not found	Not found	Not found
At1NC008280	Known_lincRNA_TCONS.00001981.geneXLOC.001177	Not found	Not found	Not found	Not found	Not found	Not found	Not found	Not found
At1NC008300	Known_lincRNA_TCONS.00029157.geneXLOC.018990	Known_lincRNA_TCONS.00034153.XLOC.025134	Not found	Not found	Homolog	Not found	Not found	Not found	Not found
At1NC008440	Homolog	Not found	Not found	Not found	Not found	Not found	Not found	Not found	Not found
At1NC008920	Known_lincRNA_TCONS.00008701.geneXLOC.005570	Homolog	Homolog	Known_Gene_Antisense_ID=gene:Bra016776;assembly_name=IVFCAASv1;biotype=protein_coding;description=AT1G12370	Homolog	Homolog	Homolog	Not found	Not found
At1NC009290	Homolog	Homolog	Homolog	Homolog	Homolog	Homolog	Homolog	Homolog	Homolog
At1NC009380	Homolog	Not found	Not found	Not found	Not found	Not found	Not found	Not found	Not found
At1NC009580	Homolog	Not found	Not found	Not found	Not found	Not found	Not found	Not found	Not found
At1NC009590	Homolog	Not found	Not found	Not found	Not found	Not found	Not found	Not found	Not found
At1NC009650	Known_lincRNA_TCONS.00019894.geneXLOC.012883	Not found	Not found	Not found	Not found	Not found	Not found	Not found	Not found
At1NC009860	Homolog	Not found	Not found	Not found	Not found	Not found	Not found	Not found	Not found
At1NC009990	Homolog	Not found	Not found	Not found	Not found	Not found	Not found	Not found	Not found
At1NC010010	Known_lincRNA_TCONS.00034057.geneXLOC.022109	Not found	Not found	Not found	Not found	Not found	Not found	Not found	Not found
At1NC010150	Known_lincRNA_TCONS.00008740.geneXLOC.005609	Not found	Not found	Not found	Not found	Not found	Not found	Not found	Not found
At1NC010190	Known_Gene_Antisense_ID=470983.v1;Name=470983	Homolog	Homolog	Known_lincRNA_TCONS.00000833.XLOC.000613	Not found	Known_Gene_Antisense_Known_lincRNA_ID=Tp1g07650.1.1	Homolog	Not found	Not found
At1NC010470	Known_lincRNA_TCONS.00038479.geneXLOC.024932	Not found	Not found	Not found	Not found	Not found	Not found	Not found	Not found
At1NC010500	Known_Gene_Antisense_Known_lincRNA_ID=334205.v1;Name=334205	Known_Gene_Antisense_ID=Carubv10010033m.g.v1.0;Name=Carubv10010033m.g	Not found	Not found	Not found	Not found	Not found	Not found	Not found
At1NC010501	Known_Gene_Antisense_ID=334205.v1;Name=334205	Not found_ID=Carubv10010033m.g.v1.0;Name=Carubv10010033m.g	Not found	Not found	Not found	Not found	Not found	Not found	Not found
At1NC010520	Homolog	Homolog	Not found	Known_Gene_Sense_ID=gene:Bra018569;assembly_name=IVFCAASv1;biotype=protein_coding;description=AT1G09280	Homolog	Known_lincRNA_TCONS.00046228.XLOC.009667	Not found	Not found	Not found
At1NC010780	Homolog	Known_lincRNA_TCONS.00008811.XLOC.006506	Homolog	Known_Gene_Sense_ID=gene:Bra016704;assembly_name=IVFCAASv1;biotype=protein_coding;description=AT1G14400	Homolog	Known_lincRNA_TCONS.00104412.XLOC.021972	Homolog	Not found	Not found
At1NC010790	Homolog	Homolog	Homolog	Homolog	Homolog	Homolog	Homolog	Not found	Not found
At1NC010800	Known_lincRNA_TCONS.00041857.geneXLOC.027088	Homolog	Homolog	Homolog	Homolog	Homolog	Homolog	Not found	Not found
At1NC010810	Known_lincRNA_TCONS.00038649.geneXLOC.025102	Known_lincRNA_TCONS.00000477.XLOC.000317	Homolog	Homolog	Homolog	Homolog	Homolog	Homolog	Not found
At1NC010920	Known_Gene_Sense_ID=471078.v1;Name=471078	Not found	Not found	Not found	Not found	Known_Gene_Sense_ID=Tp1g08360.1.1	Not found	Not found	Not found
At1NC010970	Homolog	Not found	Not found	Not found	Not found	Not found	Not found	Not found	Not found
At1NC011180	Known_lincRNA_TCONS.00021106.geneXLOC.013762	Known_Gene_Antisense_ID=Carubv10010622m.g.v1.0;Name=Carubv10010622m.g	Not found	Not found	Not found	Not found	Not found	Not found	Not found
At1NC011260	Homolog	Homolog	Not found	Known_Gene_Sense_Known_lincRNA_ID=gene:Bra019975;assembly_name=IVFCAASv1;biotype=protein_coding;description=AT1G09920	Homolog	Not found	Not found	Not found	Not found
At1NC011270	Homolog	Known_lincRNA_TCONS.00023656.XLOC.017397	Not found	Known_Gene_Sense_Known_lincRNA_ID=gene:Bra019975;assembly_name=IVFCAASv1;biotype=protein_coding;description=AT1G09920	Not found	Not found	Homolog	Not found	Not found
At1NC011520	Homolog	Not found	Not found	Not found	Not found	Not found	Not found	Not found	Not found
At1NC011550	Homolog	Homolog	Homolog	Not found	Not found	Not found	Not found	Not found	Not found
At1NC011700	Homolog	Known_Gene_Sense_ID=Carubv10011638m.g.v1.0;Name=Carubv10011638m.g	Not found	Homolog	Not found	Not found	Known_Gene_Sense_ID=Thhalv10022616m.g.v1.0;Name=Thhalv10022616m.g	Not found	Not found
At1NC011720	Known_lincRNA_TCONS.00050787.geneXLOC.033040	Homolog	Homolog	Known_Gene_Sense_Known_lincRNA_ID=gene:Bra019948;assembly_name=IVFCAASv1;biotype=protein_coding;description=AT1G50920_Name=Copia-88_BRa-I-int;class=LTR/Copia;type=LTRs	Homolog	Known_Gene_Sense_ID=Tp1g08870.1.1	Homolog	Homolog	Not found
At1NC011840	Known_Gene_Sense_ID=334324.v1;Name=334324	Homolog	Not found	Not found	Not found	Not found	Not found	Not found	Not found
At1NC011900	Homolog	Not found	Homolog	Homolog	Homolog	Homolog	Homolog	Not found	Not found
At1NC011910	Homolog	Not found	Homolog	Not found	Not found	Known_lincRNA_TCONS.00048236.XLOC.010126	Not found	Not found	Not found
At1NC011950	Known_lincRNA_TCONS.00013643.geneXLOC.008809	Known_Gene_Antisense_Known_lincRNA_ID=Carubv10008167m.g.v1.0;Name=Carubv10008167m.g	Not found	Not found	Not found	Not found	Not found	Not found	Not found
At1NC012130	Known_lincRNA_TCONS.00013386.geneXLOC.008595	Not found	Not found	Not found	Not found	Known_lincRNA_TCONS.00075965.XLOC.015957	Homolog	Not found	Not found
At1NC012230	Homolog	Known_Gene_Antisense_Known_lincRNA_ID=Carubv10009199m.g.v1.0;Name=Carubv10009199m.g	Not found	Not found	Not found	Not found	Not found	Not found	Not found
At1NC012290	Homolog	Homolog	Homolog	Known_Gene_Sense_ID=gene:Bra019907;assembly_name=IVFCAASv1;biotype=protein_coding;description=AT1G10680	Homolog	Homolog	Homolog	Not found	Not found
At1NC012820	Known_lincRNA_TCONS.00045026.geneXLOC.029125	Homolog	Not found	Homolog	Homolog	Known_lincRNA_TCONS.00021153.XLOC.004365	Homolog	Not found	Not found
At1NC013070	Homolog	Not found	Not found	Homolog	Homolog	Homolog	Homolog	Not found	Not found
At1NC013350	Homolog	Not found	Not found	Not found	Not found	Not found	Not found	Not found	Not found
At1NC013410	Known_lincRNA_TCONS.00016290.geneXLOC.010515	Not found	Not found	Not found	Not found	Not found	Not found	Not found	Not found
At1NC013480	Known_lincRNA_TCONS.00050748.geneXLOC.033001	Not found	Not found	Not found	Not found	Not found	Not found	Not found	Not found
At1NC013620	Homolog	Homolog	Not found	Known_Gene_Sense_ID=CDS:Bra019850.1-P;Parent=transcript:Bra019850.1;assembly_name=IVFCAASv1	Homolog	Known_Gene_Antisense_ID=Tp1g10060.1.1	Homolog	Not found	Not found
At1NC013980	Known_Gene_Antisense_ID=910926.v1;Name=910926	Not found	Not found	Not found	Not found	Not found	Not found	Not found	Not found
At1NC014020	Known_lincRNA_TCONS.00031622.geneXLOC.020603	Not found	Not found	Not found	Not found	Not found	Homolog	Not found	Not found
At1NC014040	Homolog	Known_lincRNA_TCONS.00018072.XLOC.013309	Homolog	Known_lincRNA_TCONS.00000630.XLOC.000471	Homolog	Homolog	Homolog	Not found	Not found
At1NC014041	Homolog	Known_lincRNA_TCONS.00010012.XLOC.007394	Not found	Not found_TCONS.00000630.XLOC.000471	Not found	Not found	Homolog	Not found	Not found
At1NC014050	Homolog	Known_Gene_Antisense_Known_lincRNA_ID=Carubv10011175m.g.v1.0;Name=Carubv10011175m.g	Homolog	Not found	Not found	Not found	Not found	Not found	Homolog
At1NC014110	Known_lincRNA_TCONS.00049072.geneXLOC.031881	Not found	Not found	Not found	Not found	Not found	Homolog	Not found	Not found
At1NC014520	Known_lincRNA_TCONS.00026128.geneXLOC.017026	Not found	Not found	Not found	Not found	Not found	Not found	Not found	Not found
At1NC014530	Homolog	Not found	Not found	Not found	Not found	Not found	Not found	Not found	Not found
At1NC014620	Known_Gene_Sense_ID=910974.v1;Name=910974	Homolog	Not found	Known_Gene_Sense_ID=gene:Bra019739;assembly_name=IVFCAASv1;biotype=protein_coding;description=AT1G12064	Homolog	Homolog	Homolog	Not found	Not found
At1NC014640	Known_Gene_Sense_ID=910974.v1;Name=910974	Not found	Not found	Not found	Not found	Not found	Not found	Not found	Not found
At1NC014650	Homolog	Homolog	Homolog	Known_lincRNA_TCONS.00000746.XLOC.000548	Homolog	Known_lincRNA_TCONS.00046361.XLOC.009701	Homolog	Homolog	Not found
At1NC014980	Homolog	Known_lincRNA_TCONS.00025297.XLOC.018589	Not found	Homolog	Homolog	Known_lincRNA_TCONS.00064445.XLOC.013553	Homolog	Homolog	Not found
At1NC015060	Homolog	Not found	Not found	Not found	Not found	Not found	Not found	Not found	Not found
At1NC015070	Homolog	Homolog	Homolog	Homolog	Not found	Homolog	Homolog	Not found	Not found
At1NC015150	Homolog	Not found	Not found	Not found	Not found	Not found	Not found	Not found	Not found
At1NC015160	Known_lincRNA_TCONS.00016899.geneXLOC.010909	Homolog	Homolog	Not found	Not found	Not found	Homolog	Not found	Not found
At1NC015170	Homolog	Not found	Not found	Not found	Not found	Not found	Not found	Not found	Not found
At1NC015330	Known_Gene_Sense_ID=471398.v1;Name=471398	Known_Gene_Sense_ID=Carubv10008200m.g.v1.0;Name=Carubv10008200m.g_ID=Carubv10011981m.g.v1.0;Name=Carubv10011981m.g	Homolog	Known_Gene_Antisense_ID=gene:Bra019768;assembly_name=IVFCAASv1;biotype=protein_coding;description=AT1G12460	Homolog	Known_Gene_Sense_Known_lincRNA_ID=Tp1g11080.1.1	Known_Gene_Sense_ID=Thhalv10007262m.g.v1.0;Name=Thhalv10007262m.g	Homolog	Homolog
At1NC015420	Homolog	Not found	Not found	Not found	Not found	Not found	Not found	Not found	Not found
At1NC015440	Known_lincRNA_TCONS.00008617.geneXLOC.005487	Not found	Not found	Not found	Not found	Not found	Not found	Not found	Not found
At1NC015640	Known_lincRNA_TCONS.00016658.geneXLOC.010755	Known_lincRNA_TCONS.00019524.XLOC.014364	Not found	Homolog	Homolog	Homolog	Homolog	Not found	Not found
At1NC015740	Homolog	Known_lincRNA_TCONS.00027823.XLOC.020388	Homolog	Homolog	Homolog	Known_Gene_Antisense_Known_lincRNA_ID=Tp1g11450.1.1	Homolog	Not found	Not found
At1NC015840	Homolog	Not found	Not found	Not found	Not found	Not found	Homolog	Not found	Not found
At1NC016130	Known_lincRNA_TCONS.00045235.geneXLOC.029277	Not found	Not found	Not found	Not found	Not found	Not found	Not found	Not found
At1NC016190	Known_lincRNA_TCONS.00020245.geneXLOC.013140	Known_lincRNA_TCONS.00012339.XLOC.009131	Homolog	Known_Gene_Sense_ID=gene:Bra019818;assembly_name=IVFCAASv1;biotype=protein_coding;description=AT1G13210	Homolog	Not found	Not found	Not found	Not found
At1NC016230	Homolog	Homolog	Not found	Not found	Not found	Not found	Not found	Not found	Not found
At1NC016240	Homolog	Not found	Not found	Not found	Not found	Not found	Homolog	Not found	Not found
At1NC016310	Homolog	Known_lincRNA_TCONS.00034041.XLOC.025022	Homolog	Known_lincRNA_TCONS.00001289.XLOC.000961	Homolog	Homolog	Homolog	Not found	Not found
At1NC016410	Homolog	Not found	Not found	Homolog	Homolog	Homolog	Not found	Not found	Not found
At1NC016470	Homolog	Not found	Not found	Not found	Not found	Not found	Not found	Not found	Not found
At1NC016530	Homolog	Not found	Not found	Known_Gene_Antisense_Known_lincRNA_ID=gene:Bra016535;assembly_name=IVFCAASv1;biotype=protein_coding;description=AT1G18860	Not found	Not found	Not found	Not found	Not found
At1NC016650	Homolog	Known_lincRNA_TCONS.00012368.XLOC.009153	Not found	Not found	Not found	Not found	Homolog	Not found	Not found
At1NC016780	Not found	Known_Gene_Sense_ID=Carubv10006321m.g.v1.0;Name=Carubv10006321m.g	Not found	Homolog	Homolog	Known_Gene_Sense_ID=Tp1g39040.1.1	Known_Gene_Sense_ID=Thhalv10014078m.g.v1.0;Name=Thhalv10014078m.g	Not found	Homolog
At1NC016800	Homolog	Not found	Not found	Not found	Not found	Not found	Homolog	Not found	Not found
At1NC016810	Known_lincRNA_TCONS.00022268.geneXLOC.014515	Not found	Not found	Not found	Not found	Not found	Not found	Not found	Not found
At1NC016970	Homolog	Not found	Not found	Not found	Not found	Not found	Not found	Not found	Not found
At1NC017070	Homolog	Not found	Not found	Homolog	Not found	Not found	Known_Gene_Antisense_ID=Thhalv10005346m.g.v1.0;Name=Thhalv10005346m.g	Not found	Not found
At1NC017360	Homolog	Known_Gene_Sense_ID=Carubv10012502m.g.v1.0;Name=Carubv10012502m.g	Not found	Known_lincRNA_TCONS.00000094.XLOC.000085	Not found	Known_Gene_Sense_ID=Tp1g12460.1.1	Not found	Not found	Not found
At1NC017530	Homolog	Not found	Homolog	Homolog	Homolog	Homolog	Not found	Not found	Not found
At1NC017560	Homolog	Known_lincRNA_TCONS.00020209.XLOC.014886	Not found	Homolog	Homolog	Homolog	Homolog	Not found	Not found
At1NC017570	Homolog	Not found_TCONS.00020209.XLOC.014886	Not found	Not found	Not found	Not found	Not found	Not found	Not found
At1NC017600	Known_lincRNA_TCONS.00026165.geneXLOC.017063	Not found	Not found	Not found	Not found	Not found	Not found	Not found	Not found
At1NC017720	Homolog	Not found	Homolog	Not found	Not found	Not found	Homolog	Not found	Not found
At1NC017770	Known_lincRNA_TCONS.00013627.geneXLOC.008793	Not found	Not found	Not found	Not found	Known_Gene_Sense_ID=Tp1g12830.1.1	Homolog	Not found	Not found
At1NC017810	Homolog	Not found	Not found	Not found	Not found	Not found	Not found	Not found	Not found
At1NC017970	Homolog	Not found	Not found	Not found	Not found	Not found	Not found	Not found	Not found
At1NC017980	Homolog	Known_Gene_Sense_ID=Carubv10012680m.g.v1.0;Name=Carubv10012680m.g	Not found	Not found	Not found	Not found	Not found	Not found	Not found
At1NC017990	Known_Gene_Sense_Known_lincRNA_ID=935945.v1;Name=935945	Known_Gene_Sense_ID=Carubv10016860m.v1.0;Name=Carubv10016860m;pacid=20887471;longest=0;Parent=Carubv10016861m.g.v1.0	Not found	Known_Gene_Antisense_ID=gene:Bra031606;assembly_name=IVFCAASv1;biotype=protein_coding;description=AT1G07980	Homolog	Known_Gene_Sense_ID=Tp1g12930.1.1	Known_Gene_Sense_ID=Thhalv10003848m.g.v1.0;Name=Thhalv10003848m.g	Not found	Not found
At1NC018210	Homolog	Not found	Not found	Not found	Not found	Not found	Not found	Not found	Not found
At1NC018240	Homolog	Homolog	Homolog	Not found	Not found	Not found	Homolog	Not found	Not found
At1NC018320	Homolog	Homolog	Homolog	Homolog	Homolog	Homolog	Homolog	Not found	Not found
At1NC018480	Homolog	Not found	Not found	Not found	Not found	Not found	Not found	Not found	Not found
At1NC018510	Homolog	Not found	Not found	Not found	Not found	Not found	Not found	Not found	Not found
At1NC018570	Homolog	Homolog	Not found	Not found	Not found	Not found	Not found	Not found	Not found
At1NC018580	Homolog	Not found	Not found	Not found	Not found	Not found	Not found	Not found	Not found
At1NC018590	Homolog	Not found	Not found	Not found	Not found	Not found	Not found	Not found	Not found
At1NC018710	Known_lincRNA_TCONS.00045251.geneXLOC.029293	Known_lincRNA_TCONS.00034038.XLOC.025019	Homolog	Known_Gene_Sense_ID=CDS:Bra031643.1-P;Parent=transcript:Bra031643.1;assembly_name=IVFCAASv1	Homolog	Known_lincRNA_TCONS.00090417.XLOC.018977	Homolog	Not found	Not found
At1NC018920	Known_lincRNA_TCONS.00008623.geneXLOC.005493	Not found	Not found	Not found	Not found	Not found	Not found	Not found	Not found
At1NC019130	Known_Gene_Sense_ID=493257.v1.107.three_prime_UTR.4;Parent=493257.v1.107;pacid=16038039	Known_Gene_Sense_ID=Carubv10004227m.v1.0.CDS.17;Parent=Carubv10004227m.v1.0;pacid=20896889	Not found	Not found	Not found	Not found	Known_Gene_Sense_ID=Thhalv10024390m.g.v1.0;Name=Thhalv10024390m.g	Not found	Not found
At1NC019140	Known_lincRNA_TCONS.00005661.geneXLOC.003552	Not found	Not found	Not found	Not found	Not found	Not found	Not found	Not found
At1NC019250	Homolog	Not found	Not found	Not found	Not found	Not found	Not found	Not found	Not found
At1NC019290	Known_Gene_Antisense_ID=334850.v1;Name=334850	Not found	Not found	Not found	Not found	Not found	Not found	Not found	Not found
At1NC019300	Homolog	Not found	Not found	Known_Gene_Antisense_ID=gene:Bra031674;assembly_name=IVFCAASv1;biotype=protein_coding;description=AT1G09600	Homolog	Homolog	Homolog	Not found	Not found
At1NC019320	Homolog	Not found	Homolog	Not found	Not found	Not found	Not found	Homolog	Not found
At1NC019330	Homolog	Homolog	Homolog	Known_Gene_Sense_ID=gene:Bra031678;assembly_name=IVFCAASv1;biotype=protein_coding;description=AT1G09580	Homolog	Homolog	Homolog	Homolog	Not found
At1NC019590	Known_Gene_Sense_ID=907629.v1;Name=907629	Not found	Not found	Not found	Not found	Not found	Not found	Not found	Not found
At1NC019960	Known_Gene_Sense_Known_lincRNA_ID=920552.v1;Name=920552	Not found	Not found	Not found	Not found	Not found	Not found	Not found	Not found
At1NC019970	Homolog	Known_lincRNA_TCONS.00019437.XLOC.014277	Homolog	Not found	Not found	Homolog	Homolog	Not found	Not found
At1NC020010	Homolog	Homolog	Not found	Not found	Not found	Not found	Not found	Not found	Not found
At1NC020030	Homolog	Homolog	Not found	Homolog	Homolog	Homolog	Homolog	Not found	Not found
At1NC020200	Known_lincRNA_TCONS.00013532.geneXLOC.008698	Known_lincRNA_TCONS.00005920.XLOC.004301	Homolog	Known_lincRNA_TCONS.00001216.XLOC.000912	Homolog	Known_Gene_Sense_Known_lincRNA_ID=Tp1g14780.1.1	Homolog	Not found	Not found
At1NC020390	Homolog	Not found	Not found	Not found	Not found	Not found	Not found	Not found	Not found
At1NC020600	Known_Gene_Antisense_ID=920600.v1;Name=920600	Known_Gene_Antisense_Known_lincRNA_ID=Carubv10009120m.g.v1.0;Name=Carubv10009120m.g	Not found	Homolog	Homolog	Known_Gene_Antisense_ID=Tp1g15070.1.1	Known_Gene_Antisense_ID=Thhalv10027523m.g.v1.0;Name=Thhalv10027523m.g	Homolog	Not found
At1NC020610	Known_lincRNA_TCONS.00026129.geneXLOC.017027	Not found	Not found	Not found	Not found	Not found	Not found	Not found	Not found
At1NC020700	Known_lincRNA_TCONS.00020248.geneXLOC.013143	Not found	Not found	Not found	Not found	Known_Gene_Antisense_Known_lincRNA_ID=Tp1g15170.1.1	Not found	Not found	Not found
At1NC021040	Homolog	Not found	Homolog	Homolog	Homolog	Known_lincRNA_TCONS.00017468.XLOC.003594	Homolog	Not found	Not found
At1NC021050	Known_lincRNA_TCONS.00041275.geneXLOC.026711	Not found	Not found	Not found	Not found	Not found	Not found	Not found	Not found
At1NC021090	Homolog	Not found	Not found	Not found	Not found	Not found	Not found	Not found	Not found
At1NC021130	Homolog	Not found	Not found	Not found	Not found	Not found	Homolog	Not found	Not found
At1NC021150	Homolog	Homolog	Homolog	Homolog	Homolog	Homolog	Homolog	Not found	Not found
At1NC021390	Homolog	Not found	Not found	Not found	Not found	Not found	Not found	Not found	Not found
At1NC021650	Known_lincRNA_TCONS.00030811.geneXLOC.020096	Not found	Not found	Not found	Not found	Not found	Not found	Not found	Not found
At1NC021670	Known_lincRNA_TCONS.00031743.geneXLOC.020724	Homolog	Not found	Not found	Not found	Not found	Not found	Not found	Not found
At1NC021810	Known_lincRNA_TCONS.00041275.geneXLOC.026711	Known_lincRNA_TCONS.00007025.XLOC.005166	Homolog	Known_lincRNA_TCONS.00000626.XLOC.000467	Homolog	Known_Gene_Sense_Known_lincRNA_ID=Tp1g15990.1.1	Homolog	Homolog	Homolog
At1NC021890	Homolog	Known_lincRNA_TCONS.00015147.XLOC.011147	Not found	Not found	Not found	Not found	Not found	Not found	Not found
At1NC022030	Homolog	Not found	Not found	Not found	Not found	Homolog	Not found	Not found	Not found
At1NC022040	Homolog	Not found	Not found	Not found	Not found	Not found	Not found	Not found	Not found
At1NC022320	Known_Gene_Sense_ID=920749.v1;Name=920749	Not found	Not found	Known_Gene_Sense_ID=gene:Bra026116;assembly_name=IVFCAASv1;biotype=protein_coding;description=AT1G15670	Homolog	Not found	Not found	Not found	Not found
At1NC023090	Homolog	Homolog	Not found	Not found	Not found	Not found	Not found	Not found	Not found
At1NC023160	Known_lincRNA_TCONS.00042678.geneXLOC.027598	Known_lincRNA_TCONS.00020373.XLOC.015011	Homolog	Known_Gene_Sense_ID=gene:Bra025913;assembly_name=IVFCAASv1;biotype=protein_coding;description=AT1G18340	Homolog	Known_lincRNA_TCONS.00004049.XLOC.000809	Homolog	Not found	Homolog
At1NC023200	Homolog	Known_lincRNA_TCONS.00015244.XLOC.011237	Homolog	Homolog	Homolog	Homolog	Homolog	Not found	Not found
At1NC023430	Homolog	Not found	Not found	Not found	Not found	Not found	Not found	Not found	Not found
At1NC023470	Homolog	Not found	Not found	Not found	Not found	Not found	Not found	Not found	Not found
At1NC023480	Known_Gene_Antisense_ID=476454.v1;Name=476454	Known_Gene_Antisense_ID=Carubv10021403m.g.v1.0;Name=Carubv10021403m.g	Not found	Not found	Not found	Known_Gene_Antisense_ID=Tp5g28190.1.1	Known_Gene_Antisense_ID=Thhalv10018374m.g.v1.0;Name=Thhalv10018374m.g	Not found	Not found
At1NC023590	Homolog	Not found	Not found	Not found	Not found	Not found	Not found	Not found	Not found
At1NC023620	Homolog	Homolog	Not found	Homolog	Homolog	Known_lincRNA_TCONS.00072909.XLOC.015300	Homolog	Not found	Not found
At1NC023640	Known_lincRNA_TCONS.00013386.geneXLOC.008595	Not found	Homolog	Known_Gene_Antisense_Known_lincRNA_ID=gene:Bra025676;assembly_name=IVFCAASv1;biotype=protein_coding;description=AT1G18660	Homolog	Homolog	Homolog	Not found	Not found
At1NC023650	Known_lincRNA_TCONS.00013386.geneXLOC.008595	Not found	Not found	Known_Gene_Antisense_Known_lincRNA_ID=gene:Bra025676;assembly_name=IVFCAASv1;biotype=protein_coding;description=AT1G18660	Homolog	Known_lincRNA_TCONS.00041774.XLOC.008723	Homolog	Not found	Not found
At1NC023690	Homolog	Known_lincRNA_TCONS.00006979.XLOC.005129	Not found	Homolog	Homolog	Homolog	Homolog	Not found	Not found
At1NC023710	Homolog	Homolog	Not found	Not found	Not found	Not found	Not found	Not found	Not found
At1NC023770	Known_lincRNA_TCONS.00050728.geneXLOC.032981	Known_Gene_Antisense_Known_lincRNA_ID=Carubv10008259m.v1.0.three_prime_UTR.2;Parent=Carubv10008259m.v1.0;pacid=20889757	Not found	Known_Gene_Antisense_ID=gene:Bra016363;assembly_name=IVFCAASv1;biotype=protein_coding;description=AT1G23120	Homolog	Homolog	Homolog	Not found	Not found
At1NC023780	Homolog	Not found	Not found	Not found	Not found	Not found	Not found	Not found	Not found
At1NC023860	Homolog	Homolog	Homolog	Known_Gene_Antisense_ID=gene:Bra025681;assembly_name=IVFCAASv1;biotype=protein_coding;description=AT1G18710	Homolog	Known_Gene_Antisense_ID=Tp1g17250.1.1	Homolog	Not found	Not found
At1NC023980	Known_Gene_Antisense_ID=949804.v1;Name=949804	Known_Gene_Sense_Known_lincRNA_ID=Carubv10028150m.g.v1.0;Name=Carubv10028150m.g_ID=Carubv10026303m.v1.0.three_prime_UTR.1;Parent=Carubv10026303m.v1.0;pacid=20912896	Not found	Homolog	Not found	Known_Gene_Antisense_ID=Tp6g14660.1.1	Known_Gene_Antisense_ID=Thhalv10014513m.g.v1.0;Name=Thhalv10014513m.g	Not found	Not found
At1NC024030	Homolog	Homolog	Homolog	Not found	Not found	Not found	Homolog	Not found	Not found
At1NC024150	Known_Gene_Sense_ID=920886.v1;Name=920886	Not found	Not found	Not found	Not found	Not found	Homolog	Not found	Not found
At1NC024310	Known_lincRNA_TCONS.00020276.geneXLOC.013171	Known_lincRNA_TCONS.00005822.XLOC.004230	Homolog	Homolog	Homolog	Homolog	Homolog	Not found	Not found
At1NC024370	Known_lincRNA_TCONS.00032900.geneXLOC.021414	Homolog	Not found	Homolog	Homolog	Homolog	Homolog	Not found	Not found
At1NC024390	Homolog	Homolog	Homolog	Homolog	Homolog	Homolog	Homolog	Not found	Not found
At1NC024440	Homolog	Not found	Not found	Not found	Not found	Homolog	Homolog	Not found	Not found
At1NC024510	Homolog	Not found	Not found	Not found	Not found	Known_lincRNA_TCONS.00060467.XLOC.012700	Not found	Not found	Not found
At1NC024550	Known_lincRNA_TCONS.00042678.geneXLOC.027598	Known_Gene_Sense_ID=Carubv10011521m.g.v1.0;Name=Carubv10011521m.g	Not found	Not found	Not found	Not found	Homolog	Not found	Not found
At1NC024650	Known_lincRNA_TCONS.00034074.geneXLOC.022122	Not found	Not found	Not found	Not found	Not found	Not found	Not found	Not found
At1NC024760	Known_lincRNA_TCONS.00013638.geneXLOC.008804	Known_Gene_Sense_ID=Carubv10010355m.g.v1.0;Name=Carubv10010355m.g	Homolog	Known_Gene_Sense_ID=gene:Bra003137;assembly_name=IVFCAASv1;biotype=protein_coding;description=AT3G53480	Homolog	Homolog	Known_Gene_Sense_ID=Thhalv10008606m.g.v1.0;Name=Thhalv10008606m.g	Homolog	Not found
At1NC024770	Homolog	Not found	Not found	Not found	Not found	Not found	Not found	Not found	Not found
At1NC024970	Homolog	Homolog	Not found	Not found	Not found	Not found	Homolog	Not found	Not found
At1NC025040	Known_lincRNA_TCONS.00045241.geneXLOC.029283	Not found	Not found	Not found	Not found	Not found	Not found	Not found	Not found
At1NC025060	Known_Gene_Sense_Known_lincRNA_ID=911875.v1;Name=911875	Known_Gene_Sense_ID=Carubv10025484m.v1.0.CDS.1;Parent=Carubv10025484m.v1.0;pacid=20901568	Not found	Not found	Not found	Not found	Not found	Not found	Not found
At1NC025070	Homolog	Homolog	Not found	Not found	Not found	Not found	Not found	Not found	Not found
At1NC025090	Homolog	Not found	Not found	Not found	Not found	Not found	Not found	Not found	Not found
At1NC025130	Homolog	Not found	Not found	Not found	Not found	Not found	Not found	Not found	Not found
At1NC025160	Homolog	Known_Gene_Antisense_Known_lincRNA_ID=Carubv10010710m.g.v1.0;Name=Carubv10010710m.g	Homolog	Homolog	Not found	Known_Gene_Antisense_ID=Tp1g18170.1.1	Homolog	Not found	Not found
At1NC025540	Known_Gene_Sense_ID=472311.v1;Name=472311	Not found	Not found	Not found	Not found	Not found	Not found	Not found	Not found
At1NC025620	Known_Gene_Sense_ID=322232.v1;Name=322232	Known_Gene_Sense_ID=Carubv10023298m.g.v1.0;Name=Carubv10023298m.g	Not found	Not found	Not found	Not found	Not found	Not found	Not found
At1NC025650	Known_Gene_Sense_ID=897926.v1;Name=897926	Known_Gene_Sense_ID=Carubv10011337m.g.v1.0;Name=Carubv10011337m.g	Not found	Not found	Not found	Not found	Not found	Not found	Not found
At1NC025660	Homolog	Known_Gene_Sense_ID=Carubv10011337m.g.v1.0;Name=Carubv10011337m.g	Not found	Homolog	Homolog	Known_Gene_Sense_ID=Tp1g18490.1.1	Not found	Not found	Not found
At1NC025750	Known_lincRNA_TCONS.00038256.geneXLOC.024790	Not found	Not found	Not found	Not found	Not found	Not found	Not found	Not found
At1NC025800	Known_lincRNA_TCONS.00012050.geneXLOC.007758	Not found	Homolog	Known_Gene_Antisense_ID=gene:Bra025809;assembly_name=IVFCAASv1;biotype=protein_coding;description=AT4G04780	Homolog	Known_Gene_Sense_ID=Tp1g18590.1.1	Homolog	Not found	Not found
At1NC025830	Homolog	Known_lincRNA_TCONS.00010135.XLOC.007517	Homolog	Homolog	Homolog	Homolog	Homolog	Not found	Not found
At1NC026000	Known_Gene_Sense_Known_lincRNA_ID=921069.v1;Name=921069	Not found	Not found	Not found	Not found	Not found	Not found	Not found	Not found
At1NC026030	Homolog	Not found	Not found	Not found	Not found	Not found	Not found	Not found	Not found
At1NC026050	Homolog	Known_lincRNA_TCONS.00038070.XLOC.028037	Homolog	Not found	Not found	Homolog	Not found	Not found	Not found
At1NC026060	Homolog	Known_lincRNA_TCONS.00034005.XLOC.024986	Not found	Not found	Not found	Not found	Not found	Not found	Not found
At1NC026090	Known_lincRNA_TCONS.00020276.geneXLOC.013171	Not found	Not found	Homolog	Not found	Not found	Not found	Not found	Not found
At1NC026100	Homolog	Not found	Homolog	Known_Gene_Sense_Known_lincRNA_ID=gene:Bra025835;assembly_name=IVFCAASv1;biotype=protein_coding;description=AT1G20650	Not found	Homolog	Homolog	Not found	Not found
At1NC026210	Known_Gene_Antisense_Known_lincRNA_ID=911955.v1;Name=911955	Not found	Not found	Not found	Not found	Not found	Not found	Not found	Not found
At1NC026360	Known_lincRNA_TCONS.00039468.geneXLOC.025593	Not found	Not found	Not found	Not found	Not found	Not found	Not found	Not found
At1NC026390	Not found	Not found	Not found	Not found	Not found	Known_lincRNA_TCONS.00013334.XLOC.002724	Not found	Not found	Not found
At1NC026440	Homolog	Homolog	Not found	Not found	Not found	Not found	Homolog	Not found	Not found
At1NC026450	Homolog	Not found	Not found	Not found	Not found	Not found	Not found	Not found	Not found
At1NC026530	Homolog	Homolog	Homolog	Known_Gene_Sense_ID=gene:Bra011941;assembly_name=IVFCAASv1;biotype=protein_coding;description=AT2G28520	Not found	Homolog	Homolog	Not found	Not found
At1NC026550	Homolog	Not found	Not found	Not found	Not found	Not found	Not found	Not found	Not found
At1NC026640	Homolog	Homolog	Not found	Known_Gene_Sense_ID=gene:EPlBRAG00000001359;assembly_name=IVFCAASv1;biotype=rRNA;description=28S_rRNA	Not found	Not found	Homolog	Not found	Not found
At1NC026710	Homolog	Not found	Not found	Not found	Not found	Not found	Not found	Not found	Not found
At1NC026730	Known_lincRNA_TCONS.00045251.geneXLOC.029293	Not found	Homolog	Not found	Not found	Not found	Not found	Not found	Not found
At1NC026740	Known_lincRNA_TCONS.00005726.geneXLOC.003595	Not found	Not found	Not found	Not found	Not found	Not found	Not found	Not found
At1NC027170	Known_lincRNA_TCONS.00026174.geneXLOC.017072	Not found	Not found	Not found	Not found	Not found	Not found	Not found	Not found
At1NC027280	Homolog	Known_lincRNA_TCONS.00028945.XLOC.021224	Homolog	Known_Gene_Antisense_ID=gene:Bra011000;assembly_name=IVFCAASv1;biotype=protein_coding;description=AT1G25530	Homolog	Not found	Homolog	Not found	Not found
At1NC027360	Homolog	Homolog	Not found	Not found	Not found	Homolog	Homolog	Not found	Not found
At1NC027370	Homolog	Not found	Not found	Homolog	Not found	Homolog	Homolog	Not found	Not found
At1NC027420	Homolog	Not found	Not found	Not found	Not found	Not found	Not found	Not found	Not found
At1NC027430	Homolog	Homolog	Not found	Not found	Not found	Known_lincRNA_TCONS.00015419.XLOC.003170	Homolog	Not found	Not found
At1NC027560	Homolog	Known_Gene_Antisense_ID=Carubv10011843m.g.v1.0;Name=Carubv10011843m.g	Homolog	Homolog	Not found	Known_lincRNA_TCONS.00021740.XLOC.004494	Homolog	Homolog	Not found
At1NC027570	Homolog	Known_Gene_Antisense_ID=Carubv10011843m.g.v1.0;Name=Carubv10011843m.g	Homolog	Homolog	Not found	Homolog	Homolog	Not found	Not found
At1NC027630	Homolog	Homolog	Homolog	Homolog	Homolog	Homolog	Homolog	Homolog	Not found
At1NC027690	Known_lincRNA_TCONS.00043274.geneXLOC.027989	Not found	Homolog	Not found	Not found	Not found	Not found	Not found	Not found
At1NC027780	Known_lincRNA_TCONS.00050841.geneXLOC.033094	Not found	Not found	Not found	Not found	Not found	Not found	Not found	Not found
At1NC027840	Homolog	Not found	Not found	Not found	Not found	Not found	Not found	Not found	Not found
At1NC027940	Known_lincRNA_TCONS.00052309.geneXLOC.034310	Known_Gene_Antisense_ID=Carubv10012475m.g.v1.0;Name=Carubv10012475m.g	Homolog	Known_Gene_Antisense_ID=gene:Bra006895;assembly_name=IVFCAASv1;biotype=protein_coding;description=AT3G21640	Not found	Known_Gene_Antisense_Known_lincRNA_ID=Tp1g19750.1.1	Known_Gene_Antisense_ID=Thhalv10009853m.g.v1.0;Name=Thhalv10009853m.g	Not found	Not found
At1NC027950	Homolog	Not found	Not found	Not found	Not found	Not found	Not found	Not found	Not found
At1NC028020	Homolog	Homolog	Homolog	Known_Gene_Antisense_ID=gene:Bra011980;assembly_name=IVFCAASv1;biotype=protein_coding;description=AT5G02700	Not found	Homolog	Homolog	Homolog	Not found
At1NC028260	Known_lincRNA_TCONS.00026129.geneXLOC.017027	Homolog	Not found	Not found	Not found	Not found	Not found	Not found	Not found
At1NC028330	Homolog	Not found	Not found	Not found	Not found	Not found	Not found	Not found	Not found
At1NC028450	Known_lincRNA_TCONS.00012214.geneXLOC.007877	Not found	Not found	Not found	Not found	Not found	Not found	Not found	Not found
At1NC028560	Homolog	Homolog	Homolog	Known_Gene_Antisense_ID=gene:Bra036789;assembly_name=IVFCAASv1;biotype=protein_coding;description=AT3G51590	Homolog	Homolog	Homolog	Not found	Homolog
At1NC028590	Known_lincRNA_TCONS.00026154.geneXLOC.017052	Not found	Not found	Known_Gene_Antisense_Name=Copia-74_BRa-I-int;class=LTR/Copia;type=LTRs	Homolog	Homolog	Homolog	Not found	Not found
At1NC028600	Homolog	Homolog	Homolog	Not found	Not found	Homolog	Not found	Not found	Not found
At1NC029140	Homolog	Known_lincRNA_TCONS.00012339.XLOC.009131	Not found	Known_Gene_Antisense_ID=gene:Bra036817;assembly_name=IVFCAASv1;biotype=protein_coding;description=AT3G51320	Homolog	Homolog	Homolog	Not found	Not found
At1NC029240	Known_lincRNA_TCONS.00046185.geneXLOC.029973	Not found	Not found	Not found	Not found	Not found	Homolog	Not found	Not found
At1NC029320	Homolog	Known_lincRNA_TCONS.00028515.XLOC.020913	Homolog	Not found	Not found	Homolog	Not found	Not found	Not found
At1NC029660	Homolog	Not found	Not found	Not found	Not found	Not found	Not found	Not found	Not found
At1NC029680	Homolog	Homolog	Not found	Not found	Not found	Not found	Not found	Not found	Not found
At1NC029690	Homolog	Not found	Not found	Not found	Not found	Not found	Not found	Not found	Not found
At1NC029750	Known_Gene_Sense_ID=903362.v1;Name=903362	Not found	Not found	Not found	Not found	Not found	Not found	Not found	Not found
At1NC029980	Known_Gene_Antisense_ID=478445.v1;Name=478445	Not found	Not found	Not found	Not found	Not found	Not found	Not found	Not found
At1NC029990	Known_Gene_Antisense_ID=478445.v1;Name=478445	Not found	Not found	Not found	Not found	Not found	Not found	Not found	Not found
At1NC030070	Known_Gene_Antisense_ID=474702.v1;Name=474702	Known_Gene_Antisense_ID=Carubv10008930m.g.v1.0;Name=Carubv10008930m.g	Not found	Not found	Not found	Known_Gene_Sense_ID=Tp1g41910.1.1_ID=Tp1g41900.1.1	Known_Gene_Sense_ID=Thhalv10011392m.g.v1.0;Name=Thhalv10011392m.g_ID=Thhalv10011427m.g.v1.0;Name=Thhalv10011427m.g	Not found	Not found
At1NC030120	Homolog	Not found	Not found	Not found	Not found	Not found	Not found	Not found	Not found
At1NC030450	Known_Gene_Sense_Known_lincRNA_ID=912257.v1;Name=912257	Known_Gene_Sense_ID=Carubv10021225m.g.v1.0;Name=Carubv10021225m.g	Not found	Homolog	Homolog	Known_Gene_Sense_ID=Tp1g21270.1.1	Homolog	Homolog	Not found
At1NC030460	Known_Gene_Sense_ID=912257.v1;Name=912257	Not found	Not found	Not found	Not found	Known_Gene_Sense_ID=Tp1g21270.1.1	Not found	Not found	Not found
At1NC030820	Known_Gene_Sense_ID=315978.v1;Name=315978	Not found	Not found	Not found	Not found	Not found	Not found	Not found	Not found
At1NC030880	Homolog	Known_lincRNA_TCONS.00005933.XLOC.004314	Homolog	Known_Gene_Sense_Known_lincRNA_ID=gene:Bra024654;assembly_name=IVFCAASv1;biotype=protein_coding;description=AT4G27760	Homolog	Homolog	Homolog	Not found	Homolog
At1NC031030	Known_Gene_Sense_ID=335856.v1;Name=335856	Not found	Not found	Not found	Homolog	Not found	Not found	Not found	Not found
At1NC031070	Homolog	Not found	Not found	Homolog	Not found	Homolog	Not found	Not found	Not found
At1NC031200	Homolog	Not found	Not found	Not found	Not found	Not found	Not found	Not found	Not found
At1NC031280	Known_lincRNA_TCONS.00045287.geneXLOC.029329	Known_lincRNA_TCONS.00006811.XLOC.004991	Homolog	Homolog	Homolog	Known_lincRNA_TCONS.00089382.XLOC.018748	Homolog	Homolog	Homolog
At1NC031370	Known_Gene_Antisense_ID=471013.v1;Name=471013	Known_Gene_Antisense_Known_lincRNA_ID=Carubv10009752m.v1.0.three_prime_UTR.1;Parent=Carubv10009752m.v1.0;pacid=20890312	Homolog	Homolog	Not found	Known_Gene_Antisense_ID=Tp1g07850.1.1	Known_Gene_Antisense_ID=Thhalv10008206m.g.v1.0;Name=Thhalv10008206m.g	Not found	Not found
At1NC031380	Known_Gene_Antisense_ID=471013.v1;Name=471013	Known_Gene_Antisense_ID=Carubv10009752m.g.v1.0;Name=Carubv10009752m.g	Not found	Homolog	Not found	Known_Gene_Antisense_ID=Tp1g07850.1.1	Known_Gene_Antisense_ID=Thhalv10008206m.g.v1.0;Name=Thhalv10008206m.g	Not found	Not found
At1NC031390	Known_Gene_Antisense_ID=334205.v1;Name=334205	Homolog	Not found	Not found	Not found	Not found	Not found	Not found	Not found
At1NC031460	Known_lincRNA_TCONS.00034345.geneXLOC.022319	Not found	Not found	Known_Gene_Antisense_ID=gene:Bra010816;assembly_name=IVFCAASv1;biotype=protein_coding;description=AT1G29720	Not found	Not found	Homolog	Not found	Not found
At1NC031520	Homolog	Not found	Homolog	Homolog	Homolog	Homolog	Homolog	Not found	Not found
At1NC031580	Homolog	Homolog	Not found	Not found	Not found	Known_lincRNA_TCONS.00030940.XLOC.006366	Homolog	Not found	Homolog
At1NC031600	Known_lincRNA_TCONS.00004690.geneXLOC.002951	Known_Gene_Antisense_Known_lincRNA_ID=Carubv10009424m.g.v1.0;Name=Carubv10009424m.g	Homolog	Known_Gene_Sense_Known_lincRNA_ID=gene:Bra024609;assembly_name=IVFCAASv1;biotype=protein_coding;description=AT1G23550	Homolog	Known_Gene_Antisense_Known_lincRNA_ID=Tp1g23040.1.1	Homolog	Not found	Homolog
At1NC031630	Known_lincRNA_TCONS.00032676.geneXLOC.021285	Homolog	Homolog	Known_Gene_Antisense_Known_lincRNA_ID=gene:Bra010818;assembly_name=IVFCAASv1;biotype=protein_coding;description=AT1G29700	Homolog	Homolog	Homolog	Homolog	Not found
At1NC031640	Known_lincRNA_TCONS.00050901.geneXLOC.033148	Not found	Not found	Not found_ID=gene:Bra010818;assembly_name=IVFCAASv1;biotype=protein_coding;description=AT1G29700	Not found	Not found	Homolog	Not found	Not found
At1NC031730	Known_Gene_Sense_ID=472840.v1;Name=472840	Homolog	Not found	Not found	Not found	Not found	Not found	Not found	Not found
At1NC031900	Homolog	Homolog	Not found	Not found	Not found	Not found	Not found	Not found	Not found
At1NC031930	Homolog	Not found	Homolog	Known_Gene_Antisense_Known_lincRNA_ID=gene:Bra024576;assembly_name=IVFCAASv1;biotype=protein_coding;description=AT1G31460	Not found	Homolog	Homolog	Not found	Not found
At1NC031980	Homolog	Not found	Not found	Not found	Not found	Not found	Not found	Not found	Not found
At1NC032320	Known_lincRNA_TCONS.00023893.geneXLOC.015581	Not found	Not found	Not found	Not found	Not found	Not found	Not found	Not found
At1NC032500	Known_lincRNA_TCONS.00038532.geneXLOC.024985	Not found	Homolog	Not found	Not found	Not found	Not found	Not found	Not found
At1NC032520	Homolog	Known_Gene_Sense_ID=Carubv10010779m.g.v1.0;Name=Carubv10010779m.g	Not found	Not found	Not found	Homolog	Homolog	Not found	Not found
At1NC033130	Homolog	Not found	Not found	Not found	Not found	Not found	Not found	Not found	Not found
At1NC033220	Known_lincRNA_TCONS.00020248.geneXLOC.013143	Not found	Not found	Known_lincRNA_TCONS.00000714.XLOC.000516	Not found	Homolog	Not found	Not found	Not found
At1NC033250	Homolog	Homolog	Homolog	Homolog	Homolog	Homolog	Homolog	Not found	Not found
At1NC033260	Known_lincRNA_TCONS.00050705.geneXLOC.032958	Not found	Not found	Not found	Not found	Homolog	Homolog	Not found	Not found
At1NC033350	Homolog	Not found	Not found	Not found	Not found	Not found	Not found	Not found	Not found
At1NC033390	Known_lincRNA_TCONS.00025293.geneXLOC.016457	Not found	Not found	Not found	Not found	Not found	Homolog	Not found	Not found
At1NC033400	Homolog	Not found	Not found	Not found	Not found	Not found	Homolog	Not found	Not found
At1NC033490	Homolog	Homolog	Not found	Not found	Not found	Not found	Not found	Not found	Not found
At1NC033590	Homolog	Homolog	Homolog	Known_Gene_Antisense_ID=gene:Bra010897;assembly_name=IVFCAASv1;biotype=protein_coding;description=AT1G28200	Homolog	Homolog	Homolog	Not found	Not found
At1NC033630	Not found	Homolog	Not found	Not found	Not found	Not found	Not found	Not found	Not found
At1NC033850	Known_Gene_Antisense_ID=470571.v1;Name=470571	Known_Gene_Antisense_ID=Carubv10008426m.g.v1.0;Name=Carubv10008426m.g	Not found	Not found	Not found	Known_Gene_Antisense_ID=Tp1g04490.1.1	Known_Gene_Antisense_ID=Thhalv10010012m.g.v1.0;Name=Thhalv10010012m.g	Not found	Not found
At1NC033980	Homolog	Homolog	Not found	Not found	Not found	Homolog	Homolog	Not found	Not found
At1NC034000	Homolog	Homolog	Not found	Known_lincRNA_TCONS.00000923.XLOC.000674	Homolog	Homolog	Homolog	Not found	Not found
At1NC034010	Homolog	Homolog	Not found	Not found	Not found	Homolog	Homolog	Not found	Not found
At1NC034040	Known_lincRNA_TCONS.00051528.geneXLOC.033665	Not found	Not found	Not found	Not found	Not found	Not found	Not found	Not found
At1NC034060	Known_Gene_Antisense_ID=921494.v1;Name=921494	Known_Gene_Antisense_ID=Carubv10021800m.g.v1.0;Name=Carubv10021800m.g	Not found	Not found	Not found	Not found	Known_Gene_Antisense_ID=Thhalv10027325m.g.v1.0;Name=Thhalv10027325m.g	Not found	Not found
At1NC034410	Homolog	Not found	Not found	Not found	Not found	Not found	Not found	Not found	Not found
At1NC034490	Not found	Known_Gene_Sense_ID=Carubv10009595m.g.v1.0;Name=Carubv10009595m.g	Not found	Not found	Not found	Not found	Not found	Not found	Not found
At1NC034500	Homolog	Not found	Not found	Not found	Not found	Not found	Not found	Not found	Not found
At1NC034660	Homolog	Not found	Homolog	Known_lincRNA_TCONS.00001277.XLOC.000949	Homolog	Known_Gene_Antisense_ID=Tp1g23900.1.1	Homolog	Not found	Not found
At1NC035130	Known_lincRNA_TCONS.00031617.geneXLOC.020598	Known_lincRNA_TCONS.00024917.XLOC.018317	Homolog	Known_Gene_Sense_ID=gene:Bra024698;assembly_name=IVFCAASv1;biotype=protein_coding;description=AT1G26665	Homolog	Homolog	Homolog	Not found	Not found
At1NC035150	Known_Gene_Antisense_ID=912634.v1;Name=912634	Known_Gene_Antisense_Known_lincRNA_ID=Carubv10012026m.g.v1.0;Name=Carubv10012026m.g	Homolog	Known_Gene_Antisense_Known_lincRNA_ID=gene:Bra010751;assembly_name=IVFCAASv1;biotype=protein_coding;description=AT4G14210	Homolog	Not found	Not found	Homolog	Not found
At1NC035190	Known_Gene_Sense_ID=904278.v1;Name=904278	Not found	Not found	Not found	Not found	Not found	Not found	Not found	Not found
At1NC035230	Known_lincRNA_TCONS.00007905.geneXLOC.004991	Known_lincRNA_TCONS.00038022.XLOC.027989	Homolog	Known_Gene_Sense_Known_lincRNA_ID=CDS:Bra024709.1-P;Parent=transcript:Bra024709.1;assembly_name=IVFCAASv1	Not found	Homolog	Homolog	Not found	Not found
At1NC035240	Known_lincRNA_TCONS.00007905.geneXLOC.004991	Known_lincRNA_TCONS.00038022.XLOC.027989	Homolog	Known_Gene_Sense_Known_lincRNA_ID=CDS:Bra024709.1-P;Parent=transcript:Bra024709.1;assembly_name=IVFCAASv1	Homolog	Homolog	Homolog	Not found	Not found
At1NC035380	Homolog	Not found	Not found	Known_lincRNA_TCONS.00001290.XLOC.000962	Homolog	Known_lincRNA_TCONS.00013320.XLOC.002710	Homolog	Not found	Not found
At1NC035500	Homolog	Not found	Not found	Not found	Not found	Not found	Not found	Not found	Not found
At1NC035620	Homolog	Homolog	Homolog	Homolog	Homolog	Homolog	Homolog	Homolog	Not found
At1NC035680	Known_lincRNA_TCONS.00013503.geneXLOC.008669	Homolog	Not found	Not found	Not found	Homolog	Homolog	Not found	Not found
At1NC035790	Known_lincRNA_TCONS.00052344.geneXLOC.034333	Known_lincRNA_TCONS.00019516.XLOC.014356	Not found	Homolog	Homolog	Homolog	Homolog	Not found	Not found
At1NC035950	Known_lincRNA_TCONS.00044044.geneXLOC.028461	Known_lincRNA_TCONS.00023660.XLOC.017401	Not found	Not found	Not found	Not found	Not found	Not found	Not found
At1NC036050	Known_lincRNA_TCONS.00005661.geneXLOC.003552	Not found	Not found	Not found	Not found	Not found	Not found	Not found	Not found
At1NC036250	Known_lincRNA_TCONS.00006756.geneXLOC.004232	Known_lincRNA_TCONS.00004799.XLOC.003457	Not found	Known_Gene_Sense_Name=Copia-61_BRa-I-int;class=LTR/Copia;type=LTRs	Not found	Not found	Not found	Not found	Not found
At1NC036260	Known_lincRNA_TCONS.00006756.geneXLOC.004232	Known_lincRNA_TCONS.00004799.XLOC.003457	Not found	Not found	Not found	Not found	Not found	Not found	Not found
At1NC036370	Homolog	Known_Gene_Sense_ID=Carubv10012381m.g.v1.0;Name=Carubv10012381m.g	Homolog	Homolog	Not found	Known_Gene_Sense_ID=Tp1g24950.1.1	Known_Gene_Sense_ID=Thhalv10009350m.g.v1.0;Name=Thhalv10009350m.g	Homolog	Not found
At1NC036390	Known_Gene_Sense_ID=912705.v1;Name=912705	Known_Gene_Sense_ID=Carubv10011719m.g.v1.0;Name=Carubv10011719m.g	Not found	Not found	Not found	Not found	Not found	Not found	Not found
At1NC036400	Known_Gene_Sense_ID=912705.v1;Name=912705	Known_Gene_Sense_ID=Carubv10011719m.g.v1.0;Name=Carubv10011719m.g	Not found	Not found	Not found	Not found	Not found	Not found	Not found
At1NC036610	Homolog	Not found	Not found	Known_Gene_Sense_Known_lincRNA_ID=gene:Bra024769;assembly_name=IVFCAASv1;biotype=protein_coding;logic_name=glean;version=1	Not found	Not found	Not found	Not found	Not found
At1NC036710	Homolog	Not found	Not found	Known_lincRNA_TCONS.00000394.XLOC.000286	Homolog	Not found	Not found	Not found	Not found
At1NC036800	Known_lincRNA_TCONS.00013562.geneXLOC.008728	Not found	Not found	Not found	Not found	Not found	Not found	Not found	Not found
At1NC036970	Homolog	Not found	Not found	Not found	Not found	Not found	Not found	Not found	Not found
At1NC037080	Known_lincRNA_TCONS.00031654.geneXLOC.020635	Homolog	Not found	Not found	Not found	Known_Gene_Antisense_ID=Tp1g25490.1.1	Homolog	Homolog	Not found
At1NC037090	Homolog	Not found	Not found	Not found	Not found	Known_Gene_Antisense_ID=Tp1g25490.1.1	Not found	Not found	Not found
At1NC037320	Not found	Known_Gene_Sense_ID=Carubv10008178m.g.v1.0;Name=Carubv10008178m.g	Not found	Not found	Not found	Not found	Not found	Not found	Not found
At1NC037340	Not found	Known_Gene_Sense_Known_lincRNA_ID=Carubv10011128m.g.v1.0;Name=Carubv10011128m.g	Homolog	Known_Gene_Sense_ID=gene:Bra012359;assembly_name=IVFCAASv1;biotype=protein_coding;description=AT1G23090	Not found	Known_Gene_Sense_Known_lincRNA_ID=Tp1g25610.1.1	Known_Gene_Sense_ID=Thhalv10015245m.g.v1.0;Name=Thhalv10015245m.g	Not found	Not found
At1NC037640	Homolog	Not found	Not found	Not found	Not found	Not found	Not found	Not found	Not found
At1NC037650	Homolog	Homolog	Not found	Known_lincRNA_TCONS.00000332.XLOC.000252	Homolog	Not found	Not found	Not found	Not found
At1NC037840	Homolog	Not found	Not found	Not found	Not found	Not found	Not found	Not found	Not found
At1NC037970	Homolog	Homolog	Homolog	Homolog	Homolog	Not found	Homolog	Not found	Not found
At1NC037980	Homolog	Homolog	Not found	Not found	Not found	Homolog	Not found	Not found	Not found
At1NC037990	Known_lincRNA_TCONS.00046098.geneXLOC.029907	Homolog	Homolog	Homolog	Homolog	Homolog	Homolog	Not found	Not found
At1NC038010	Known_lincRNA_TCONS.00028088.geneXLOC.018321	Not found	Homolog	Homolog	Not found	Homolog	Homolog	Not found	Not found
At1NC038040	Homolog	Not found	Not found	Not found	Not found	Not found	Not found	Not found	Not found
At1NC038190	Homolog	Not found	Not found	Not found	Not found	Not found	Not found	Not found	Not found
At1NC038230	Known_lincRNA_TCONS.00031654.geneXLOC.020635	Homolog	Homolog	Homolog	Homolog	Homolog	Homolog	Homolog	Not found
At1NC038300	Known_lincRNA_TCONS.00050607.geneXLOC.032892	Homolog	Homolog	Known_lincRNA_TCONS.00000337.XLOC.000257	Homolog	Known_lincRNA_TCONS.00101667.XLOC.021390	Homolog	Homolog	Not found
At1NC038310	Known_lincRNA_TCONS.00006875.geneXLOC.004302	Known_Gene_Sense_ID=Carubv10008329m.g.v1.0;Name=Carubv10008329m.g	Homolog	Known_Gene_Sense_ID=gene:Bra032368;assembly_name=IVFCAASv1;biotype=protein_coding;description=AT1G30240	Homolog	Homolog	Homolog	Not found	Not found
At1NC038320	Known_lincRNA_TCONS.00006875.geneXLOC.004302	Not found	Homolog	Homolog	Homolog	Known_lincRNA_TCONS.00048250.XLOC.010140	Not found	Not found	Not found
At1NC038340	Homolog	Not found	Not found	Not found	Not found	Not found	Not found	Not found	Not found
At1NC038350	Homolog	Not found	Not found	Not found	Not found	Not found	Not found	Not found	Not found
At1NC038410	Homolog	Homolog	Homolog	Not found	Not found	Homolog	Homolog	Not found	Not found
At1NC038430	Known_lincRNA_TCONS.00007449.geneXLOC.004695	Not found	Not found	Not found	Not found	Not found	Not found	Not found	Not found
At1NC038470	Homolog	Not found	Not found	Not found	Not found	Not found	Not found	Not found	Not found
At1NC038640	Known_Gene_Antisense_ID=475803.v1;Name=475803	Known_lincRNA_TCONS.00034083.XLOC.025064	Not found	Not found	Not found	Not found	Not found	Not found	Not found
At1NC038650	Known_lincRNA_TCONS.00031654.geneXLOC.020635	Known_lincRNA_TCONS.00004719.XLOC.003402	Not found	Not found	Not found	Not found	Not found	Not found	Not found
At1NC038660	Homolog	Not found	Not found	Not found	Not found	Not found	Not found	Not found	Not found
At1NC038720	Homolog	Not found	Not found	Not found	Not found	Not found	Not found	Not found	Not found
At1NC038730	Homolog	Not found	Homolog	Not found	Not found	Not found	Not found	Not found	Not found
At1NC038800	Homolog	Not found	Not found	Not found	Not found	Not found	Not found	Not found	Not found
At1NC039030	Homolog	Not found	Not found	Not found	Not found	Not found	Not found	Not found	Not found
At1NC039270	Homolog	Homolog	Not found	Not found	Not found	Not found	Homolog	Not found	Not found
At1NC039280	Known_Gene_Antisense_Known_lincRNA_ID=912906.v1;Name=912906	Homolog	Not found	Homolog	Not found	Homolog	Not found	Not found	Not found
At1NC039370	Known_Gene_Antisense_Known_lincRNA_ID=473309.v1;Name=473309	Not found	Not found	Not found	Not found	Not found	Not found	Not found	Not found
At1NC039380	Known_Gene_Antisense_Known_lincRNA_ID=473309.v1;Name=473309	Not found	Not found	Not found	Not found	Not found	Not found	Not found	Not found
At1NC039470	Known_lincRNA_TCONS.00044362.geneXLOC.028666	Homolog	Homolog	Known_lincRNA_TCONS.00000625.XLOC.000466	Not found	Known_lincRNA_TCONS.00001082.XLOC.000204	Homolog	Not found	Not found
At1NC039550	Homolog	Not found	Not found	Homolog	Not found	Known_Gene_Sense_ID=Tp3g18700.1.1	Known_Gene_Sense_ID=Thhalv10022015m.g.v1.0;Name=Thhalv10022015m.g	Not found	Not found
At1NC039750	Known_Gene_Antisense_Known_lincRNA_ID=473334.v1.107.CDS.2;Parent=473334.v1.107;pacid=16064285	Known_Gene_Antisense_ID=Carubv10009688m.g.v1.0;Name=Carubv10009688m.g	Not found	Not found	Not found	Not found	Not found	Not found	Not found
At1NC039820	Homolog	Not found	Not found	Not found	Not found	Not found	Not found	Not found	Not found
At1NC039840	Homolog	Known_lincRNA_TCONS.00024938.XLOC.018335	Not found	Not found	Not found	Not found	Not found	Not found	Not found
At1NC039870	Homolog	Not found	Not found	Not found	Not found	Not found	Not found	Not found	Not found
At1NC039880	Homolog	Known_lincRNA_TCONS.00015872.XLOC.011717	Homolog	Homolog	Not found	Homolog	Homolog	Not found	Not found
At1NC039990	Homolog	Not found	Not found	Homolog	Homolog	Not found	Not found	Not found	Not found
At1NC040080	Known_lincRNA_TCONS.00026134.geneXLOC.017032	Known_lincRNA_TCONS.00023774.XLOC.017515	Homolog	Known_Gene_Antisense_Known_lincRNA_ID=gene:Bra039881;assembly_name=IVFCAASv1;biotype=protein_coding;logic_name=glean;version=1	Homolog	Homolog	Homolog	Not found	Not found
At1NC040220	Homolog	Not found	Not found	Not found	Not found	Not found	Not found	Not found	Not found
At1NC040230	Known_lincRNA_TCONS.00020502.geneXLOC.013347	Not found	Not found	Not found	Not found	Not found	Not found	Not found	Not found
At1NC040390	Known_Gene_Sense_ID=922597.v1;Name=922597	Not found	Not found	Not found	Not found	Not found	Not found	Not found	Not found
At1NC040410	Known_Gene_Antisense_ID=896811.v1;Name=896811	Not found	Not found	Not found	Not found	Not found	Not found	Not found	Not found
At1NC040510	Known_Gene_Sense_Known_lincRNA_ID=313961.v1;Name=313961	Homolog	Not found	Not found	Not found	Not found	Not found	Not found	Not found
At1NC040520	Known_Gene_Sense_Known_lincRNA_ID=313961.v1;Name=313961	Homolog	Not found	Not found	Not found	Not found	Not found	Not found	Not found
At1NC040650	Homolog	Known_lincRNA_TCONS.00023779.XLOC.017520	Homolog	Homolog	Not found	Known_lincRNA_TCONS.00057496.XLOC.012098	Homolog	Homolog	Not found
At1NC040670	Known_Gene_Antisense_Known_lincRNA_ID=327245.v1;Name=327245	Not found	Not found	Not found	Not found	Not found	Not found	Not found	Not found
At1NC040850	Known_Gene_Sense_ID=913344.v1;Name=913344	Known_Gene_Sense_Known_lincRNA_ID=Carubv10012054m.g.v1.0;Name=Carubv10012054m.g	Homolog	Homolog	Not found	Known_Gene_Sense_Known_lincRNA_ID=Tp5g04500.1.1	Known_Gene_Sense_ID=Thhalv10006412m.g.v1.0;Name=Thhalv10006412m.g	Not found	Not found
At1NC041110	Known_Gene_Sense_ID=313975.v1;Name=313975	Not found	Not found	Not found	Not found	Not found	Not found	Not found	Not found
At1NC041120	Known_Gene_Antisense_ID=473621.v1;Name=473621	Not found	Not found	Not found	Not found	Not found	Not found	Not found	Not found
At1NC041130	Known_Gene_Antisense_ID=473621.v1;Name=473621	Not found	Not found	Not found	Not found	Not found	Not found	Not found	Not found
At1NC041570	Homolog	Not found	Not found	Not found	Not found	Known_lincRNA_TCONS.00043876.XLOC.009182	Not found	Not found	Not found
At1NC041580	Homolog	Known_lincRNA_TCONS.00005906.XLOC.004287	Not found	Not found	Not found	Not found	Not found	Not found	Not found
At1NC041700	Known_lincRNA_TCONS.00013974.geneXLOC.009022	Not found	Not found	Not found	Not found	Not found	Not found	Not found	Not found
At1NC041710	Known_Gene_Antisense_ID=471262.v1.107.CDS.1;Parent=471262.v1.107;pacid=16054142	Homolog	Not found	Homolog	Homolog	Not found	Known_Gene_Antisense_ID=Thhalv10000283m.g.v1.0;Name=Thhalv10000283m.g	Not found	Not found
At1NC041820	Known_lincRNA_TCONS.00003807.geneXLOC.002391	Known_Gene_Antisense_ID=Carubv10010992m.g.v1.0;Name=Carubv10010992m.g	Not found	Not found	Not found	Not found	Not found	Not found	Not found
At1NC041830	Homolog	Not found	Not found	Not found	Not found	Not found	Known_Gene_Antisense_ID=Thhalv10009548m.g.v1.0;Name=Thhalv10009548m.g	Not found	Not found
At1NC041840	Homolog	Not found	Not found	Not found	Not found	Not found	Not found	Not found	Not found
At1NC041850	Known_lincRNA_TCONS.00008648.geneXLOC.005518	Not found	Not found	Not found	Not found	Not found	Not found	Not found	Not found
At1NC042060	Known_lincRNA_TCONS.00006033.geneXLOC.003772	Not found	Not found	Not found	Not found	Not found	Not found	Not found	Not found
At1NC042130	Known_lincRNA_TCONS.00026079.geneXLOC.016977	Known_lincRNA_TCONS.00007705.XLOC.005664	Homolog	Homolog	Homolog	Known_lincRNA_TCONS.00078973.XLOC.016654	Homolog	Not found	Not found
At1NC042270	Homolog	Not found	Homolog	Not found	Not found	Homolog	Homolog	Not found	Not found
At1NC042290	Homolog	Not found	Not found	Not found	Not found	Not found	Not found	Not found	Not found
At1NC042380	Homolog	Not found	Not found	Known_Gene_Sense_ID=gene:Bra023248;assembly_name=IVFCAASv1;biotype=protein_coding;description=AT1G32200	Homolog	Not found	Homolog	Not found	Not found
At1NC042550	Homolog	Not found	Not found	Not found	Not found	Not found	Not found	Not found	Not found
At1NC042700	Known_Gene_Antisense_ID=922328.v1;Name=922328	Known_Gene_Antisense_ID=Carubv10012104m.g.v1.0;Name=Carubv10012104m.g	Not found	Known_Gene_Sense_ID=gene:Bra029670;assembly_name=IVFCAASv1;biotype=protein_coding;description=AT3G07700	Not found	Known_Gene_Antisense_ID=Tp5g16370.1.1	Known_Gene_Antisense_ID=Thhalv10009774m.g.v1.0;Name=Thhalv10009774m.g	Not found	Not found
At1NC042750	Homolog	Known_Gene_Antisense_ID=Carubv10008386m.g.v1.0;Name=Carubv10008386m.g	Homolog	Known_lincRNA_TCONS.00000761.XLOC.000561	Not found	Known_Gene_Antisense_ID=Tp1g28470.1.1	Known_Gene_Antisense_ID=Thhalv10006886m.g.v1.0;Name=Thhalv10006886m.g	Homolog	Homolog
At1NC042790	Homolog	Not found	Not found	Not found	Not found	Not found	Not found	Not found	Not found
At1NC042890	Known_lincRNA_TCONS.00009979.geneXLOC.006437	Not found	Not found	Not found	Not found	Not found	Not found	Not found	Not found
At1NC043000	Homolog	Not found	Not found	Not found	Not found	Not found	Not found	Not found	Not found
At1NC043010	Homolog	Known_Gene_Antisense_ID=Carubv10024038m.g.v1.0;Name=Carubv10024038m.g	Not found	Homolog	Not found	Not found	Known_Gene_Antisense_ID=Thhalv10017234m.g.v1.0;Name=Thhalv10017234m.g	Not found	Not found
At1NC043020	Known_Gene_Sense_Known_lincRNA_ID=314017.v1;Name=314017	Known_Gene_Sense_ID=Carubv10011631m.v1.0.CDS.2;Parent=Carubv10011631m.v1.0;pacid=20890010	Not found	Homolog	Not found	Not found	Known_Gene_Sense_ID=Thhalv10001856m.g.v1.0;Name=Thhalv10001856m.g	Not found	Not found
At1NC043080	Homolog	Not found	Homolog	Not found	Not found	Not found	Not found	Not found	Not found
At1NC043100	Homolog	Homolog	Not found	Not found	Not found	Homolog	Homolog	Not found	Not found
At1NC043190	Known_Gene_Sense_ID=913088.v1;Name=913088	Homolog	Not found	Not found	Not found	Known_lincRNA_TCONS.00017468.XLOC.003594	Homolog	Not found	Not found
At1NC043220	Known_lincRNA_TCONS.00026078.geneXLOC.016976	Not found	Homolog	Not found	Not found	Not found	Not found	Not found	Not found
At1NC043280	Homolog	Known_Gene_Sense_Known_lincRNA_ID=Carubv10008072m.v1.0.five_prime_UTR.1;Parent=Carubv10008072m.v1.0;pacid=20890065	Homolog	Not found	Not found	Not found	Homolog	Not found	Not found
At1NC043290	Homolog	Known_Gene_Sense_Known_lincRNA_ID=Carubv10008072m.v1.0.five_prime_UTR.1;Parent=Carubv10008072m.v1.0;pacid=20890065	Not found	Not found	Not found	Not found	Not found	Not found	Not found
At1NC043310	Homolog	Not found	Not found	Not found	Not found	Not found	Not found	Not found	Not found
At1NC043320	Homolog	Not found	Not found	Not found	Not found	Not found	Not found	Not found	Not found
At1NC043350	Homolog	Not found	Not found	Not found	Not found	Not found	Not found	Not found	Not found
At1NC043550	Known_lincRNA_TCONS.00022268.geneXLOC.014515	Homolog	Not found	Not found	Not found	Not found	Not found	Not found	Not found
At1NC043560	Homolog	Not found	Not found	Not found	Not found	Not found	Not found	Not found	Not found
At1NC043640	Homolog	Not found	Not found	Not found	Not found	Not found	Not found	Not found	Not found
At1NC043680	Known_Gene_Sense_ID=336380.v1;Name=336380	Known_Gene_Sense_ID=Carubv10008362m.g.v1.0;Name=Carubv10008362m.g	Not found	Not found	Not found	Not found	Not found	Not found	Not found
At1NC043800	Not found	Known_Gene_Antisense_ID=Carubv10008786m.g.v1.0;Name=Carubv10008786m.g	Not found	Not found	Not found	Not found	Not found	Not found	Not found
At1NC044120	Known_lincRNA_TCONS.00050809.geneXLOC.033062	Homolog	Homolog	Homolog	Homolog	Homolog	Homolog	Homolog	Homolog
At1NC044190	Known_lincRNA_TCONS.00030012.geneXLOC.019596	Not found	Not found	Not found	Not found	Not found	Not found	Not found	Not found
At1NC044390	Known_lincRNA_TCONS.00035488.geneXLOC.023047	Known_lincRNA_TCONS.00025297.XLOC.018589	Not found	Not found	Not found	Homolog	Homolog	Not found	Not found
At1NC044430	Homolog	Not found	Not found	Known_Gene_Antisense_Name=Gypsy-19_BRa-I-int;class=LTR/Gypsy;type=LTRs	Homolog	Not found	Homolog	Not found	Not found
At1NC044530	Known_Gene_Sense_ID=922448.v1;Name=922448	Not found	Not found	Not found	Not found	Not found	Not found	Not found	Not found
At1NC044550	Known_lincRNA_TCONS.00031702.geneXLOC.020683	Homolog	Not found	Homolog	Not found	Homolog	Known_Gene_Sense_ID=Thhalv10013332m.g.v1.0;Name=Thhalv10013332m.g	Not found	Not found
At1NC044560	Homolog	Not found	Not found	Not found	Not found	Not found	Not found	Not found	Not found
At1NC044680	Known_lincRNA_TCONS.00003823.geneXLOC.002401	Known_lincRNA_TCONS.00012340.XLOC.009131	Not found	Not found	Not found	Not found	Not found	Not found	Not found
At1NC044710	Known_lincRNA_TCONS.00015600.geneXLOC.010024	Not found	Not found	Not found	Not found	Not found	Not found	Not found	Not found
At1NC044720	Known_lincRNA_TCONS.00031617.geneXLOC.020598	Not found	Not found	Not found	Not found	Not found	Not found	Not found	Not found
At1NC044860	Known_Gene_Sense_ID=942793.v1;Name=942793	Known_Gene_Sense_ID=Carubv10003016m.v1.0.CDS.1;Parent=Carubv10003016m.v1.0;pacid=20909583	Not found	Homolog	Not found	Known_Gene_Sense_ID=Tp6g07380.1.1	Known_Gene_Sense_ID=Thhalv10029315m.g.v1.0;Name=Thhalv10029315m.g	Not found	Not found
At1NC044870	Homolog	Not found	Not found	Not found	Not found	Not found	Not found	Not found	Not found
At1NC044880	Homolog	Not found	Not found	Not found	Not found	Not found	Not found	Not found	Not found
At1NC045060	Homolog	Not found	Not found	Not found	Not found	Not found	Not found	Not found	Not found
At1NC045140	Known_lincRNA_TCONS.00016311.geneXLOC.010526	Not found	Not found	Not found	Not found	Not found	Not found	Not found	Not found
At1NC045250	Homolog	Not found	Not found	Not found	Not found	Not found	Not found	Not found	Not found
At1NC045310	Homolog	Not found	Not found	Not found	Not found	Not found	Not found	Not found	Not found
At1NC045390	Known_lincRNA_TCONS.00008721.geneXLOC.005590	Not found	Not found	Not found	Not found	Not found	Not found	Not found	Not found
At1NC045410	Not found	Not found	Not found	Not found	Not found	Not found	Known_Gene_Sense_ID=Thhalv10014673m.g.v1.0;Name=Thhalv10014673m.g	Not found	Not found
At1NC045420	Known_lincRNA_TCONS.00024595.geneXLOC.016024	Not found	Not found	Not found	Not found	Known_lincRNA_TCONS.00076485.XLOC.016072	Not found	Not found	Not found
At1NC045590	Homolog	Known_lincRNA_TCONS.00034090.XLOC.025071	Not found	Homolog	Homolog	Known_lincRNA_TCONS.00035785.XLOC.007375	Homolog	Not found	Not found
At1NC045790	Homolog	Not found	Not found	Not found	Not found	Not found	Not found	Not found	Not found
At1NC045890	Known_Gene_Sense_ID=336503.v1.107.CDS.1;Parent=336503.v1.107;pacid=16048944	Not found	Not found	Not found	Not found	Not found	Not found	Not found	Not found
At1NC046100	Known_Gene_Antisense_ID=495901.v1;Name=495901	Known_Gene_Antisense_ID=Carubv10027588m.g.v1.0;Name=Carubv10027588m.g	Not found	Known_Gene_Antisense_ID=gene:Bra006791;assembly_name=IVFCAASv1;biotype=protein_coding;description=AT5G57980	Not found	Known_Gene_Antisense_ID=Tp6g19640.1.1	Known_Gene_Antisense_ID=Thhalv10015571m.g.v1.0;Name=Thhalv10015571m.g	Not found	Not found
At1NC046250	Known_Gene_Sense_ID=313572.v1;Name=313572	Known_Gene_Sense_ID=Carubv10009422m.g.v1.0;Name=Carubv10009422m.g_ID=Carubv10011826m.g.v1.0;Name=Carubv10011826m.g	Not found	Known_Gene_Antisense_Known_lincRNA_ID=gene:Bra012303;assembly_name=IVFCAASv1;biotype=protein_coding;description=AT1G02090	Not found	Known_Gene_Sense_ID=Tp1g24970.1.1	Known_Gene_Sense_ID=Thhalv10009067m.v1.0.CDS.4;Parent=Thhalv10009067m.v1.0;pacid=20186978	Not found	Not found
At1NC046440	Known_Gene_Sense_Known_lincRNA_ID=887477.v1;Name=887477	Not found	Not found	Not found	Not found	Not found	Not found	Not found	Not found
At1NC046450	Known_Gene_Sense_Known_lincRNA_ID=887477.v1;Name=887477	Not found	Not found	Not found	Not found	Not found	Not found	Not found	Not found
At1NC046600	Homolog	Not found	Not found	Not found	Not found	Not found	Not found	Not found	Not found
At1NC046630	Homolog	Homolog	Not found	Not found	Not found	Not found	Not found	Not found	Not found
At1NC046690	Known_Gene_Sense_ID=947459.v1;Name=947459	Not found	Not found	Not found	Not found	Not found	Not found	Not found	Not found
At1NC047070	Known_lincRNA_TCONS.00032023.geneXLOC.020896	Not found	Not found	Not found	Not found	Not found	Not found	Not found	Not found
At1NC047130	Known_Gene_Antisense_ID=922663.v1;Name=922663	Not found	Not found	Not found	Not found	Not found	Not found	Not found	Not found
At1NC047150	Homolog	Not found	Not found	Not found	Not found	Not found	Not found	Not found	Not found
At1NC047160	Homolog	Not found	Not found	Not found	Not found	Not found	Not found	Not found	Not found
At1NC047250	Homolog	Homolog	Not found	Not found	Not found	Not found	Not found	Not found	Not found
At1NC047280	Known_Gene_Antisense_ID=315648.v1;Name=315648	Not found	Not found	Not found	Not found	Not found	Not found	Not found	Not found
At1NC047350	Not found	Not found	Homolog	Not found	Not found	Not found	Not found	Homolog	Homolog
At1NC047390	Known_lincRNA_TCONS.00007749.geneXLOC.004891	Not found	Not found	Not found	Not found	Not found	Not found	Not found	Not found
At1NC047590	Known_Gene_Sense_ID=936446.v1;Name=936446	Known_Gene_Sense_ID=Carubv10017120m.g.v1.0;Name=Carubv10017120m.g	Not found	Known_Gene_Sense_ID=gene:Bra032996;assembly_name=IVFCAASv1;biotype=protein_coding;description=AT5G11250	Homolog	Not found	Known_Gene_Sense_ID=Thhalv10004106m.v1.0.CDS.7;Parent=Thhalv10004106m.v1.0;pacid=20198969	Not found	Not found
At1NC047600	Homolog	Known_Gene_Sense_ID=Carubv10007009m.g.v1.0;Name=Carubv10007009m.g	Not found	Not found	Not found	Not found	Not found	Not found	Not found
At1NC047690	Homolog	Not found	Not found	Known_Gene_Sense_ID=gene:Bra020644;assembly_name=IVFCAASv1;biotype=protein_coding;logic_name=glean;version=1	Homolog	Not found	Not found	Not found	Not found
At1NC047720	Known_Gene_Antisense_ID=314017.v1;Name=314017	Homolog	Not found	Not found	Not found	Not found	Not found	Not found	Not found
At1NC047740	Known_lincRNA_TCONS.00027607.geneXLOC.018033	Known_Gene_Sense_Known_lincRNA_ID=Carubv10000784m.g.v1.0;Name=Carubv10000784m.g	Not found	Known_Gene_Antisense_ID=gene:Bra023376;assembly_name=IVFCAASv1;biotype=protein_coding;description=AT5G12400	Not found	Known_Gene_Sense_ID=Tp6g27130.1.1	Known_Gene_Sense_ID=Thhalv10013319m.g.v1.0;Name=Thhalv10013319m.g	Homolog	Not found
At1NC047780	Known_lincRNA_TCONS.00038597.geneXLOC.025050	Not found	Not found	Not found	Not found	Not found	Not found	Not found	Not found
At1NC047840	Known_Gene_Sense_Known_lincRNA_ID=485431.v1;Name=485431	Known_Gene_Sense_Known_lincRNA_ID=Carubv10018040m.g.v1.0;Name=Carubv10018040m.g	Not found	Not found	Not found	Known_Gene_Sense_ID=Tp5g11390.1.1	Known_Gene_Sense_ID=Thhalv10010733m.v1.0.three_prime_UTR.1;Parent=Thhalv10010733m.v1.0;pacid=20206771	Not found	Not found
At1NC047850	Known_Gene_Sense_Known_lincRNA_ID=485431.v1;Name=485431	Not found_ID=Carubv10018040m.g.v1.0;Name=Carubv10018040m.g	Not found	Not found	Not found	Not found	Not found	Not found	Not found
At1NC047900	Known_lincRNA_TCONS.00029463.geneXLOC.019195	Not found	Not found	Not found	Not found	Homolog	Not found	Not found	Not found
At1NC048350	Known_Gene_Antisense_ID=336503.v1.107.CDS.1;Parent=336503.v1.107;pacid=16048944	Not found	Not found	Not found	Not found	Not found	Not found	Not found	Not found
At1NC048490	Known_Gene_Antisense_ID=913424.v1;Name=913424	Known_Gene_Antisense_ID=Carubv10011534m.g.v1.0;Name=Carubv10011534m.g	Not found	Not found	Not found	Not found	Not found	Not found	Not found
At1NC048780	Known_lincRNA_TCONS.00052291.geneXLOC.034297	Homolog	Not found	Not found	Not found	Not found	Not found	Not found	Not found
At1NC049130	Known_lincRNA_TCONS.00012331.geneXLOC.007940	Homolog	Not found	Not found	Not found	Not found	Not found	Not found	Not found
At1NC049160	Known_lincRNA_TCONS.00050705.geneXLOC.032958	Not found	Not found	Not found	Not found	Not found	Not found	Not found	Not found
At1NC049271	Homolog	Known_Gene_Sense_ID=Carubv10019370m.g.v1.0;Name=Carubv10019370m.g	Not found	Homolog	Not found	Known_Gene_Sense_ID=Tp4g09120.1.1	Homolog	Not found	Not found
At1NC049310	Known_lincRNA_TCONS.00013607.geneXLOC.008773	Not found	Not found	Not found	Not found	Not found	Not found	Not found	Not found
At1NC049320	Known_lincRNA_TCONS.00008617.geneXLOC.005487	Homolog	Homolog	Not found	Not found	Not found	Not found	Not found	Not found
At1NC049450	Known_Gene_Antisense_Known_lincRNA_ID=497092.v1.107.CDS.11;Parent=497092.v1.107;pacid=16044208	Not found	Not found	Not found	Not found	Not found	Not found	Not found	Not found
At1NC049460	Known_Gene_Antisense_Known_lincRNA_ID=497092.v1.107.CDS.11;Parent=497092.v1.107;pacid=16044208	Known_Gene_Antisense_ID=Carubv10005599m.g.v1.0;Name=Carubv10005599m.g	Not found	Not found	Not found	Not found	Not found	Not found	Not found
At1NC049510	Known_lincRNA_TCONS.00048211.geneXLOC.031267	Known_lincRNA_TCONS.00031532.XLOC.023141	Not found	Not found	Not found	Known_lincRNA_TCONS.00077568.XLOC.016333	Not found	Not found	Not found
At1NC049760	Homolog	Not found	Not found	Not found	Not found	Not found	Not found	Not found	Not found
At1NC049780	Known_Gene_Sense_ID=929286.v1;Name=929286	Known_Gene_Sense_ID=Carubv10013851m.g.v1.0;Name=Carubv10013851m.g	Not found	Known_Gene_Sense_Known_lincRNA_ID=gene:Bra001583;assembly_name=IVFCAASv1;biotype=protein_coding;description=AT3G15090	Not found	Known_Gene_Sense_ID=Tp3g13230.1.CDS.1	Known_Gene_Sense_ID=Thhalv10020786m.g.v1.0;Name=Thhalv10020786m.g	Not found	Not found
At1NC049920	Known_lincRNA_TCONS.00013638.geneXLOC.008804	Not found	Not found	Not found	Not found	Not found	Not found	Not found	Not found
At1NC049950	Known_lincRNA_TCONS.00008653.geneXLOC.005523	Not found	Not found	Not found	Not found	Not found	Not found	Not found	Not found
At1NC049960	Known_lincRNA_TCONS.00008653.geneXLOC.005523	Not found	Not found	Not found	Not found	Not found	Not found	Not found	Not found
At1NC049990	Known_Gene_Antisense_ID=494091.v1;Name=494091	Known_Gene_Antisense_ID=Carubv10004232m.g.v1.0;Name=Carubv10004232m.g	Not found	Homolog	Not found	Known_Gene_Antisense_ID=Tp7g03070.1.1	Known_Gene_Antisense_ID=Thhalv10027659m.v1.0.CDS.1;Parent=Thhalv10027659m.v1.0;pacid=20189831	Not found	Not found
At1NC050110	Known_lincRNA_TCONS.00007100.geneXLOC.004449	Not found	Not found	Not found	Not found	Not found	Not found	Not found	Not found
At1NC050440	Known_lincRNA_TCONS.00048236.geneXLOC.031284	Not found	Not found	Not found	Not found	Not found	Not found	Not found	Not found
At1NC050460	Known_Gene_Antisense_ID=934537.v1;Name=934537	Not found	Not found	Not found	Not found	Not found	Not found	Not found	Not found
At1NC050640	Homolog	Not found	Not found	Not found	Not found	Not found	Not found	Not found	Not found
At1NC050750	Known_Gene_Sense_Known_lincRNA_ID=484073.v1;Name=484073	Not found	Not found	Not found	Not found	Not found	Not found	Not found	Not found
At1NC050760	Known_Gene_Antisense_ID=479952.v1.107.CDS.3;Parent=479952.v1.107;pacid=16051077	Not found	Not found	Not found	Not found	Not found	Not found	Not found	Not found
At1NC050770	Known_Gene_Sense_Known_lincRNA_ID=492676.v1;Name=492676	Known_Gene_Sense_ID=Carubv10006011m.g.v1.0;Name=Carubv10006011m.g	Homolog	Not found	Not found	Not found	Not found	Not found	Not found
At1NC051050	Homolog	Not found	Not found	Not found	Not found	Not found	Not found	Not found	Not found
At1NC051210	Known_lincRNA_TCONS.00052077.geneXLOC.034149	Not found	Not found	Not found	Not found	Not found	Not found	Not found	Not found
At1NC051390	Known_Gene_Antisense_ID=891008.v1;Name=891008	Not found	Not found	Not found	Not found	Not found	Not found	Not found	Not found
At1NC051720	Known_Gene_Sense_Known_lincRNA_ID=473723.v1;Name=473723	Homolog	Not found	Not found	Not found	Not found	Not found	Not found	Not found
At1NC051800	Known_Gene_Antisense_ID=903463.v1.107.CDS.1;Parent=903463.v1.107;pacid=16052128	Known_Gene_Antisense_ID=Carubv10015610m.v1.0.CDS.1;Parent=Carubv10015610m.v1.0;pacid=20898341	Not found	Known_lincRNA_TCONS.00001045.XLOC.000772	Not found	Known_Gene_Antisense_Known_lincRNA_ID=Tp3g04950.1.1	Known_Gene_Antisense_ID=Thhalv10019947m.v1.0.CDS.1;Parent=Thhalv10019947m.v1.0;pacid=20183284	Not found	Not found
At1NC051890	Known_Gene_Antisense_ID=480350.v1;Name=480350	Not found	Not found	Not found	Not found	Not found	Not found	Not found	Not found
At1NC051950	Not found	Known_Gene_Sense_ID=Carubv10009851m.g.v1.0;Name=Carubv10009851m.g	Not found	Not found	Not found	Not found	Not found	Not found	Not found
At1NC052410	Known_lincRNA_TCONS.00050788.geneXLOC.033041	Not found	Not found	Not found	Not found	Not found	Not found	Not found	Not found
At1NC052420	Known_Gene_Sense_Known_lincRNA_ID=901275.v1;Name=901275	Not found	Not found	Not found	Not found	Not found	Not found	Not found	Not found
At1NC052480	Known_lincRNA_TCONS.00028088.geneXLOC.018321	Homolog	Not found	Not found	Not found	Not found	Not found	Not found	Not found
At1NC052650	Known_Gene_Sense_ID=480000.v1;Name=480000	Known_Gene_Sense_ID=Carubv10014693m.g.v1.0;Name=Carubv10014693m.g	Homolog	Homolog	Not found	Homolog	Known_Gene_Sense_ID=Thhalv10002684m.g.v1.0;Name=Thhalv10002684m.g	Not found	Not found
At1NC053210	Known_lincRNA_TCONS.00041468.geneXLOC.026843	Not found	Not found	Not found	Not found	Not found	Not found	Not found	Not found
At1NC053230	Homolog	Homolog	Not found	Not found	Not found	Known_lincRNA_TCONS.00072914.XLOC.015305	Not found	Not found	Not found
At1NC053250	Known_Gene_Sense_ID=925046.v1;Name=925046	Not found	Not found	Not found	Not found	Not found	Not found	Not found	Not found
At1NC053290	Homolog	Homolog	Homolog	Not found	Not found	Homolog	Homolog	Homolog	Not found
At1NC053460	Known_Gene_Sense_ID=497139.v1.107.three_prime_UTR.1;Parent=497139.v1.107;pacid=16049046	Not found	Not found	Not found	Homolog	Not found	Homolog	Not found	Not found
At1NC053930	Homolog	Not found	Not found	Not found	Not found	Not found	Not found	Not found	Not found
At1NC053940	Homolog	Not found	Not found	Not found	Not found	Not found	Not found	Not found	Not found
At1NC053980	Known_lincRNA_TCONS.00013523.geneXLOC.008689	Not found	Not found	Not found	Not found	Not found	Not found	Not found	Not found
At1NC058190	Homolog	Homolog	Not found	Known_lincRNA_TCONS.00000952.XLOC.000698	Not found	Not found	Homolog	Not found	Not found
At1NC058430	Homolog	Not found	Not found	Not found	Not found	Not found	Not found	Not found	Not found
At1NC058440	Homolog	Not found	Not found	Not found	Not found	Not found	Not found	Not found	Not found
At1NC058450	Homolog	Not found	Not found	Not found	Not found	Not found	Not found	Not found	Not found
At1NC059010	Homolog	Known_Gene_Sense_ID=Carubv10001367m.g.v1.0;Name=Carubv10001367m.g	Not found	Not found	Not found	Known_Gene_Sense_ID=Tp6g26170.1.1	Not found	Not found	Not found
At1NC059020	Homolog	Not found	Not found	Not found	Not found	Not found	Not found	Not found	Not found
At1NC059510	Homolog	Not found	Not found	Not found	Homolog	Not found	Not found	Not found	Not found
At1NC059560	Homolog	Not found	Not found	Not found	Not found	Not found	Not found	Not found	Not found
At1NC059580	Homolog	Not found	Not found	Not found	Not found	Not found	Not found	Not found	Not found
At1NC059770	Homolog	Homolog	Not found	Not found	Not found	Not found	Not found	Not found	Not found
At1NC059970	Homolog	Not found	Not found	Not found	Not found	Not found	Not found	Not found	Not found
At1NC060171	Homolog	Not found	Not found	Not found	Not found	Not found	Not found	Not found	Not found
At1NC060400	Homolog	Known_lincRNA_TCONS.00001715.XLOC.001229	Not found	Known_lincRNA_TCONS.00001291.XLOC.000963	Not found	Known_Gene_Sense_ID=Tp2g07600.1.1	Homolog	Not found	Not found
At1NC060800	Known_lincRNA_TCONS.00013657.geneXLOC.008823	Homolog	Not found	Not found	Not found	Not found	Not found	Not found	Not found
At1NC060810	Homolog	Not found	Not found	Not found	Not found	Not found	Not found	Not found	Not found
At1NC060850	Known_lincRNA_TCONS.00051781.geneXLOC.033892	Not found	Not found	Not found	Not found	Not found	Not found	Not found	Not found
At1NC061050	Known_lincRNA_TCONS.00050809.geneXLOC.033062	Known_Gene_Antisense_ID=Carubv10009852m.g.v1.0;Name=Carubv10009852m.g	Not found	Not found	Not found	Not found	Not found	Not found	Not found
At1NC061070	Known_lincRNA_TCONS.00003286.geneXLOC.002036	Not found	Not found	Not found	Not found	Not found	Not found	Not found	Not found
At1NC061090	Known_lincRNA_TCONS.00038649.geneXLOC.025102	Homolog	Not found	Not found	Not found	Not found	Not found	Not found	Not found
At1NC061350	Homolog	Not found	Not found	Not found	Not found	Not found	Not found	Not found	Not found
At1NC061380	Homolog	Homolog	Not found	Not found	Not found	Not found	Not found	Not found	Not found
At1NC061390	Homolog	Known_lincRNA_TCONS.00028941.XLOC.021220	Not found	Not found	Not found	Not found	Not found	Not found	Not found
At1NC061470	Homolog	Not found	Not found	Not found	Not found	Not found	Not found	Not found	Not found
At1NC061690	Known_Gene_Sense_ID=315648.v1;Name=315648	Homolog	Not found	Not found	Not found	Not found	Not found	Not found	Not found
At1NC061691	Known_Gene_Sense_ID=315648.v1;Name=315648	Not found	Not found	Not found	Not found	Not found	Not found	Not found	Not found
At1NC061870	Known_Gene_Sense_ID=472494.v1;Name=472494	Homolog	Not found	Homolog	Not found	Not found	Not found	Not found	Not found
At1NC061900	Known_lincRNA_TCONS.00038940.geneXLOC.025284	Homolog	Not found	Homolog	Not found	Known_lincRNA_TCONS.00078816.XLOC.016618	Homolog	Not found	Not found
At1NC061940	Homolog	Not found	Not found	Not found	Not found	Not found	Not found	Not found	Not found
At1NC061950	Known_Gene_Sense_ID=336503.v1.107.CDS.13;Parent=336503.v1.107;pacid=16048944	Not found	Not found	Not found	Not found	Not found	Not found	Not found	Not found
At1NC062560	Homolog	Not found	Not found	Not found	Not found	Not found	Not found	Not found	Not found
At1NC062570	Homolog	Not found	Not found	Not found	Not found	Not found	Not found	Not found	Not found
At1NC062600	Known_Gene_Sense_ID=924185.v1;Name=924185	Not found	Not found	Not found	Not found	Not found	Not found	Not found	Not found
At1NC062610	Known_Gene_Sense_ID=924185.v1;Name=924185	Not found	Not found	Not found	Not found	Not found	Not found	Not found	Not found
At1NC062920	Homolog	Not found	Not found	Known_lincRNA_TCONS.00000426.XLOC.000307	Homolog	Known_lincRNA_TCONS.00060467.XLOC.012700	Homolog	Not found	Not found
At1NC062930	Homolog	Homolog	Not found	Not found	Not found	Not found	Not found	Not found	Not found
At1NC062940	Homolog	Homolog	Not found	Not found	Not found	Not found	Not found	Not found	Not found
At1NC063000	Homolog	Homolog	Homolog	Known_lincRNA_TCONS.00001186.XLOC.000882	Homolog	Homolog	Homolog	Not found	Not found
At1NC063020	Known_lincRNA_TCONS.00045690.geneXLOC.029631	Known_lincRNA_TCONS.00026061.XLOC.019160	Homolog	Not found	Not found	Homolog	Homolog	Not found	Not found
At1NC063380	Known_Gene_Antisense_ID=894153.v1;Name=894153	Not found	Not found	Not found	Not found	Not found	Not found	Not found	Not found
At1NC063700	Known_lincRNA_TCONS.00008616.geneXLOC.005486	Not found	Not found	Not found	Not found	Not found	Not found	Not found	Not found
At1NC063710	Homolog	Not found	Not found	Not found	Not found	Not found	Not found	Not found	Not found
At1NC063910	Homolog	Homolog	Homolog	Not found	Not found	Not found	Homolog	Not found	Not found
At1NC064080	Homolog	Homolog	Not found	Not found	Not found	Not found	Not found	Not found	Not found
At1NC064110	Known_lincRNA_TCONS.00038063.geneXLOC.024666	Not found	Not found	Not found	Not found	Not found	Homolog	Not found	Not found
At1NC064140	Known_lincRNA_TCONS.00017336.geneXLOC.011204	Not found	Not found	Homolog	Homolog	Known_lincRNA_TCONS.00032607.XLOC.006741	Not found	Not found	Not found
At1NC064230	Known_lincRNA_TCONS.00008613.geneXLOC.005483	Known_lincRNA_TCONS.00015711.XLOC.011588	Homolog	Homolog	Homolog	Homolog	Homolog	Not found	Not found
At1NC064470	Known_Gene_Sense_ID=940873.v1.107.CDS.1;Parent=940873.v1.107;pacid=16064749	Not found	Not found	Not found	Not found	Not found	Known_Gene_Sense_ID=Thhalv10013819m.g.v1.0;Name=Thhalv10013819m.g	Not found	Not found
At1NC064490	Known_Gene_Sense_ID=916513.v1;Name=916513	Not found	Not found	Not found	Not found	Not found	Not found	Not found	Not found
At1NC064580	Known_lincRNA_TCONS.00046258.geneXLOC.030015	Not found	Not found	Not found	Not found	Not found	Not found	Not found	Not found
At1NC064680	Homolog	Not found	Not found	Not found	Not found	Not found	Not found	Not found	Not found
At1NC064710	Known_Gene_Sense_ID=359033.v1;Name=359033	Known_Gene_Sense_ID=Carubv10015590m.g.v1.0;Name=Carubv10015590m.g	Not found	Homolog	Homolog	Known_Gene_Antisense_Known_lincRNA_ID=Tp1g34450.1.1	Known_Gene_Sense_ID=Thhalv10012070m.g.v1.0;Name=Thhalv10012070m.g	Not found	Not found
At1NC064720	Known_Gene_Sense_ID=359033.v1;Name=359033	Not found	Not found	Not found	Not found	Not found	Not found	Not found	Not found
At1NC064750	Homolog	Homolog	Not found	Not found	Not found	Not found	Not found	Not found	Not found
At1NC064850	Known_lincRNA_TCONS.00013546.geneXLOC.008712	Homolog	Not found	Not found	Not found	Not found	Not found	Not found	Not found
At1NC064880	Known_Gene_Antisense_ID=923041.v1;Name=923041	Homolog	Not found	Known_Gene_Antisense_Known_lincRNA_ID=gene:Bra040957;assembly_name=IVFCAASv1;biotype=protein_coding;logic_name=glean;version=1	Homolog	Homolog	Homolog	Not found	Not found
At1NC064920	Known_Gene_Antisense_ID=923043.v1;Name=923043	Homolog	Homolog	Known_Gene_Sense_Known_lincRNA_Name=Copia-61_BRa-I-int;class=LTR/Copia;type=LTRs	Homolog	Known_lincRNA_TCONS.00030941.XLOC.006367	Homolog	Not found	Not found
At1NC064960	Known_Gene_Antisense_ID=904089.v1;Name=904089	Known_Gene_Antisense_ID=Carubv10016249m.g.v1.0;Name=Carubv10016249m.g	Not found	Homolog	Not found	Known_Gene_Antisense_ID=Tp3g10230.1.1	Known_Gene_Antisense_ID=Thhalv10002984m.v1.0.CDS.2;Parent=Thhalv10002984m.v1.0;pacid=20196329	Not found	Not found
At1NC064970	Known_Gene_Antisense_ID=904089.v1;Name=904089	Known_Gene_Antisense_ID=Carubv10016249m.g.v1.0;Name=Carubv10016249m.g	Not found	Not found	Not found	Known_Gene_Antisense_ID=Tp3g10230.1.1	Not found	Not found	Not found
At1NC065030	Known_Gene_Sense_ID=917012.v1;Name=917012	Not found	Homolog	Not found	Not found	Not found	Homolog	Not found	Not found
At1NC065150	Homolog	Not found	Not found	Not found	Not found	Not found	Not found	Not found	Not found
At1NC065170	Known_lincRNA_TCONS.00031708.geneXLOC.020689	Not found	Not found	Not found	Not found	Not found	Not found	Not found	Not found
At1NC065400	Known_Gene_Sense_Known_lincRNA_ID=913773.v1;Name=913773	Homolog	Homolog	Homolog	Not found	Known_lincRNA_TCONS.00017933.XLOC.003696	Homolog	Not found	Not found
At1NC065550	Homolog	Not found	Not found	Not found	Not found	Not found	Not found	Not found	Not found
At1NC065760	Known_Gene_Antisense_ID=340580.v1;Name=340580	Known_Gene_Antisense_ID=Carubv10016441m.g.v1.0;Name=Carubv10016441m.g	Not found	Homolog	Not found	Not found	Known_Gene_Antisense_ID=Thhalv10021925m.g.v1.0;Name=Thhalv10021925m.g	Not found	Not found
At1NC065770	Known_lincRNA_TCONS.00032676.geneXLOC.021285	Not found	Not found	Not found	Not found	Not found	Homolog	Not found	Not found
At1NC065830	Known_Gene_Antisense_Known_lincRNA_ID=331550.v1;Name=331550	Not found	Not found	Not found	Not found	Known_lincRNA_TCONS.00075865.XLOC.015920	Not found	Not found	Not found
At1NC065840	Known_Gene_Antisense_ID=331550.v1;Name=331550	Not found	Not found	Not found	Not found	Not found	Homolog	Not found	Not found
At1NC065850	Known_Gene_Antisense_Known_lincRNA_ID=331550.v1;Name=331550	Known_Gene_Antisense_ID=Carubv10012023m.g.v1.0;Name=Carubv10012023m.g	Not found	Known_Gene_Sense_ID=gene:Bra003849;assembly_name=IVFCAASv1;biotype=protein_coding;description=AT1G73320	Not found	Known_Gene_Antisense_ID=Tp7g03190.1.CDS.4	Not found	Not found	Not found
At1NC065851	Known_Gene_Antisense_ID=324165.v1;Name=324165	Known_Gene_Antisense_ID=Carubv10012023m.g.v1.0;Name=Carubv10012023m.g	Not found	Homolog	Not found	Known_Gene_Antisense_ID=Tp7g03190.1.CDS.4	Known_Gene_Antisense_ID=Thhalv10023119m.g.v1.0;Name=Thhalv10023119m.g	Not found	Not found
At1NC065910	Homolog	Not found	Not found	Not found	Not found	Not found	Not found	Not found	Not found
At1NC066020	Homolog	Not found	Not found	Not found	Not found	Not found	Not found	Not found	Not found
At1NC066070	Known_Gene_Antisense_ID=891735.v1;Name=891735	Not found	Not found	Not found	Not found	Not found	Not found	Not found	Not found
At1NC066150	Known_lincRNA_TCONS.00051781.geneXLOC.033892	Known_Gene_Sense_ID=Carubv10008255m.g.v1.0;Name=Carubv10008255m.g	Not found	Not found	Not found	Not found	Not found	Not found	Not found
At1NC066220	Homolog	Not found	Not found	Not found	Not found	Not found	Homolog	Not found	Not found
At1NC066230	Known_Gene_Antisense_ID=923193.v1;Name=923193	Known_Gene_Antisense_ID=Carubv10009192m.g.v1.0;Name=Carubv10009192m.g	Not found	Not found	Not found	Known_Gene_Antisense_ID=Tp1g35530.1.1	Known_Gene_Antisense_ID=Thhalv10011472m.g.v1.0;Name=Thhalv10011472m.g	Not found	Not found
At1NC066320	Homolog	Not found	Not found	Not found	Not found	Not found	Not found	Not found	Not found
At1NC066380	Known_Gene_Antisense_Known_lincRNA_ID=948493.v1;Name=948493	Known_Gene_Antisense_Known_lincRNA_ID=Carubv10013088m.g.v1.0;Name=Carubv10013088m.g	Not found	Not found	Not found	Not found	Not found	Not found	Not found
At1NC066390	Homolog	Known_Gene_Antisense_Known_lincRNA_ID=Carubv10013088m.g.v1.0;Name=Carubv10013088m.g	Not found	Not found	Not found	Not found	Not found	Not found	Not found
At1NC066400	Homolog	Not found	Homolog	Homolog	Not found	Not found	Homolog	Not found	Not found
At1NC066430	Homolog	Not found	Not found	Not found	Not found	Not found	Not found	Not found	Not found
At1NC066440	Homolog	Not found	Not found	Not found	Not found	Not found	Not found	Not found	Not found
At1NC066690	Homolog	Homolog	Homolog	Known_Gene_Antisense_ID=CDS:Bra018705.1-P;Parent=transcript:Bra018705.1;assembly_name=IVFCAASv1	Not found	Homolog	Homolog	Not found	Not found
At1NC066960	Homolog	Not found	Not found	Not found	Not found	Not found	Not found	Not found	Not found
At1NC067160	Homolog	Homolog	Not found	Not found	Not found	Not found	Not found	Not found	Not found
At1NC067170	Known_lincRNA_TCONS.00009994.geneXLOC.006445	Not found	Not found	Not found	Not found	Not found	Not found	Not found	Not found
At1NC067620	Homolog	Not found	Not found	Not found	Not found	Not found	Not found	Not found	Not found
At1NC067720	Homolog	Known_lincRNA_TCONS.00005451.XLOC.003958	Homolog	Not found	Not found	Known_lincRNA_TCONS.00013324.XLOC.002714	Homolog	Not found	Not found
At1NC067730	Homolog	Known_lincRNA_TCONS.00021933.XLOC.016141	Homolog	Homolog	Homolog	Homolog	Homolog	Not found	Not found
At1NC067780	Homolog	Not found	Not found	Not found	Not found	Not found	Not found	Not found	Not found
At1NC067930	Homolog	Not found	Not found	Not found	Not found	Not found	Not found	Not found	Not found
At1NC068210	Homolog	Not found	Not found	Not found	Not found	Not found	Not found	Not found	Not found
At1NC068220	Known_lincRNA_TCONS.00003470.geneXLOC.002164	Not found	Not found	Not found	Not found	Not found	Not found	Not found	Not found
At1NC068230	Homolog	Not found	Not found	Not found	Not found	Not found	Not found	Not found	Not found
At1NC068270	Homolog	Homolog	Homolog	Known_lincRNA_TCONS.00000729.XLOC.000531	Homolog	Homolog	Homolog	Not found	Not found
At1NC068290	Homolog	Homolog	Homolog	Not found	Not found	Homolog	Not found	Not found	Not found
At1NC068370	Homolog	Not found	Not found	Not found	Not found	Not found	Not found	Not found	Not found
At1NC068560	Known_Gene_Antisense_ID=483244.v1;Name=483244	Known_lincRNA_TCONS.00019564.XLOC.014404	Not found	Not found	Not found	Not found	Not found	Not found	Not found
At1NC068570	Known_Gene_Antisense_ID=483244.v1;Name=483244	Known_lincRNA_TCONS.00019564.XLOC.014404	Not found	Not found	Not found	Not found	Not found	Not found	Not found
At1NC068630	Homolog	Not found	Not found	Not found	Not found	Not found	Homolog	Not found	Not found
At1NC068790	Homolog	Not found	Not found	Not found	Not found	Not found	Not found	Not found	Not found
At1NC068880	Homolog	Not found	Not found	Not found	Not found	Not found	Not found	Not found	Not found
At1NC069000	Known_lincRNA_TCONS.00010026.geneXLOC.006464	Not found	Not found	Not found	Not found	Homolog	Not found	Not found	Not found
At1NC069080	Known_Gene_Sense_ID=933901.v1;Name=933901	Known_Gene_Sense_ID=Carubv10024711m.g.v1.0;Name=Carubv10024711m.g	Not found	Not found	Not found	Not found	Not found	Not found	Not found
At1NC069700	Known_Gene_Antisense_ID=474150.v1;Name=474150	Known_Gene_Antisense_ID=Carubv10008237m.g.v1.0;Name=Carubv10008237m.g	Not found	Not found	Homolog	Not found	Not found	Not found	Not found
At1NC069820	Known_lincRNA_TCONS.00038532.geneXLOC.024985	Not found	Not found	Not found	Not found	Not found	Not found	Not found	Not found
At1NC069840	Known_Gene_Antisense_ID=480677.v1;Name=480677	Not found	Not found	Not found	Not found	Not found	Not found	Not found	Not found
At1NC069850	Homolog	Not found	Not found	Not found	Not found	Not found	Not found	Not found	Not found
At1NC069880	Known_lincRNA_TCONS.00049101.geneXLOC.031901	Not found	Not found	Not found	Not found	Not found	Not found	Not found	Not found
At1NC070300	Homolog	Not found	Not found	Known_Gene_Antisense_ID=gene:Bra018863;assembly_name=IVFCAASv1;biotype=protein_coding;description=AT1G15890	Homolog	Not found	Not found	Not found	Not found
At1NC070440	Homolog	Not found	Not found	Not found	Not found	Not found	Not found	Not found	Not found
At1NC070510	Known_Gene_Sense_Known_lincRNA_ID=923530.v1;Name=923530	Known_Gene_Sense_ID=Carubv10011613m.g.v1.0;Name=Carubv10011613m.g	Homolog	Known_lincRNA_TCONS.00001260.XLOC.000937	Homolog	Known_Gene_Sense_ID=Tp1g38180.1.1	Known_Gene_Sense_ID=Thhalv10012003m.g.v1.0;Name=Thhalv10012003m.g	Not found	Not found
At1NC070750	Known_lincRNA_TCONS.00013556.geneXLOC.008722	Homolog	Not found	Homolog	Homolog	Known_Gene_Sense_ID=Tp1g37700.1.1	Known_Gene_Sense_ID=Thhalv10011805m.g.v1.0;Name=Thhalv10011805m.g	Not found	Not found
At1NC070840	Homolog	Not found	Not found	Not found	Not found	Not found	Not found	Not found	Not found
At1NC071020	Known_lincRNA_TCONS.00046386.geneXLOC.030105	Not found	Homolog	Known_lincRNA_TCONS.00000594.XLOC.000436	Homolog	Known_lincRNA_TCONS.00013334.XLOC.002724	Homolog	Not found	Not found
At1NC071260	Homolog	Not found	Homolog	Not found	Not found	Homolog	Homolog	Not found	Not found
At1NC071610	Homolog	Not found	Not found	Not found	Not found	Not found	Not found	Not found	Not found
At1NC071690	Homolog	Not found	Not found	Not found	Not found	Not found	Not found	Not found	Not found
At1NC071890	Homolog	Homolog	Not found	Not found	Not found	Not found	Not found	Not found	Not found
At1NC072020	Known_Gene_Antisense_ID=923668.v1;Name=923668	Not found	Not found	Not found	Not found	Not found	Not found	Not found	Not found
At1NC072090	Known_Gene_Antisense_ID=337335.v1;Name=337335	Not found	Not found	Not found	Not found	Not found	Not found	Not found	Not found
At1NC072180	Homolog	Not found	Not found	Not found	Not found	Not found	Not found	Not found	Not found
At1NC072490	Homolog	Known_lincRNA_TCONS.00038016.XLOC.027983	Not found	Not found	Not found	Not found	Homolog	Not found	Not found
At1NC072500	Known_lincRNA_TCONS.00034202.geneXLOC.022213	Not found	Not found	Not found	Not found	Known_lincRNA_TCONS.00075458.XLOC.015843	Not found	Not found	Not found
At1NC072670	Homolog	Not found	Not found	Not found	Not found	Not found	Not found	Not found	Not found
At1NC072730	Known_lincRNA_TCONS.00031735.geneXLOC.020716	Not found	Not found	Not found	Not found	Not found	Not found	Not found	Not found
At1NC072870	Known_lincRNA_TCONS.00017453.geneXLOC.011275	Not found	Not found	Not found	Not found	Homolog	Homolog	Not found	Not found
At1NC072920	Homolog	Not found	Homolog	Homolog	Not found	Known_Gene_Antisense_ID=Tp1g38710.1.1	Not found	Not found	Not found
At1NC072960	Homolog	Not found	Not found	Not found	Not found	Not found	Not found	Not found	Not found
At1NC072970	Homolog	Not found	Not found	Not found	Not found	Not found	Not found	Not found	Not found
At1NC072980	Known_Gene_Sense_Known_lincRNA_ID=473850.v1;Name=473850	Not found	Not found	Not found	Not found	Not found	Not found	Not found	Not found
At1NC073100	Homolog	Not found	Not found	Not found	Not found	Not found	Not found	Not found	Not found
At1NC073270	Homolog	Not found	Not found	Not found	Not found	Not found	Not found	Not found	Not found
At1NC073350	Known_lincRNA_TCONS.00038636.geneXLOC.025089	Not found	Not found	Not found	Not found	Not found	Not found	Not found	Not found
At1NC073360	Homolog	Not found	Not found	Not found	Not found	Not found	Not found	Not found	Not found
At1NC073950	Homolog	Not found	Not found	Not found	Not found	Not found	Homolog	Not found	Not found
At1NC074000	Homolog	Homolog	Homolog	Known_Gene_Sense_Known_lincRNA_ID=gene:Bra018997;assembly_name=IVFCAASv1;biotype=protein_coding;description=AT1G52880	Homolog	Homolog	Homolog	Not found	Not found
At1NC074010	Homolog	Not found	Not found	Not found	Not found	Not found	Not found	Not found	Not found
At1NC074340	Homolog	Homolog	Homolog	Known_Gene_Sense_ID=gene:Bra019015;assembly_name=IVFCAASv1;biotype=protein_coding;description=AT1G53100	Homolog	Homolog	Homolog	Not found	Not found
At1NC074350	Homolog	Known_lincRNA_TCONS.00015711.XLOC.011588	Homolog	Known_Gene_Sense_ID=gene:Bra019015;assembly_name=IVFCAASv1;biotype=protein_coding;description=AT1G53100	Not found	Homolog	Not found	Homolog	Not found
At1NC074460	Known_lincRNA_TCONS.00023314.geneXLOC.015183	Not found	Not found	Not found	Not found	Not found	Not found	Not found	Not found
At1NC074490	Known_lincRNA_TCONS.00038630.geneXLOC.025083	Not found	Not found	Not found	Not found	Not found	Not found	Not found	Not found
At1NC074550	Homolog	Not found	Not found	Not found	Not found	Not found	Not found	Not found	Not found
At1NC074560	Known_lincRNA_TCONS.00030080.geneXLOC.019638	Not found	Not found	Not found	Not found	Not found	Not found	Not found	Not found
At1NC074920	Known_lincRNA_TCONS.00044387.geneXLOC.028683	Known_lincRNA_TCONS.00028942.XLOC.021221	Homolog	Not found	Not found	Not found	Not found	Not found	Not found
At1NC074970	Known_lincRNA_TCONS.00026094.geneXLOC.016992	Not found	Not found	Not found	Homolog	Not found	Not found	Not found	Not found
At1NC075040	Homolog	Not found	Homolog	Homolog	Homolog	Not found	Not found	Not found	Not found
At1NC075060	Homolog	Not found	Not found	Not found	Not found	Homolog	Not found	Not found	Not found
At1NC075290	Homolog	Known_lincRNA_TCONS.00010361.XLOC.007695	Not found	Not found	Homolog	Homolog	Homolog	Not found	Not found
At1NC075490	Known_Gene_Antisense_ID=923945.v1;Name=923945	Homolog	Not found	Not found	Not found	Not found	Not found	Not found	Not found
At1NC075770	Homolog	Homolog	Homolog	Not found	Not found	Not found	Not found	Not found	Not found
At1NC075810	Homolog	Not found	Not found	Not found	Not found	Not found	Not found	Not found	Not found
At1NC075860	Homolog	Not found	Not found	Homolog	Homolog	Homolog	Homolog	Not found	Not found
At1NC075890	Known_lincRNA_TCONS.00045251.geneXLOC.029293	Homolog	Not found	Homolog	Homolog	Not found	Homolog	Not found	Not found
At1NC076080	Known_lincRNA_TCONS.00028648.geneXLOC.018654	Known_lincRNA_TCONS.00031532.XLOC.023141	Homolog	Homolog	Homolog	Known_Gene_Sense_Known_lincRNA_ID=Tp1g41870.1.1	Homolog	Not found	Not found
At1NC076650	Homolog	Not found	Not found	Not found	Not found	Not found	Not found	Not found	Not found
At1NC076810	Known_lincRNA_TCONS.00006033.geneXLOC.003772	Not found	Not found	Not found	Not found	Not found	Not found	Not found	Not found
At1NC076840	Known_Gene_Antisense_ID=924029.v1;Name=924029	Not found	Not found	Not found	Not found	Not found	Not found	Not found	Not found
At1NC076880	Homolog	Not found	Not found	Not found	Not found	Not found	Not found	Not found	Not found
At1NC077120	Known_lincRNA_TCONS.00045333.geneXLOC.029375	Not found	Not found	Not found	Not found	Not found	Not found	Not found	Not found
At1NC077200	Homolog	Homolog	Homolog	Not found	Not found	Known_Gene_Sense_ID=Tp1g40840.1.1_ID=Tp1g40850.1.1	Homolog	Not found	Not found
At1NC077250	Homolog	Not found	Not found	Not found	Not found	Not found	Not found	Not found	Not found
At1NC077520	Homolog	Homolog	Homolog	Not found	Homolog	Homolog	Homolog	Not found	Not found
At1NC077810	Known_lincRNA_TCONS.00018351.geneXLOC.011818	Homolog	Not found	Not found	Not found	Not found	Homolog	Not found	Not found
At1NC077920	Known_lincRNA_TCONS.00031730.geneXLOC.020711	Not found	Not found	Known_Gene_Sense_ID=gene:Bra038003;assembly_name=IVFCAASv1;biotype=protein_coding;description=AT4G29960	Homolog	Not found	Not found	Not found	Not found
At1NC077930	Homolog	Homolog	Homolog	Known_Gene_Sense_ID=gene:Bra038003;assembly_name=IVFCAASv1;biotype=protein_coding;description=AT4G29960	Homolog	Known_lincRNA_TCONS.00017625.XLOC.003632	Homolog	Not found	Homolog
At1NC078220	Known_lincRNA_TCONS.00032282.geneXLOC.021046	Not found	Not found	Not found	Not found	Not found	Not found	Not found	Not found
At1NC078930	Homolog	Known_lincRNA_TCONS.00038086.XLOC.028053	Homolog	Not found	Not found	Not found	Homolog	Homolog	Not found
At1NC078960	Homolog	Not found	Not found	Not found	Not found	Not found	Not found	Not found	Not found
At1NC079530	Homolog	Homolog	Homolog	Homolog	Not found	Not found	Homolog	Not found	Not found
At1NC079540	Known_lincRNA_TCONS.00007190.geneXLOC.004515	Not found	Not found	Not found	Not found	Not found	Not found	Not found	Not found
At1NC079610	Homolog	Known_Gene_Antisense_ID=Carubv10011337m.g.v1.0;Name=Carubv10011337m.g	Not found	Not found	Homolog	Known_Gene_Antisense_ID=Tp5g11780.1.1	Known_Gene_Antisense_ID=Thhalv10011090m.g.v1.0;Name=Thhalv10011090m.g	Not found	Not found
At1NC079660	Known_Gene_Antisense_ID=914996.v1;Name=914996	Known_Gene_Antisense_ID=Carubv10021471m.g.v1.0;Name=Carubv10021471m.g	Not found	Known_Gene_Sense_ID=gene:Bra015308;assembly_name=IVFCAASv1;biotype=protein_coding;description=AT1G04360	Not found	Known_Gene_Antisense_ID=Tp1g02360.1.1	Known_Gene_Antisense_ID=Thhalv10008200m.g.v1.0;Name=Thhalv10008200m.g	Not found	Not found
At1NC079830	Known_Gene_Sense_ID=924418.v1;Name=924418	Known_Gene_Sense_Known_lincRNA_ID=Carubv10021222m.g.v1.0;Name=Carubv10021222m.g	Homolog	Known_Gene_Sense_ID=gene:Bra030010;assembly_name=IVFCAASv1;biotype=protein_coding;description=AT3G50410	Homolog	Homolog	Known_Gene_Antisense_ID=Thhalv10023793m.g.v1.0;Name=Thhalv10023793m.g	Homolog	Not found
At1NC080030	Homolog	Not found	Not found	Not found	Not found	Not found	Not found	Not found	Not found
At1NC080260	Homolog	Not found	Not found	Not found	Not found	Not found	Not found	Not found	Not found
At1NC080290	Homolog	Known_Gene_Sense_ID=Carubv10021272m.g.v1.0;Name=Carubv10021272m.g	Homolog	Known_Gene_Antisense_ID=gene:Bra027949;assembly_name=IVFCAASv1;biotype=protein_coding;description=AT1G55050	Homolog	Known_Gene_Sense_ID=Tp2g05520.1.CDS.32	Known_Gene_Sense_ID=Thhalv10023216m.g.v1.0;Name=Thhalv10023216m.g	Homolog	Homolog
At1NC080630	Known_Gene_Antisense_ID=947872.v1;Name=947872	Homolog	Not found	Known_lincRNA_TCONS.00001267.XLOC.000944	Homolog	Not found	Known_Gene_Antisense_ID=Thhalv10023912m.g.v1.0;Name=Thhalv10023912m.g	Not found	Not found
At1NC080760	Known_Gene_Antisense_ID=338501.v1;Name=338501	Not found	Not found	Not found	Not found	Not found	Not found	Not found	Not found
At1NC080761	Known_Gene_Antisense_ID=338501.v1;Name=338501	Not found	Not found	Not found	Not found	Not found	Not found	Not found	Not found
At1NC080820	Known_Gene_Sense_Known_lincRNA_ID=940575.v1;Name=940575	Not found	Not found	Not found	Not found	Not found	Not found	Not found	Not found
At1NC080860	Not found	Not found	Not found	Not found	Not found	Homolog	Not found	Not found	Not found
At1NC080870	Known_lincRNA_TCONS.00038470.geneXLOC.024923	Homolog	Homolog	Known_Gene_Antisense_ID=gene:Bra027927;assembly_name=IVFCAASv1;biotype=protein_coding;description=AT1G56690	Homolog	Homolog	Homolog	Not found	Not found
At1NC080900	Homolog	Known_lincRNA_TCONS.00006069.XLOC.004445	Homolog	Known_Gene_Sense_ID=gene:Bra027926;assembly_name=IVFCAASv1;biotype=protein_coding;description=AT1G56710	Homolog	Homolog	Homolog	Not found	Not found
At1NC080970	Homolog	Not found	Homolog	Not found	Homolog	Not found	Homolog	Not found	Not found
At1NC080980	Homolog	Not found	Not found	Not found	Not found	Not found	Not found	Not found	Not found
At1NC081040	Not found	Not found	Not found	Not found	Homolog	Not found	Not found	Not found	Not found
At1NC081180	Known_lincRNA_TCONS.00045306.geneXLOC.029348	Not found	Not found	Not found	Not found	Not found	Not found	Not found	Not found
At1NC081430	Known_Gene_Sense_ID=355089.v1;Name=355089	Not found	Not found	Not found	Not found	Not found	Not found	Not found	Not found
At1NC081440	Homolog	Known_lincRNA_TCONS.00025701.XLOC.018897	Not found	Not found	Not found	Not found	Not found	Not found	Not found
At1NC081470	Not found	Known_lincRNA_TCONS.00019167.XLOC.014090	Not found	Not found	Not found	Homolog	Not found	Not found	Not found
At1NC081700	Known_lincRNA_TCONS.00048762.geneXLOC.031654	Homolog	Not found	Not found	Not found	Not found	Not found	Not found	Not found
At1NC081760	Homolog	Known_Gene_Sense_ID=Carubv10022872m.v1.0.CDS.17;Parent=Carubv10022872m.v1.0;pacid=20903454	Not found	Homolog	Not found	Known_Gene_Sense_ID=Tp7g24270.1.CDS.1	Known_Gene_Sense_ID=Thhalv10024637m.g.v1.0;Name=Thhalv10024637m.g	Homolog	Not found
At1NC081811	Homolog	Homolog	Not found	Not found	Not found	Not found	Not found	Not found	Not found
At1NC081820	Known_lincRNA_TCONS.00008647.geneXLOC.005517	Not found	Not found	Not found	Not found	Not found	Not found	Not found	Not found
At1NC081870	Homolog	Homolog	Homolog	Known_lincRNA_TCONS.00000211.XLOC.000149	Homolog	Homolog	Homolog	Not found	Not found
At1NC081880	Homolog	Homolog	Homolog	Known_Gene_Sense_Name=Copia-47_BRa-I-int;class=LTR/Copia;type=LTRs	Homolog	Homolog	Homolog	Not found	Not found
At1NC081890	Known_lincRNA_TCONS.00045306.geneXLOC.029348	Homolog	Homolog	Not found	Not found	Known_lincRNA_TCONS.00069872.XLOC.014684	Homolog	Homolog	Not found
At1NC082000	Homolog	Known_Gene_Sense_ID=Carubv10019740m.v1.0.five_prime_UTR.1;Parent=Carubv10019740m.v1.0;pacid=20906370	Not found	Not found	Not found	Not found	Not found	Not found	Not found
At1NC082200	Homolog	Not found	Not found	Homolog	Homolog	Known_Gene_Sense_ID=Tp5g24750.1.1	Not found	Not found	Not found
At1NC082210	Homolog	Known_lincRNA_TCONS.00009989.XLOC.007371	Not found	Not found	Not found	Known_lincRNA_TCONS.00021149.XLOC.004361	Homolog	Not found	Not found
At1NC082260	Known_lincRNA_TCONS.00022387.geneXLOC.014585	Known_lincRNA_TCONS.00034175.XLOC.025156	Not found	Known_lincRNA_TCONS.00000587.XLOC.000429	Not found	Known_Gene_Sense_ID=Tp5g16630.1.1	Homolog	Not found	Not found
At1NC082270	Homolog	Not found	Not found	Not found	Not found	Not found	Not found	Not found	Not found
At1NC082390	Known_lincRNA_TCONS.00038479.geneXLOC.024932	Homolog	Not found	Not found	Not found	Not found	Homolog	Not found	Not found
At1NC082450	Known_lincRNA_TCONS.00050715.geneXLOC.032968	Not found	Not found	Not found	Not found	Not found	Not found	Not found	Not found
At1NC082460	Homolog	Homolog	Homolog	Homolog	Not found	Homolog	Homolog	Not found	Not found
At1NC082480	Homolog	Known_lincRNA_TCONS.00015310.XLOC.011285	Homolog	Homolog	Homolog	Homolog	Homolog	Not found	Not found
At1NC082510	Known_lincRNA_TCONS.00052344.geneXLOC.034333	Known_lincRNA_TCONS.00028764.XLOC.021086	Homolog	Homolog	Homolog	Homolog	Homolog	Homolog	Homolog
At1NC082820	Homolog	Not found	Not found	Not found	Not found	Not found	Not found	Not found	Not found
At1NC082830	Homolog	Not found	Not found	Not found	Not found	Not found	Not found	Not found	Not found
At1NC082970	Homolog	Not found	Not found	Not found	Not found	Not found	Not found	Not found	Not found
At1NC083120	Known_lincRNA_TCONS.00008681.geneXLOC.005551	Not found	Not found	Not found	Not found	Not found	Not found	Not found	Not found
At1NC083130	Known_Gene_Sense_Known_lincRNA_ID=496469.v1;Name=496469	Not found	Not found	Not found	Not found	Not found	Not found	Not found	Not found
At1NC083330	Homolog	Not found	Not found	Not found	Not found	Not found	Not found	Not found	Not found
At1NC083370	Homolog	Homolog	Homolog	Known_Gene_Antisense_ID=gene:Bra027836;assembly_name=IVFCAASv1;biotype=protein_coding;description=AT1G59740	Homolog	Homolog	Homolog	Not found	Not found
At1NC083560	Homolog	Not found	Not found	Not found	Not found	Homolog	Not found	Not found	Not found
At1NC083820	Known_lincRNA_TCONS.00013533.geneXLOC.008699	Not found	Not found	Not found	Not found	Not found	Not found	Not found	Not found
At1NC083920	Known_lincRNA_TCONS.00045672.geneXLOC.029619	Known_Gene_Antisense_Known_lincRNA_ID=Carubv10021299m.g.v1.0;Name=Carubv10021299m.g	Not found	Homolog	Not found	Known_Gene_Antisense_ID=Tp2g03300.1.1	Known_Gene_Antisense_ID=Thhalv10023735m.g.v1.0;Name=Thhalv10023735m.g	Not found	Not found
At1NC084040	Known_lincRNA_TCONS.00011287.geneXLOC.007222	Homolog	Not found	Known_Gene_Sense_ID=gene:Bra027156;assembly_name=IVFCAASv1;biotype=protein_coding;description=AT1G60470	Homolog	Not found	Not found	Not found	Not found
At1NC084480	Homolog	Homolog	Not found	Not found	Not found	Not found	Not found	Not found	Not found
At1NC084520	Known_lincRNA_TCONS.00013530.geneXLOC.008696	Not found	Homolog	Not found	Not found	Not found	Not found	Not found	Not found
At1NC084600	Known_Gene_Sense_ID=924872.v1;Name=924872	Not found	Not found	Not found	Not found	Not found	Not found	Not found	Not found
At1NC084710	Known_Gene_Antisense_Known_lincRNA_ID=924862.v1;Name=924862	Homolog	Not found	Not found	Not found	Not found	Not found	Not found	Not found
At1NC084720	Known_Gene_Antisense_Known_lincRNA_ID=924862.v1;Name=924862	Known_lincRNA_TCONS.00010028.XLOC.007410	Homolog	Not found	Not found	Not found	Homolog	Not found	Not found
At1NC084730	Known_Gene_Antisense_Known_lincRNA_ID=924862.v1;Name=924862	Homolog	Not found	Not found	Not found	Not found	Not found	Not found	Not found
At1NC084850	Homolog	Not found	Not found	Not found	Not found	Not found	Not found	Not found	Not found
At1NC084990	Homolog	Homolog	Not found	Known_lincRNA_TCONS.00001178.XLOC.000874	Homolog	Homolog	Homolog	Not found	Not found
At1NC085000	Homolog	Homolog	Not found	Homolog	Homolog	Known_Gene_Antisense_ID=Tp2g02710.1.1	Homolog	Not found	Not found
At1NC085190	Known_lincRNA_TCONS.00043274.geneXLOC.027989	Not found	Not found	Not found	Not found	Not found	Not found	Not found	Not found
At1NC085200	Homolog	Not found	Not found	Not found	Not found	Not found	Not found	Not found	Not found
At1NC085240	Homolog	Not found	Not found	Not found	Not found	Not found	Not found	Not found	Not found
At1NC085370	Known_Gene_Antisense_ID=924779.v1;Name=924779	Known_Gene_Antisense_ID=Carubv10020263m.g.v1.0;Name=Carubv10020263m.g	Homolog	Known_Gene_Antisense_ID=gene:Bra027115;assembly_name=IVFCAASv1;biotype=protein_coding;description=AT1G60930	Not found	Known_Gene_Antisense_ID=Tp2g02100.1.1	Known_Gene_Antisense_ID=Thhalv10024133m.g.v1.0;Name=Thhalv10024133m.g	Not found	Not found
At1NC085490	Known_lincRNA_TCONS.00012050.geneXLOC.007758	Not found	Not found	Not found	Not found	Not found	Not found	Not found	Not found
At1NC085520	Known_Gene_Sense_ID=475136.v1;Name=475136	Known_Gene_Sense_ID=Carubv10020367m.g.v1.0;Name=Carubv10020367m.g	Not found	Not found	Not found	Known_Gene_Sense_ID=Tp2g02570.1.1	Known_Gene_Sense_ID=Thhalv10024090m.g.v1.0;Name=Thhalv10024090m.g	Not found	Not found
At1NC085530	Known_Gene_Sense_ID=475136.v1;Name=475136	Known_Gene_Sense_ID=Carubv10020367m.g.v1.0;Name=Carubv10020367m.g	Not found	Not found	Not found	Not found	Known_Gene_Sense_ID=Thhalv10024090m.g.v1.0;Name=Thhalv10024090m.g	Not found	Not found
At1NC085740	Homolog	Not found	Not found	Known_Gene_Antisense_ID=gene:Bra000150;assembly_name=IVFCAASv1;biotype=protein_coding;description=AT2G39800	Homolog	Not found	Not found	Not found	Not found
At1NC085750	Homolog	Not found	Not found	Not found	Not found	Not found	Not found	Not found	Not found
At1NC085810	Homolog	Homolog	Homolog	Not found	Not found	Known_lincRNA_TCONS.00069881.XLOC.014693	Not found	Not found	Not found
At1NC085820	Homolog	Homolog	Not found	Not found	Not found	Homolog	Not found	Not found	Not found
At1NC085830	Homolog	Not found	Homolog	Homolog	Homolog	Homolog	Homolog	Not found	Not found
At1NC085870	Known_lincRNA_TCONS.00011449.geneXLOC.007349	Known_lincRNA_TCONS.00009978.XLOC.007360	Not found	Not found	Not found	Not found	Not found	Not found	Not found
At1NC085880	Homolog	Not found	Homolog	Not found	Not found	Not found	Not found	Not found	Not found
At1NC086060	Known_lincRNA_TCONS.00044362.geneXLOC.028666	Known_lincRNA_TCONS.00005150.XLOC.003719	Not found	Not found	Not found	Not found	Not found	Not found	Not found
At1NC086090	Known_lincRNA_TCONS.00028481.geneXLOC.018549	Known_lincRNA_TCONS.00017472.XLOC.012860	Not found	Known_lincRNA_TCONS.00000199.XLOC.000140	Not found	Known_lincRNA_TCONS.00092639.XLOC.019474	Homolog	Not found	Not found
At1NC086310	Homolog	Not found	Not found	Not found	Not found	Not found	Not found	Not found	Not found
At1NC086320	Homolog	Not found	Not found	Not found	Not found	Not found	Not found	Not found	Not found
At1NC086520	Known_lincRNA_TCONS.00041269.geneXLOC.026705	Known_lincRNA_TCONS.00020373.XLOC.015011	Not found	Not found	Not found	Known_lincRNA_TCONS.00093819.XLOC.019747	Homolog	Not found	Not found
At1NC086590	Homolog	Not found	Not found	Not found	Not found	Not found	Not found	Not found	Not found
At1NC086680	Homolog	Not found	Not found	Not found	Not found	Not found	Not found	Not found	Not found
At1NC086730	Homolog	Known_Gene_Sense_ID=Carubv10019976m.g.v1.0;Name=Carubv10019976m.g	Not found	Known_Gene_Antisense_ID=gene:Bra027006;assembly_name=IVFCAASv1;biotype=protein_coding;description=AT1G62990	Homolog	Not found	Known_Gene_Sense_ID=Thhalv10024048m.g.v1.0;Name=Thhalv10024048m.g	Not found	Not found
At1NC086870	Known_lincRNA_TCONS.00048440.geneXLOC.031420	Not found	Not found	Not found	Not found	Known_lincRNA_TCONS.00102905.XLOC.021642	Not found	Not found	Not found
At1NC087130	Homolog	Not found	Not found	Not found	Not found	Not found	Not found	Not found	Not found
At1NC087290	Homolog	Not found	Not found	Not found	Not found	Not found	Not found	Not found	Not found
At1NC087430	Known_lincRNA_TCONS.00020334.geneXLOC.013229	Not found	Not found	Not found	Not found	Not found	Not found	Not found	Not found
At1NC087580	Known_Gene_Sense_ID=338031.v1;Name=338031	Known_Gene_Sense_ID=Carubv10022185m.g.v1.0;Name=Carubv10022185m.g	Not found	Not found	Not found	Known_Gene_Sense_Known_lincRNA_ID=Tp2g01230.1.1	Not found	Not found	Not found
At1NC087590	Homolog	Not found	Not found	Not found	Not found	Homolog	Not found	Not found	Not found
At1NC088120	Known_lincRNA_TCONS.00044715.geneXLOC.028911	Homolog	Homolog	Homolog	Not found	Homolog	Homolog	Not found	Not found
At1NC088210	Homolog	Not found	Homolog	Not found	Not found	Homolog	Not found	Not found	Not found
At1NC088410	Homolog	Not found	Not found	Homolog	Not found	Homolog	Homolog	Not found	Not found
At1NC088590	Homolog	Homolog	Not found	Not found	Not found	Not found	Not found	Not found	Not found
At1NC088830	Known_Gene_Antisense_ID=924533.v1;Name=924533	Not found	Not found	Not found	Not found	Not found	Not found	Homolog	Not found
At1NC088900	Homolog	Not found	Not found	Not found	Not found	Not found	Not found	Not found	Not found
At1NC088970	Homolog	Known_lincRNA_TCONS.00006031.XLOC.004412	Homolog	Not found	Homolog	Known_Gene_Antisense_ID=Tp2g00480.1.1	Not found	Not found	Not found
At1NC089170	Homolog	Homolog	Homolog	Homolog	Not found	Homolog	Homolog	Homolog	Not found
At1NC089180	Homolog	Homolog	Homolog	Known_Gene_Antisense_ID=gene:Bra027679;assembly_name=IVFCAASv1;biotype=protein_coding;description=AT1G64140	Not found	Known_lincRNA_TCONS.00048237.XLOC.010127	Homolog	Homolog	Not found
At1NC089190	Homolog	Homolog	Homolog	Known_Gene_Antisense_ID=gene:Bra027679;assembly_name=IVFCAASv1;biotype=protein_coding;description=AT1G64140	Not found	Known_lincRNA_TCONS.00088708.XLOC.018600	Homolog	Not found	Not found
At1NC089220	Homolog	Homolog	Not found	Homolog	Not found	Homolog	Homolog	Not found	Not found
At1NC089380	Known_lincRNA_TCONS.00020458.geneXLOC.013316	Known_Gene_Sense_ID=Carubv10021239m.g.v1.0;Name=Carubv10021239m.g	Homolog	Homolog	Not found	Known_lincRNA_TCONS.00017970.XLOC.003709	Not found	Homolog	Not found
At1NC089420	Known_lincRNA_TCONS.00018160.geneXLOC.011706	Not found	Not found	Not found	Not found	Not found	Not found	Not found	Not found
At1NC089430	Known_lincRNA_TCONS.00034345.geneXLOC.022319	Not found	Not found	Not found	Not found	Not found	Not found	Not found	Not found
At1NC089550	Homolog	Not found	Not found	Not found	Not found	Not found	Not found	Not found	Not found
At1NC089570	Homolog	Not found	Not found	Not found	Not found	Not found	Not found	Not found	Not found
At1NC089580	Known_lincRNA_TCONS.00044433.geneXLOC.028720	Not found	Not found	Not found	Not found	Not found	Not found	Not found	Not found
At1NC090220	Known_Gene_Sense_ID=338626.v1;Name=338626	Known_Gene_Sense_ID=Carubv10022379m.g.v1.0;Name=Carubv10022379m.g	Not found	Not found	Not found	Not found	Not found	Not found	Not found
At1NC090250	Homolog	Not found	Not found	Not found	Not found	Not found	Not found	Not found	Not found
At1NC090480	Homolog	Homolog	Not found	Not found	Not found	Not found	Not found	Not found	Not found
At1NC090610	Homolog	Known_lincRNA_TCONS.00029706.XLOC.021778	Not found	Not found	Not found	Not found	Not found	Not found	Not found
At1NC090630	Known_Gene_Antisense_ID=907949.v1;Name=907949	Homolog	Not found	Not found	Not found	Not found	Homolog	Not found	Not found
At1NC090650	Homolog	Known_Gene_Antisense_Known_lincRNA_ID=Carubv10021221m.v1.0.CDS.1;Parent=Carubv10021221m.v1.0;pacid=20905281	Not found	Not found	Not found	Not found	Not found	Not found	Not found
At1NC090670	Homolog	Not found	Not found	Not found	Not found	Not found	Not found	Not found	Not found
At1NC090880	Homolog	Homolog	Homolog	Homolog	Not found	Homolog	Homolog	Homolog	Not found
At1NC090910	Homolog	Homolog	Homolog	Known_lincRNA_TCONS.00000918.XLOC.000669	Not found	Homolog	Homolog	Not found	Not found
At1NC091110	Homolog	Not found	Not found	Not found	Not found	Not found	Not found	Not found	Not found
At1NC091340	Known_Gene_Sense_ID=475714.v1;Name=475714	Known_Gene_Sense_Known_lincRNA_ID=Carubv10021865m.g.v1.0;Name=Carubv10021865m.g	Homolog	Known_Gene_Antisense_ID=gene:Bra015902;assembly_name=IVFCAASv1;biotype=protein_coding;description=AT1G74580	Homolog	Known_Gene_Sense_ID=Tp5g20920.1.CDS.2	Known_Gene_Sense_ID=Thhalv10018337m.g.v1.0;Name=Thhalv10018337m.g	Homolog	Not found
At1NC091560	Homolog	Not found	Not found	Not found	Not found	Not found	Not found	Not found	Not found
At1NC091730	Not found	Homolog	Not found	Not found	Not found	Not found	Not found	Not found	Not found
At1NC091820	Homolog	Not found	Homolog	Homolog	Not found	Homolog	Homolog	Not found	Not found
At1NC091910	Homolog	Homolog	Not found	Not found	Not found	Not found	Homolog	Not found	Not found
At1NC092030	Homolog	Not found	Homolog	Not found	Not found	Not found	Not found	Not found	Not found
At1NC092170	Homolog	Not found	Not found	Not found	Not found	Not found	Not found	Not found	Not found
At1NC092180	Homolog	Not found	Not found	Not found	Not found	Not found	Not found	Not found	Not found
At1NC092200	Homolog	Known_Gene_Antisense_ID=Carubv10021385m.g.v1.0;Name=Carubv10021385m.g	Not found	Homolog	Not found	Known_Gene_Sense_ID=Tp5g33780.1.1_ID=Tp5g33790.1.1	Known_Gene_Antisense_ID=Thhalv10018570m.g.v1.0;Name=Thhalv10018570m.g	Not found	Not found
At1NC092210	Homolog	Not found	Not found	Not found	Not found	Not found	Not found	Not found	Not found
At1NC092310	Homolog	Homolog	Homolog	Homolog	Not found	Homolog	Homolog	Homolog	Not found
At1NC092370	Known_Gene_Antisense_ID=925796.v1;Name=925796	Not found	Not found	Known_lincRNA_TCONS.00000279.XLOC.000208	Not found	Not found	Not found	Not found	Not found
At1NC092380	Known_Gene_Antisense_ID=925795.v1;Name=925795	Known_Gene_Antisense_Known_lincRNA_ID=Carubv10020856m.g.v1.0;Name=Carubv10020856m.g	Homolog	Known_lincRNA_TCONS.00001188.XLOC.000884	Homolog	Known_Gene_Antisense_ID=Tp5g21450.1.1	Known_Gene_Antisense_ID=Thhalv10019041m.g.v1.0;Name=Thhalv10019041m.g	Homolog	Homolog
At1NC092910	Homolog	Not found	Not found	Not found	Not found	Not found	Not found	Not found	Not found
At1NC092960	Known_lincRNA_TCONS.00045238.geneXLOC.029280	Not found	Not found	Not found	Not found	Not found	Not found	Not found	Not found
At1NC092980	Known_lincRNA_TCONS.00013644.geneXLOC.008810	Known_lincRNA_TCONS.00025828.XLOC.018997	Homolog	Homolog	Not found	Homolog	Homolog	Not found	Not found
At1NC093020	Homolog	Not found	Not found	Not found	Not found	Not found	Not found	Not found	Not found
At1NC093080	Not found	Homolog	Not found	Not found	Not found	Known_lincRNA_TCONS.00069875.XLOC.014687	Not found	Not found	Not found
At1NC093180	Known_lincRNA_TCONS.00008743.geneXLOC.005612	Known_Gene_Antisense_ID=Carubv10021913m.g.v1.0;Name=Carubv10021913m.g	Not found	Homolog	Not found	Known_Gene_Sense_Known_lincRNA_ID=Tp5g21870.1.1_ID=Tp5g21860.1.1	Known_Gene_Antisense_ID=Thhalv10018045m.v1.0.CDS.3;Parent=Thhalv10018045m.v1.0;pacid=20191374	Not found	Not found
At1NC093181	Known_lincRNA_TCONS.00017453.geneXLOC.011275	Known_Gene_Antisense_ID=Carubv10021913m.g.v1.0;Name=Carubv10021913m.g	Homolog	Known_lincRNA_TCONS.00001315.XLOC.000987	Not found	Known_Gene_Sense_Known_lincRNA_ID=Tp5g21870.1.1_ID=Tp5g21860.1.1	Known_Gene_Antisense_ID=Thhalv10018105m.g.v1.0;Name=Thhalv10018105m.g	Homolog	Not found
At1NC093370	Known_lincRNA_TCONS.00050806.geneXLOC.033059	Not found	Not found	Not found	Not found	Not found	Not found	Not found	Not found
At1NC093390	Known_lincRNA_TCONS.00020228.geneXLOC.013123	Not found	Not found	Not found	Not found	Not found	Not found	Not found	Not found
At1NC093400	Homolog	Not found	Not found	Not found	Not found	Not found	Not found	Not found	Not found
At1NC093440	Homolog	Not found	Not found	Not found	Not found	Not found	Not found	Not found	Not found
At1NC093450	Homolog	Not found	Not found	Not found	Not found	Not found	Not found	Not found	Not found
At1NC093790	Homolog	Not found	Not found	Not found	Not found	Not found	Not found	Not found	Not found
At1NC093950	Known_lincRNA_TCONS.00013868.geneXLOC.008949	Not found	Not found	Not found	Not found	Not found	Not found	Not found	Not found
At1NC094280	Homolog	Homolog	Homolog	Known_Gene_Antisense_ID=gene:Bra015803;assembly_name=IVFCAASv1;biotype=protein_coding;description=AT1G75890	Homolog	Homolog	Homolog	Not found	Not found
At1NC094820	Known_Gene_Antisense_ID=908296.v1;Name=908296	Not found	Not found	Not found	Not found	Not found	Not found	Not found	Not found
At1NC094860	Homolog	Known_lincRNA_TCONS.00032818.XLOC.024076	Not found	Known_Gene_Antisense_ID=gene:Bra015977;assembly_name=IVFCAASv1;biotype=protein_coding;description=AT1G73650	Homolog	Homolog	Homolog	Not found	Not found
At1NC094890	Known_lincRNA_TCONS.00031724.geneXLOC.020705	Homolog	Not found	Not found	Not found	Known_Gene_Antisense_ID=Tp5g22730.1.1	Homolog	Not found	Not found
At1NC095270	Known_lincRNA_TCONS.00045246.geneXLOC.029288	Not found	Not found	Not found	Not found	Not found	Not found	Not found	Not found
At1NC095370	Known_lincRNA_TCONS.00051977.geneXLOC.034067	Not found	Homolog	Homolog	Homolog	Homolog	Homolog	Not found	Not found
At1NC095540	Known_lincRNA_TCONS.00026117.geneXLOC.017015	Not found	Not found	Not found	Not found	Not found	Not found	Not found	Not found
At1NC095570	Homolog	Not found	Not found	Not found	Not found	Not found	Not found	Not found	Not found
At1NC095670	Homolog	Not found	Not found	Not found	Not found	Not found	Not found	Not found	Not found
At1NC095700	Homolog	Known_lincRNA_TCONS.00023650.XLOC.017391	Homolog	Known_Gene_Antisense_ID=CDS:Bra015732.1-P;Parent=transcript:Bra015732.1;assembly_name=IVFCAASv1	Homolog	Known_Gene_Antisense_ID=Tp5g23400.1.1	Homolog	Not found	Not found
At1NC095740	Known_lincRNA_TCONS.00050838.geneXLOC.033091	Homolog	Homolog	Homolog	Homolog	Known_lincRNA_TCONS.00043311.XLOC.009070	Homolog	Not found	Not found
At1NC095890	Known_lincRNA_TCONS.00013611.geneXLOC.008777	Homolog	Not found	Not found	Not found	Homolog	Not found	Not found	Not found
At1NC095900	Homolog	Homolog	Homolog	Homolog	Homolog	Homolog	Homolog	Not found	Not found
At1NC095940	Homolog	Not found	Not found	Not found	Not found	Not found	Not found	Not found	Not found
At1NC095980	Known_lincRNA_TCONS.00013868.geneXLOC.008949	Known_lincRNA_TCONS.00020373.XLOC.015011	Homolog	Homolog	Homolog	Homolog	Homolog	Homolog	Not found
At1NC096170	Known_Gene_Antisense_ID=926138.v1;Name=926138	Not found	Not found	Not found	Not found	Not found	Not found	Not found	Not found
At1NC096220	Known_lincRNA_TCONS.00013627.geneXLOC.008793	Not found	Not found	Homolog	Homolog	Not found	Not found	Not found	Not found
At1NC096230	Known_lincRNA_TCONS.00016311.geneXLOC.010526	Not found	Not found	Not found	Not found	Not found	Not found	Not found	Not found
At1NC096250	Homolog	Homolog	Homolog	Homolog	Homolog	Homolog	Homolog	Not found	Not found
At1NC096300	Known_Gene_Antisense_ID=494857.v1;Name=494857	Not found	Not found	Not found	Not found	Not found	Not found	Not found	Not found
At1NC096380	Homolog	Not found	Not found	Not found	Not found	Homolog	Not found	Not found	Not found
At1NC096400	Homolog	Not found	Not found	Not found	Not found	Not found	Not found	Not found	Not found
At1NC096430	Known_lincRNA_TCONS.00038460.geneXLOC.024913	Known_lincRNA_TCONS.00005909.XLOC.004290	Not found	Not found	Not found	Not found	Not found	Not found	Not found
At1NC096440	Known_lincRNA_TCONS.00039601.geneXLOC.025666	Not found_TCONS.00005909.XLOC.004290	Not found	Not found	Not found	Not found	Not found	Not found	Not found
At1NC096540	Homolog	Homolog	Not found	Known_lincRNA_TCONS.00001200.XLOC.000896	Not found	Known_lincRNA_TCONS.00017928.XLOC.003691	Homolog	Not found	Not found
At1NC096600	Homolog	Homolog	Not found	Not found	Not found	Not found	Not found	Not found	Not found
At1NC096601	Homolog	Homolog	Not found	Not found	Not found	Not found	Not found	Not found	Not found
At1NC096610	Known_lincRNA_TCONS.00013585.geneXLOC.008751	Known_lincRNA_TCONS.00038099.XLOC.028066	Not found	Homolog	Homolog	Homolog	Homolog	Not found	Not found
At1NC096700	Homolog	Homolog	Homolog	Known_Gene_Sense_Known_lincRNA_ID=gene:Bra015680;assembly_name=IVFCAASv1;biotype=protein_coding;description=AT1G77280	Homolog	Homolog	Homolog	Not found	Not found
At1NC096781	Known_Gene_Sense_ID=926181.v1;Name=926181	Homolog	Not found	Known_Gene_Antisense_ID=CDS:Bra015676.1-P;Parent=transcript:Bra015676.1;assembly_name=IVFCAASv1	Homolog	Known_lincRNA_TCONS.00068973.XLOC.014493	Homolog	Not found	Not found
At1NC096800	Known_lincRNA_TCONS.00038069.geneXLOC.024671	Homolog	Homolog	Not found	Not found	Not found	Not found	Not found	Not found
At1NC096870	Homolog	Known_Gene_Sense_ID=Carubv10019961m.g.v1.0;Name=Carubv10019961m.g	Homolog	Not found	Not found	Not found	Not found	Not found	Not found
At1NC096920	Homolog	Homolog	Not found	Not found	Homolog	Homolog	Homolog	Not found	Not found
At1NC096930	Known_Gene_Antisense_ID=926190.v1;Name=926190	Homolog	Homolog	Homolog	Homolog	Homolog	Homolog	Not found	Not found
At1NC097050	Homolog	Not found	Not found	Not found	Not found	Not found	Not found	Not found	Not found
At1NC097060	Known_lincRNA_TCONS.00041432.geneXLOC.026817	Homolog	Homolog	Known_Gene_Sense_ID=gene:Bra034012;assembly_name=IVFCAASv1;biotype=protein_coding;description=AT1G67230	Not found	Not found	Not found	Not found	Not found
At1NC097160	Known_Gene_Sense_ID=926202.v1;Name=926202	Known_lincRNA_TCONS.00006264.XLOC.004602	Not found	Known_Gene_Sense_ID=gene:Bra016076;assembly_name=IVFCAASv1;biotype=protein_coding;description=AT1G72250	Not found	Not found	Homolog	Not found	Not found
At1NC097240	Known_lincRNA_TCONS.00051998.geneXLOC.034087	Known_lincRNA_TCONS.00014484.XLOC.010641	Homolog	Homolog	Homolog	Homolog	Homolog	Homolog	Not found
At1NC097260	Homolog	Homolog	Homolog	Homolog	Homolog	Not found	Homolog	Not found	Not found
At1NC097290	Homolog	Homolog	Homolog	Known_Gene_Antisense_ID=gene:Bra015655;assembly_name=IVFCAASv1;biotype=protein_coding;description=AT1G77800	Homolog	Homolog	Homolog	Homolog	Not found
At1NC097650	Homolog	Homolog	Homolog	Homolog	Homolog	Homolog	Homolog	Not found	Not found
At1NC097700	Homolog	Not found	Not found	Not found	Not found	Not found	Not found	Not found	Not found
At1NC097760	Not found	Known_Gene_Sense_ID=Carubv10022170m.g.v1.0;Name=Carubv10022170m.g	Not found	Not found	Not found	Not found	Not found	Not found	Not found
At1NC097800	Homolog	Not found	Not found	Known_Gene_Antisense_ID=gene:Bra015625;assembly_name=IVFCAASv1;biotype=protein_coding;description=AT1G78160	Homolog	Known_lincRNA_TCONS.00072914.XLOC.015305	Homolog	Not found	Not found
At1NC097810	Homolog	Known_lincRNA_TCONS.00029837.XLOC.021880	Homolog	Homolog	Homolog	Homolog	Homolog	Not found	Not found
At1NC097880	Homolog	Homolog	Homolog	Homolog	Homolog	Homolog	Homolog	Not found	Not found
At1NC097890	Known_lincRNA_TCONS.00050813.geneXLOC.033066	Not found	Not found	Not found	Not found	Not found	Not found	Not found	Not found
At1NC097900	Homolog	Homolog	Not found	Not found	Not found	Not found	Not found	Not found	Not found
At1NC098000	Homolog	Known_lincRNA_TCONS.00023761.XLOC.017502	Homolog	Homolog	Homolog	Not found	Homolog	Not found	Not found
At1NC098010	Homolog	Known_Gene_Antisense_ID=Carubv10021251m.g.v1.0;Name=Carubv10021251m.g	Not found	Not found	Not found	Not found	Not found	Not found	Not found
At1NC098020	Known_lincRNA_TCONS.00016658.geneXLOC.010755	Homolog	Not found	Not found	Not found	Not found	Not found	Not found	Not found
At1NC098030	Known_lincRNA_TCONS.00008617.geneXLOC.005487	Homolog	Homolog	Known_lincRNA_TCONS.00000739.XLOC.000541	Homolog	Known_lincRNA_TCONS.00046901.XLOC.009837	Not found	Homolog	Not found
At1NC098200	Known_lincRNA_TCONS.00017071.geneXLOC.011024	Not found	Not found	Known_Gene_Sense_ID=gene:Bra035023;assembly_name=IVFCAASv1;biotype=protein_coding;description=AT1G78240	Homolog	Homolog	Homolog	Not found	Not found
At1NC098210	Known_lincRNA_TCONS.00017071.geneXLOC.011024	Homolog	Not found	Not found_ID=gene:Bra035023;assembly_name=IVFCAASv1;biotype=protein_coding;description=AT1G78240	Not found	Not found	Not found	Not found	Not found
At1NC098220	Homolog	Homolog	Homolog	Homolog	Not found	Homolog	Homolog	Not found	Not found
At1NC098240	Known_lincRNA_TCONS.00008571.geneXLOC.005441	Not found	Not found	Not found	Not found	Homolog	Not found	Not found	Not found
At1NC098250	Homolog	Homolog	Homolog	Known_Gene_Antisense_ID=gene:Bra033966;assembly_name=IVFCAASv1;biotype=protein_coding;description=AT1G68000	Homolog	Homolog	Homolog	Not found	Not found
At1NC098270	Homolog	Not found	Not found	Not found	Not found	Not found	Not found	Not found	Not found
At1NC098280	Known_lincRNA_TCONS.00013565.geneXLOC.008731	Homolog	Not found	Not found	Not found	Not found	Known_Gene_Sense_ID=Thhalv10018159m.v1.0.CDS.20;Parent=Thhalv10018159m.v1.0;pacid=20191294	Not found	Not found
At1NC098380	Homolog	Known_lincRNA_TCONS.00022872.XLOC.016851	Homolog	Homolog	Homolog	Known_lincRNA_TCONS.00069875.XLOC.014687	Homolog	Not found	Not found
At1NC098600	Homolog	Not found	Not found	Not found	Not found	Not found	Not found	Not found	Not found
At1NC098690	Known_lincRNA_TCONS.00002267.geneXLOC.001345	Not found	Homolog	Not found	Homolog	Known_lincRNA_TCONS.00030947.XLOC.006373	Not found	Not found	Not found
At1NC098860	Known_lincRNA_TCONS.00003212.geneXLOC.001982	Known_lincRNA_TCONS.00010012.XLOC.007394	Homolog	Known_Gene_Antisense_ID=gene:Bra035071;assembly_name=IVFCAASv1;biotype=protein_coding;description=AT1G16890	Homolog	Known_lincRNA_TCONS.00024534.XLOC.005040	Homolog	Not found	Not found
At1NC098870	Known_lincRNA_TCONS.00003212.geneXLOC.001982	Known_lincRNA_TCONS.00023858.XLOC.017574	Homolog	Known_Gene_Antisense_ID=gene:Bra035071;assembly_name=IVFCAASv1;biotype=protein_coding;description=AT1G16890	Homolog	Homolog	Homolog	Not found	Not found
At1NC098950	Homolog	Not found	Not found	Not found	Not found	Not found	Not found	Not found	Not found
At1NC099150	Homolog	Not found	Homolog	Homolog	Homolog	Homolog	Homolog	Not found	Not found
At1NC099160	Not found	Known_Gene_Sense_ID=Carubv10021343m.g.v1.0;Name=Carubv10021343m.g	Not found	Not found	Not found	Not found	Not found	Not found	Not found
At1NC099240	Homolog	Homolog	Homolog	Not found	Not found	Homolog	Homolog	Not found	Not found
At1NC099250	Homolog	Homolog	Not found	Not found	Not found	Homolog	Not found	Not found	Not found
At1NC099330	Known_Gene_Sense_ID=926375.v1;Name=926375	Not found	Not found	Not found	Not found	Not found	Not found	Not found	Not found
At1NC099350	Homolog	Homolog	Not found	Not found	Not found	Not found	Not found	Not found	Not found
At1NC099820	Known_lincRNA_TCONS.00008579.geneXLOC.005449	Homolog	Homolog	Known_lincRNA_TCONS.00000200.XLOC.000141	Homolog	Homolog	Homolog	Not found	Not found
At1NC099860	Known_lincRNA_TCONS.00038063.geneXLOC.024666	Known_lincRNA_TCONS.00027564.XLOC.020204	Not found	Known_Gene_Sense_Known_lincRNA_ID=gene:Bra016154;assembly_name=IVFCAASv1;biotype=protein_coding;description=AT1G71220	Homolog	Homolog	Homolog	Not found	Not found
At1NC100070	Homolog	Known_lincRNA_TCONS.00017588.XLOC.012956	Homolog	Known_Gene_Antisense_ID=CDS:Bra035138.1-P;Parent=transcript:Bra035138.1;assembly_name=IVFCAASv1	Homolog	Homolog	Homolog	Not found	Not found
At1NC100100	Known_lincRNA_TCONS.00020305.geneXLOC.013200	Known_lincRNA_TCONS.00015152.XLOC.011152	Homolog	Known_Gene_Sense_Known_lincRNA_Name=Copia-82_BRa-I-int;class=LTR/Copia;type=LTRs	Homolog	Known_lincRNA_TCONS.00030947.XLOC.006373	Homolog	Not found	Not found
At1NC100110	Known_lincRNA_TCONS.00020305.geneXLOC.013200	Not found_TCONS.00015152.XLOC.011152	Not found	Not found_Name=Copia-82_BRa-I-int;class=LTR/Copia;type=LTRs	Not found	Not found_TCONS.00030947.XLOC.006373	Not found	Not found	Not found
At1NC100210	Known_lincRNA_TCONS.00013627.geneXLOC.008793	Homolog	Homolog	Known_Gene_Antisense_Known_lincRNA_ID=gene:Bra035143;assembly_name=IVFCAASv1;biotype=protein_coding;description=AT1G80920	Homolog	Known_lincRNA_TCONS.00069881.XLOC.014693	Homolog	Not found	Not found
At1NC100230	Homolog	Not found	Not found	Not found	Not found	Not found	Not found	Not found	Not found
At1NC100300	Homolog	Known_Gene_Sense_ID=Carubv10020983m.g.v1.0;Name=Carubv10020983m.g	Not found	Not found	Not found	Not found	Not found	Not found	Not found
At1NC100350	Homolog	Homolog	Not found	Not found	Not found	Not found	Not found	Not found	Not found
At1NC100560	Not found	Not found	Not found	Not found	Not found	Known_Gene_Antisense_ID=Tp5g26470.1.1	Not found	Not found	Not found
At1NC100700	Known_lincRNA_TCONS.00015678.geneXLOC.010074	Known_Gene_Antisense_Known_lincRNA_ID=Carubv10021545m.g.v1.0;Name=Carubv10021545m.g	Homolog	Homolog	Homolog	Known_Gene_Antisense_ID=Tp5g26560.1.1	Homolog	Homolog	Not found
At1NC100710	Homolog	Not found	Not found	Not found	Not found	Not found	Not found	Not found	Not found
At1NC100850	Homolog	Homolog	Homolog	Known_lincRNA_TCONS.00001418.XLOC.001069	Homolog	Homolog	Homolog	Not found	Not found
At1NC100920	Known_lincRNA_TCONS.00013630.geneXLOC.008796	Known_lincRNA_TCONS.00033490.XLOC.024599	Not found	Not found	Not found	Not found	Not found	Not found	Not found
At1NC100940	Known_lincRNA_TCONS.00045283.geneXLOC.029325	Not found	Not found	Not found	Not found	Not found	Not found	Not found	Not found
At1NC100950	Known_lincRNA_TCONS.00041269.geneXLOC.026705	Not found	Not found	Not found	Not found	Not found	Not found	Not found	Not found
At1NC100970	Homolog	Not found	Not found	Not found	Not found	Not found	Not found	Not found	Not found
At1NC101130	Homolog	Not found	Homolog	Known_Gene_Sense_ID=gene:Bra038310;assembly_name=IVFCAASv1;biotype=protein_coding;description=AT1G64850	Homolog	Homolog	Not found	Not found	Not found
At1NC101140	Homolog	Homolog	Not found	Not found	Not found	Not found	Not found	Not found	Not found
At1NC101150	Not found	Homolog	Not found	Not found	Not found	Not found	Not found	Not found	Not found
At1NC101290	Homolog	Homolog	Homolog	Homolog	Homolog	Homolog	Homolog	Not found	Not found
At1NC101310	Known_lincRNA_TCONS.00031334.geneXLOC.020417	Homolog	Not found	Not found	Not found	Homolog	Not found	Not found	Not found
At1NC101320	Known_lincRNA_TCONS.00031334.geneXLOC.020417	Homolog	Homolog	Not found	Not found	Homolog	Homolog	Not found	Not found
At1NC101380	Homolog	Not found	Not found	Not found	Not found	Not found	Not found	Not found	Not found
At1NC101450	Known_lincRNA_TCONS.00002267.geneXLOC.001345	Not found	Not found	Not found	Not found	Not found	Not found	Not found	Not found
At1NC101570	Homolog	Not found	Not found	Not found	Not found	Not found	Not found	Not found	Not found
At1NC101640	Known_lincRNA_TCONS.00009500.geneXLOC.006097	Not found	Not found	Not found	Not found	Not found	Not found	Not found	Not found
At1NC101740	Homolog	Not found	Not found	Not found	Not found	Not found	Homolog	Not found	Not found
At1NC101930	Homolog	Not found	Not found	Not found	Not found	Not found	Not found	Not found	Not found
At1NC102040	Known_lincRNA_TCONS.00019155.geneXLOC.012367	Homolog	Not found	Not found	Not found	Known_Gene_Sense_Known_lincRNA_ID=Tp5g27580.1.1	Not found	Not found	Not found
At1NC102050	Homolog	Not found	Not found	Not found	Not found	Not found	Not found	Not found	Not found
At1NC102070	Homolog	Known_Gene_Antisense_ID=Carubv10016037m.g.v1.0;Name=Carubv10016037m.g	Not found	Homolog	Not found	Known_Gene_Antisense_ID=Tp3g01480.1.CDS.1	Known_Gene_Antisense_ID=Thhalv10020311m.g.v1.0;Name=Thhalv10020311m.g	Not found	Not found
At1NC102130	Homolog	Homolog	Homolog	Not found	Not found	Known_lincRNA_TCONS.00060467.XLOC.012700	Homolog	Not found	Not found
At1NC102170	Known_lincRNA_TCONS.00048211.geneXLOC.031267	Known_Gene_Sense_Known_lincRNA_ID=Carubv10019717m.v1.0.five_prime_UTR.1;Parent=Carubv10019717m.v1.0;pacid=20905540	Not found	Not found	Not found	Known_Gene_Sense_ID=Tp5g27640.1.1	Known_Gene_Sense_ID=Thhalv10018070m.g.v1.0;Name=Thhalv10018070m.g	Not found	Not found
At1NC102280	Homolog	Known_lincRNA_TCONS.00020707.XLOC.015277	Homolog	Homolog	Homolog	Homolog	Homolog	Not found	Not found
At1NC102490	Homolog	Not found	Not found	Not found	Not found	Not found	Not found	Not found	Not found
At1NC102510	Known_Gene_Antisense_ID=908904.v1;Name=908904	Not found	Not found	Not found	Not found	Not found	Not found	Not found	Not found
At1NC102530	Homolog	Known_Gene_Antisense_Known_lincRNA_ID=Carubv10019685m.g.v1.0;Name=Carubv10019685m.g	Not found	Not found	Not found	Not found	Not found	Not found	Not found
At1NC102550	Known_lincRNA_TCONS.00045333.geneXLOC.029375	Not found	Not found	Not found	Not found	Not found	Not found	Not found	Not found
At1NC102650	Known_lincRNA_TCONS.00008703.geneXLOC.005572	Not found	Not found	Not found	Not found	Not found	Not found	Not found	Not found
At1NC103030	Known_lincRNA_TCONS.00050981.geneXLOC.033211	Known_lincRNA_TCONS.00023718.XLOC.017459	Homolog	Homolog	Homolog	Homolog	Homolog	Not found	Not found
At1NC103040	Homolog	Homolog	Not found	Not found	Homolog	Not found	Not found	Not found	Not found
At1NC103080	Homolog	Known_lincRNA_TCONS.00028984.XLOC.021263	Not found	Known_lincRNA_TCONS.00000833.XLOC.000613	Homolog	Homolog	Homolog	Not found	Not found
At1NC103290	Homolog	Not found	Not found	Not found	Not found	Not found	Not found	Not found	Not found
At1NC103291	Homolog	Not found	Not found	Not found	Not found	Not found	Not found	Not found	Not found
At1NC103370	Homolog	Homolog	Homolog	Homolog	Homolog	Known_lincRNA_TCONS.00030925.XLOC.006351	Homolog	Not found	Not found
At1NC103650	Not found	Not found	Not found	Not found	Not found	Known_Gene_Sense_Known_lincRNA_ID=Tp4g16640.1.1	Not found	Homolog	Homolog
At1NC103700	Known_lincRNA_TCONS.00050704.geneXLOC.032957	Not found	Not found	Not found	Not found	Not found	Not found	Not found	Not found
At1NC103790	Known_lincRNA_TCONS.00013652.geneXLOC.008818	Homolog	Not found	Homolog	Homolog	Known_Gene_Sense_ID=Tp5g28990.1.1	Homolog	Not found	Not found
At1NC103840	Homolog	Known_lincRNA_TCONS.00010122.XLOC.007504	Not found	Homolog	Homolog	Homolog	Homolog	Not found	Not found
At1NC103860	Homolog	Homolog	Homolog	Homolog	Not found	Not found	Homolog	Not found	Not found
At1NC103870	Known_lincRNA_TCONS.00013868.geneXLOC.008949	Not found	Not found	Known_lincRNA_TCONS.00000829.XLOC.000609	Homolog	Homolog	Homolog	Not found	Not found
At1NC103910	Known_lincRNA_TCONS.00044433.geneXLOC.028720	Known_Gene_Antisense_Known_lincRNA_ID=Carubv10019934m.g.v1.0;Name=Carubv10019934m.g	Homolog	Homolog	Homolog	Known_Gene_Antisense_ID=Tp5g29050.1.1	Known_Gene_Antisense_ID=Thhalv10018279m.g.v1.0;Name=Thhalv10018279m.g	Homolog	Homolog
At1NC104220	Homolog	Not found	Not found	Not found	Not found	Not found	Not found	Not found	Not found
At1NC104441	Known_lincRNA_TCONS.00013640.geneXLOC.008806	Not found	Not found	Not found	Not found	Not found	Not found	Not found	Not found
At1NC104540	Homolog	Not found	Not found	Not found	Not found	Not found	Not found	Not found	Not found
At1NC104610	Homolog	Not found	Homolog	Homolog	Homolog	Not found	Homolog	Not found	Not found
At1NC104620	Known_lincRNA_TCONS.00031617.geneXLOC.020598	Not found	Homolog	Known_lincRNA_TCONS.00000358.XLOC.000272	Homolog	Not found	Not found	Not found	Not found
At1NC104760	Homolog	Known_lincRNA_TCONS.00006961.XLOC.005116	Homolog	Known_lincRNA_TCONS.00000926.XLOC.000677	Homolog	Homolog	Homolog	Not found	Not found
At1NC104770	Homolog	Not found	Not found	Not found	Not found	Not found	Not found	Not found	Not found
At1NC105400	Known_lincRNA_TCONS.00022268.geneXLOC.014515	Not found	Homolog	Known_lincRNA_TCONS.00000605.XLOC.000447	Homolog	Known_lincRNA_TCONS.00048552.XLOC.010203	Homolog	Not found	Not found
At1NC105480	Known_Gene_Sense_Known_lincRNA_ID=909160.v1;Name=909160	Not found	Not found	Not found	Not found	Not found	Not found	Not found	Not found
At1NC105490	Known_Gene_Sense_ID=909160.v1;Name=909160	Homolog	Homolog	Known_Gene_Antisense_Known_lincRNA_ID=gene:Bra004356;assembly_name=IVFCAASv1;biotype=protein_coding;description=AT1G69020	Homolog	Homolog	Homolog	Not found	Not found
At1NC105560	Known_lincRNA_TCONS.00008671.geneXLOC.005541	Homolog	Homolog	Not found	Homolog	Known_lincRNA_TCONS.00075873.XLOC.015928	Homolog	Not found	Not found
At1NC105580	Homolog	Homolog	Homolog	Known_lincRNA_TCONS.00000831.XLOC.000611	Homolog	Homolog	Homolog	Homolog	Not found
At1NC105590	Homolog	Homolog	Not found	Not found	Not found	Not found	Not found	Not found	Not found
At1NC105600	Not found	Homolog	Not found	Not found	Not found	Not found	Not found	Not found	Not found
At1NC105641	Known_lincRNA_TCONS.00050824.geneXLOC.033077	Homolog	Homolog	Homolog	Homolog	Known_lincRNA_TCONS.00066048.XLOC.013914	Homolog	Not found	Not found
At1NC105670	Known_lincRNA_TCONS.00026050.geneXLOC.016948	Known_lincRNA_TCONS.00033402.XLOC.024525	Homolog	Homolog	Homolog	Known_lincRNA_TCONS.00048552.XLOC.010203	Homolog	Not found	Not found
At1NC105790	Homolog	Homolog	Homolog	Known_lincRNA_TCONS.00000201.XLOC.000142	Homolog	Homolog	Homolog	Not found	Not found
At1NC105800	Homolog	Not found	Not found	Not found	Not found	Not found	Not found	Not found	Not found
At1NC105840	Homolog	Homolog	Not found	Known_lincRNA_TCONS.00001019.XLOC.000757	Homolog	Known_lincRNA_TCONS.00013321.XLOC.002711	Not found	Not found	Not found
At1NC105900	Known_lincRNA_TCONS.00026123.geneXLOC.017021	Known_lincRNA_TCONS.00037002.XLOC.027234	Homolog	Homolog	Homolog	Homolog	Homolog	Not found	Not found
At1NC106050	Homolog	Not found	Not found	Not found	Homolog	Not found	Not found	Not found	Not found
At1NC106100	Known_lincRNA_TCONS.00045306.geneXLOC.029348	Not found	Not found	Not found	Homolog	Not found	Homolog	Not found	Not found
At1NC106200	Known_lincRNA_TCONS.00013643.geneXLOC.008809	Homolog	Homolog	Not found	Not found	Homolog	Homolog	Not found	Not found
At1NC106210	Known_Gene_Antisense_ID=476731.v1;Name=476731	Homolog	Not found	Homolog	Homolog	Known_Gene_Antisense_ID=Tp5g30970.1.1	Known_Gene_Antisense_ID=Thhalv10019395m.g.v1.0;Name=Thhalv10019395m.g	Not found	Not found
At1NC106240	Known_lincRNA_TCONS.00026128.geneXLOC.017026	Not found	Not found	Not found	Not found	Not found	Not found	Not found	Not found
At1NC106300	Homolog	Not found	Not found	Not found	Not found	Not found	Not found	Not found	Not found
At1NC106320	Homolog	Not found	Not found	Not found	Not found	Not found	Not found	Not found	Not found
At1NC106330	Known_lincRNA_TCONS.00052230.geneXLOC.034264	Not found	Not found	Not found	Not found	Not found	Not found	Not found	Not found
At1NC106370	Known_lincRNA_TCONS.00008682.geneXLOC.005552	Not found	Not found	Not found	Not found	Not found	Not found	Not found	Not found
At1NC106520	Homolog	Known_lincRNA_TCONS.00005906.XLOC.004287	Homolog	Known_lincRNA_TCONS.00000552.XLOC.000410	Homolog	Homolog	Not found	Not found	Not found
At1NC106690	Homolog	Homolog	Homolog	Homolog	Homolog	Homolog	Homolog	Not found	Not found
At1NC106830	Homolog	Homolog	Homolog	Not found	Not found	Not found	Not found	Not found	Not found
At1NC106890	Homolog	Not found	Not found	Not found	Not found	Not found	Not found	Not found	Not found
At1NC106900	Known_lincRNA_TCONS.00008724.geneXLOC.005593	Not found	Not found	Not found	Not found	Not found	Not found	Not found	Not found
At1NC106930	Known_lincRNA_TCONS.00042839.geneXLOC.027687	Known_lincRNA_TCONS.00022509.XLOC.016578	Not found	Not found	Not found	Known_lincRNA_TCONS.00007753.XLOC.001575	Not found	Not found	Not found
At1NC106950	Homolog	Homolog	Homolog	Known_lincRNA_TCONS.00000192.XLOC.000136	Homolog	Known_lincRNA_TCONS.00039196.XLOC.008109	Homolog	Homolog	Not found
At1NC107190	Known_lincRNA_TCONS.00007265.geneXLOC.004564	Not found	Homolog	Not found	Not found	Not found	Not found	Not found	Not found
At1NC107210	Known_lincRNA_TCONS.00026097.geneXLOC.016995	Known_Gene_Antisense_ID=Carubv10021628m.g.v1.0;Name=Carubv10021628m.g	Not found	Not found	Not found	Not found	Not found	Not found	Not found
At1NC107230	Homolog	Not found	Not found	Not found	Homolog	Not found	Not found	Not found	Not found
At1NC107240	Homolog	Not found	Not found	Not found	Not found	Not found	Not found	Not found	Not found
At1NC107260	Not found	Homolog	Not found	Not found	Not found	Not found	Homolog	Not found	Not found
At1NC107270	Not found	Homolog	Not found	Not found	Not found	Not found	Homolog	Not found	Not found
At1NC107280	Known_lincRNA_TCONS.00026129.geneXLOC.017027	Not found	Homolog	Not found	Not found	Homolog	Not found	Homolog	Not found
At1NC107290	Known_lincRNA_TCONS.00034987.geneXLOC.022735	Not found	Not found	Not found	Not found	Not found	Not found	Not found	Not found
At1NC107500	Homolog	Not found	Not found	Not found	Not found	Known_Gene_Sense_Known_lincRNA_ID=Tp5g31910.1.1	Homolog	Not found	Not found
At1NC107640	Known_lincRNA_TCONS.00013643.geneXLOC.008809	Known_lincRNA_TCONS.00019512.XLOC.014352	Not found	Known_lincRNA_TCONS.00001398.XLOC.001051	Homolog	Known_lincRNA_TCONS.00057499.XLOC.012101	Homolog	Not found	Not found
At1NC107650	Known_lincRNA_TCONS.00016922.geneXLOC.010924	Not found	Not found	Not found	Not found	Not found	Not found	Not found	Not found
At1NC107730	Homolog	Not found	Homolog	Not found	Not found	Not found	Not found	Not found	Not found
At1NC107790	Known_lincRNA_TCONS.00023314.geneXLOC.015183	Not found	Not found	Not found	Not found	Not found	Not found	Not found	Not found
At1NC107860	Homolog	Not found	Not found	Not found	Not found	Not found	Not found	Not found	Not found
At1NC107980	Known_Gene_Sense_ID=927108.v1;Name=927108	Known_Gene_Sense_ID=Carubv10020820m.g.v1.0;Name=Carubv10020820m.g	Homolog	Homolog	Homolog	Known_Gene_Sense_ID=Tp5g32210.1.1	Known_Gene_Sense_ID=Thhalv10000289m.g.v1.0;Name=Thhalv10000289m.g	Not found	Not found
At1NC108000	Homolog	Not found	Not found	Not found	Not found	Not found	Not found	Not found	Not found
At1NC108010	Known_lincRNA_TCONS.00029639.geneXLOC.019323	Known_lincRNA_TCONS.00006033.XLOC.004414	Homolog	Known_lincRNA_TCONS.00001413.XLOC.001064	Homolog	Known_lincRNA_TCONS.00072909.XLOC.015300	Homolog	Not found	Not found
At1NC108020	Homolog	Homolog	Homolog	Homolog	Homolog	Known_lincRNA_TCONS.00072909.XLOC.015300	Homolog	Homolog	Not found
At1NC108340	Homolog	Homolog	Not found	Not found	Not found	Not found	Not found	Not found	Not found
At1NC108440	Known_lincRNA_TCONS.00009994.geneXLOC.006445	Not found	Not found	Not found	Not found	Not found	Not found	Not found	Not found
At1NC108560	Homolog	Known_lincRNA_TCONS.00007022.XLOC.005164	Homolog	Homolog	Homolog	Known_Gene_Antisense_ID=Tp5g32590.1.1	Homolog	Not found	Not found
At1NC108700	Homolog	Not found	Not found	Not found	Not found	Not found	Not found	Not found	Not found
At1NC108810	Homolog	Not found	Not found	Not found	Not found	Not found	Not found	Not found	Not found
At1NC108840	Homolog	Known_lincRNA_TCONS.00006010.XLOC.004391	Homolog	Homolog	Homolog	Known_lincRNA_TCONS.00065468.XLOC.013775	Homolog	Not found	Not found
At1NC108930	Known_lincRNA_TCONS.00028648.geneXLOC.018654	Homolog	Homolog	Known_lincRNA_TCONS.00000666.XLOC.000485	Homolog	Homolog	Homolog	Not found	Not found
At1NC109030	Homolog	Homolog	Homolog	Known_lincRNA_TCONS.00000981.XLOC.000727	Homolog	Known_lincRNA_TCONS.00078973.XLOC.016654	Homolog	Homolog	Homolog
At1NC109070	Known_lincRNA_TCONS.00010066.geneXLOC.006494	Homolog	Homolog	Known_lincRNA_TCONS.00000929.XLOC.000679	Homolog	Homolog	Homolog	Not found	Not found
At1NC109080	Homolog	Not found	Not found	Not found	Not found	Homolog	Homolog	Not found	Not found
At1NC109210	Known_lincRNA_TCONS.00042760.geneXLOC.027645	Not found	Not found	Not found	Not found	Homolog	Homolog	Not found	Not found
At1NC109240	Homolog	Not found	Not found	Not found	Not found	Not found	Not found	Not found	Not found
At1NC109300	Known_lincRNA_TCONS.00016311.geneXLOC.010526	Known_lincRNA_TCONS.00025936.XLOC.019075	Not found	Homolog	Homolog	Known_lincRNA_TCONS.00101670.XLOC.021393	Homolog	Not found	Not found
At1NC109540	Known_lincRNA_TCONS.00038483.geneXLOC.024936	Not found	Not found	Known_Gene_Sense_Known_lincRNA_ID=gene:Bra004236;assembly_name=IVFCAASv1;biotype=protein_coding;description=AT1G67580	Not found	Homolog	Not found	Not found	Not found
At1NC109670	Known_lincRNA_TCONS.00013546.geneXLOC.008712	Homolog	Not found	Known_lincRNA_TCONS.00000759.XLOC.000559	Homolog	Known_lincRNA_TCONS.00059738.XLOC.012549	Not found	Not found	Not found
At1NC109680	Known_lincRNA_TCONS.00013546.geneXLOC.008712	Homolog	Not found	Not found_TCONS.00000759.XLOC.000559	Not found	Not found_TCONS.00059738.XLOC.012549	Not found	Not found	Not found
At1NC109710	Homolog	Not found	Homolog	Known_lincRNA_TCONS.00000284.XLOC.000213	Homolog	Not found	Homolog	Not found	Not found
At1NC109800	Known_Gene_Antisense_ID=931679.v1;Name=931679	Homolog	Not found	Not found	Homolog	Not found	Homolog	Not found	Not found
At1NC109820	Known_lincRNA_TCONS.00019055.geneXLOC.012296	Not found	Not found	Not found	Not found	Not found	Not found	Not found	Not found
At1NC109830	Homolog	Not found	Not found	Not found	Not found	Homolog	Not found	Not found	Not found
At1NC109850	Known_lincRNA_TCONS.00030521.geneXLOC.019914	Not found	Not found	Not found	Not found	Not found	Not found	Not found	Not found
At1NC109890	Homolog	Not found	Not found	Not found	Not found	Not found	Not found	Not found	Not found
At1NC109900	Homolog	Homolog	Not found	Not found	Not found	Not found	Not found	Not found	Not found
At1NC109980	Homolog	Not found	Not found	Not found	Not found	Not found	Not found	Not found	Not found
At1NC110020	Homolog	Not found	Not found	Not found	Not found	Not found	Not found	Not found	Not found
At1NC110090	Known_lincRNA_TCONS.00046522.geneXLOC.030191	Not found	Not found	Not found	Not found	Not found	Not found	Not found	Not found
At1NC110110	Homolog	Homolog	Not found	Not found	Not found	Not found	Not found	Not found	Not found
At1NC110550	Known_lincRNA_TCONS.00013304.geneXLOC.008555	Not found	Not found	Not found	Not found	Not found	Not found	Not found	Not found
At1NC111000	Known_Gene_Sense_Known_lincRNA_ID=927331.v1;Name=927331	Not found	Not found	Not found	Not found	Not found	Not found	Not found	Not found
At1NC111050	Homolog	Not found	Not found	Not found	Not found	Not found	Not found	Not found	Not found
At1NC111230	Homolog	Not found	Not found	Not found	Not found	Not found	Not found	Not found	Not found
At1NC111500	Homolog	Known_lincRNA_TCONS.00000477.XLOC.000317	Not found	Not found	Not found	Homolog	Homolog	Not found	Not found
At1NC111540	Homolog	Not found	Not found	Not found	Not found	Not found	Not found	Not found	Not found
At1NC111660	Homolog	Known_Gene_Sense_ID=Carubv10019901m.g.v1.0;Name=Carubv10019901m.g	Homolog	Homolog	Homolog	Known_Gene_Sense_ID=Tp5g34710.1.1	Homolog	Not found	Not found
At1NC111870	Homolog	Not found	Not found	Not found	Not found	Not found	Not found	Not found	Not found
At1NC111880	Known_lincRNA_TCONS.00050726.geneXLOC.032979	Not found	Not found	Not found	Not found	Not found	Not found	Not found	Not found
At1NC111980	Homolog	Homolog	Homolog	Homolog	Not found	Homolog	Homolog	Not found	Homolog
At1NC112270	Homolog	Not found	Not found	Not found	Not found	Not found	Not found	Not found	Not found
At1NC112470	Homolog	Not found	Not found	Not found	Not found	Not found	Not found	Not found	Not found
At1NC112490	Homolog	Not found	Not found	Not found	Not found	Not found	Not found	Not found	Not found
At1NC112540	Homolog	Not found	Not found	Not found	Not found	Not found	Not found	Not found	Not found
At1NC112570	Homolog	Not found	Not found	Not found	Not found	Not found	Not found	Not found	Not found
At1NC112580	Homolog	Not found	Not found	Not found	Not found	Not found	Not found	Not found	Not found
At1NC112660	Homolog	Not found	Not found	Not found	Not found	Not found	Not found	Not found	Not found
At1NC112670	Known_lincRNA_TCONS.00050724.geneXLOC.032977	Not found	Not found	Not found	Not found	Not found	Not found	Not found	Not found
At1NC112730	Homolog	Not found	Homolog	Not found	Not found	Not found	Not found	Not found	Not found
At1NC112860	Homolog	Homolog	Homolog	Homolog	Homolog	Homolog	Homolog	Homolog	Homolog
At1NC113110	Known_Gene_Antisense_ID=472840.v1;Name=472840	Known_Gene_Sense_ID=Carubv10012629m.g.v1.0;Name=Carubv10012629m.g	Not found	Homolog	Not found	Known_Gene_Sense_ID=Tp1g22990.1.CDS.6	Known_Gene_Sense_ID=Thhalv10009312m.g.v1.0;Name=Thhalv10009312m.g	Not found	Not found
At2G01008	Known_lincRNA_TCONS.00038648.geneXLOC.025101	Known_Gene_Sense_Known_lincRNA_ID=Carubv10012752m.g.v1.0;Name=Carubv10012752m.g	Not found	Not found	Not found	Not found	Not found	Not found	Not found
At2G06002	Known_lincRNA_TCONS.00045325.geneXLOC.029367	Not found	Not found	Not found	Not found	Not found	Not found	Not found	Not found
At2G07042	Known_Gene_Sense_ID=493953.v1;Name=493953	Known_Gene_Sense_Known_lincRNA_ID=Carubv10023676m.g.v1.0;Name=Carubv10023676m.g_ID=Carubv10023766m.g.v1.0;Name=Carubv10023766m.g	Not found	Known_Gene_Antisense_ID=gene:Bra023115;assembly_name=IVFCAASv1;biotype=protein_coding;description=AT2G37380	Not found	Known_Gene_Sense_ID=Tp5g08840.1.CDS.1	Homolog	Not found	Not found
At2G21188	Known_Gene_Sense_ID=480969.v1;Name=480969	Known_Gene_Sense_ID=Carubv10024708m.g.v1.0;Name=Carubv10024708m.g	Homolog	Known_Gene_Sense_Name=Copia-53_BRa-LTR;class=LTR/Copia;type=LTRs	Homolog	Known_Gene_Sense_ID=Tp4g00340.1.1	Known_Gene_Sense_ID=Thhalv10000394m.g.v1.0;Name=Thhalv10000394m.g	Not found	Not found
At2G32795	Known_Gene_Antisense_ID=319240.v1;Name=319240	Known_Gene_Antisense_ID=Carubv10002036m.g.v1.0;Name=Carubv10002036m.g	Not found	Homolog	Not found	Known_Gene_Antisense_ID=Tp6g30240.1.CDS.1	Known_Gene_Antisense_ID=Thhalv10014756m.g.v1.0;Name=Thhalv10014756m.g	Not found	Not found
At2G45780	Known_lincRNA_TCONS.00008682.geneXLOC.005552	Not found	Not found	Not found	Not found	Not found	Not found	Not found	Not found
At2G46192	Known_Gene_Sense_ID=483765.v1;Name=483765	Homolog	Homolog	Homolog	Homolog	Homolog	Homolog	Homolog	Homolog
At2NC000010	Homolog	Homolog	Homolog	Known_lincRNA_TCONS.00000336.XLOC.000256	Homolog	Homolog	Homolog	Not found	Not found
At2NC000270	Known_Gene_Sense_ID=938528.v1;Name=938528	Known_Gene_Sense_Known_lincRNA_ID=Carubv10018041m.g.v1.0;Name=Carubv10018041m.g	Homolog	Known_Gene_Sense_ID=gene:Bra007475;assembly_name=IVFCAASv1;biotype=protein_coding;description=AT2G43790	Homolog	Known_Gene_Sense_ID=Tp5g06670.1.1	Known_Gene_Sense_ID=Thhalv10010736m.g.v1.0;Name=Thhalv10010736m.g	Homolog	Not found
At2NC000340	Homolog	Not found	Not found	Not found	Not found	Not found	Not found	Not found	Not found
At2NC000420	Homolog	Not found	Not found	Not found	Not found	Not found	Not found	Not found	Not found
At2NC000610	Known_lincRNA_TCONS.00038476.geneXLOC.024929	Known_Gene_Antisense_Known_lincRNA_ID=Carubv10018804m.g.v1.0;Name=Carubv10018804m.g	Not found	Known_lincRNA_TCONS.00000446.XLOC.000327	Homolog	Known_Gene_Antisense_ID=Tp2g12810.1.1	Known_Gene_Sense_ID=Thhalv10000908m.g.v1.0;Name=Thhalv10000908m.g	Not found	Not found
At2NC000620	Homolog	Not found	Not found	Not found	Not found	Not found	Not found	Not found	Not found
At2NC000650	Known_Gene_Antisense_ID=316514.v1;Name=316514	Not found	Not found	Not found	Not found	Not found	Not found	Not found	Not found
At2NC000680	Homolog	Homolog	Homolog	Homolog	Not found	Not found	Homolog	Not found	Not found
At2NC000870	Homolog	Not found	Not found	Not found	Not found	Not found	Not found	Not found	Not found
At2NC000910	Known_Gene_Sense_ID=484071.v1;Name=484071	Not found	Not found	Not found	Not found	Not found	Not found	Not found	Not found
At2NC001000	Homolog	Not found	Homolog	Known_Gene_Sense_ID=gene:Bra027510;assembly_name=IVFCAASv1;biotype=protein_coding;description=AT5G11250	Homolog	Known_lincRNA_TCONS.00092639.XLOC.019474	Homolog	Not found	Not found
At2NC001080	Homolog	Not found	Not found	Not found	Not found	Not found	Not found	Not found	Not found
At2NC001081	Homolog	Not found	Not found	Not found	Not found	Not found	Not found	Not found	Not found
At2NC001130	Homolog	Homolog	Homolog	Homolog	Homolog	Known_lincRNA_TCONS.00030939.XLOC.006365	Homolog	Homolog	Not found
At2NC001140	Known_lincRNA_TCONS.00008588.geneXLOC.005458	Known_lincRNA_TCONS.00023768.XLOC.017509	Homolog	Homolog	Homolog	Homolog	Homolog	Not found	Not found
At2NC001240	Not found	Known_lincRNA_TCONS.00023658.XLOC.017399	Not found	Not found	Not found	Not found	Not found	Not found	Not found
At2NC001320	Known_lincRNA_TCONS.00017453.geneXLOC.011275	Homolog	Homolog	Known_Gene_Antisense_Known_lincRNA_ID=gene:Bra025199;assembly_name=IVFCAASv1;biotype=protein_coding;description=AT3G26300	Homolog	Known_lincRNA_TCONS.00064441.XLOC.013549	Homolog	Homolog	Not found
At2NC001640	Homolog	Not found	Not found	Not found	Not found	Not found	Not found	Not found	Not found
At2NC001670	Homolog	Homolog	Homolog	Known_Gene_Antisense_ID=CDS:Bra025225.1-P;Parent=transcript:Bra025225.1;assembly_name=IVFCAASv1	Homolog	Homolog	Homolog	Not found	Homolog
At2NC001700	Homolog	Not found	Not found	Homolog	Not found	Not found	Not found	Not found	Not found
At2NC001730	Homolog	Homolog	Homolog	Known_Gene_Sense_ID=gene:Bra025229;assembly_name=IVFCAASv1;biotype=protein_coding;description=AT3G26790	Not found	Not found	Homolog	Not found	Not found
At2NC001740	Known_lincRNA_TCONS.00026165.geneXLOC.017063	Homolog	Not found	Not found	Not found	Not found	Not found	Not found	Not found
At2NC001870	Homolog	Not found	Not found	Not found	Not found	Not found	Not found	Not found	Not found
At2NC001880	Known_lincRNA_TCONS.00032123.geneXLOC.020956	Not found	Not found	Not found	Not found	Not found	Not found	Not found	Not found
At2NC001920	Homolog	Not found	Not found	Not found	Not found	Not found	Not found	Not found	Not found
At2NC001950	Known_lincRNA_TCONS.00008675.geneXLOC.005545	Not found	Not found	Not found	Not found	Not found	Not found	Not found	Not found
At2NC002260	Known_Gene_Sense_Known_lincRNA_ID=927887.v1;Name=927887	Known_Gene_Sense_ID=Carubv10013529m.v1.0.CDS.5;Parent=Carubv10013529m.v1.0;pacid=20898321	Not found	Known_lincRNA_TCONS.00000324.XLOC.000244	Not found	Not found	Not found	Not found	Not found
At2NC002270	Known_lincRNA_TCONS.00013913.geneXLOC.008981	Known_lincRNA_TCONS.00023858.XLOC.017574	Not found	Not found	Not found	Not found	Not found	Not found	Not found
At2NC002480	Known_Gene_Sense_Known_lincRNA_ID=346730.v1;Name=346730	Known_Gene_Sense_ID=Carubv10018877m.g.v1.0;Name=Carubv10018877m.g	Not found	Known_Gene_Antisense_ID=gene:Bra025252;assembly_name=IVFCAASv1;biotype=protein_coding;logic_name=glean;version=1	Homolog	Known_Gene_Sense_ID=Tp2g13640.1.1	Known_Gene_Sense_ID=Thhalv10004854m.g.v1.0;Name=Thhalv10004854m.g	Not found	Not found
At2NC002850	Known_Gene_Sense_Known_lincRNA_ID=484176.v1;Name=484176	Known_Gene_Sense_ID=Carubv10017359m.g.v1.0;Name=Carubv10017359m.g	Homolog	Homolog	Homolog	Known_Gene_Sense_ID=Tp2g13820.1.1	Known_Gene_Sense_ID=Thhalv10004326m.g.v1.0;Name=Thhalv10004326m.g	Homolog	Not found
At2NC002920	Homolog	Not found	Not found	Not found	Not found	Not found	Not found	Not found	Not found
At2NC003080	Known_Gene_Sense_ID=914721.v1;Name=914721	Known_Gene_Sense_ID=Carubv10009360m.g.v1.0;Name=Carubv10009360m.g	Not found	Known_Gene_Sense_ID=gene:Bra030826;assembly_name=IVFCAASv1;biotype=protein_coding;description=AT1G55910	Not found	Known_Gene_Sense_ID=Tp1g41510.1.1	Known_Gene_Sense_ID=Thhalv10011655m.g.v1.0;Name=Thhalv10011655m.g	Not found	Not found
At2NC003120	Known_Gene_Sense_ID=887450.v1;Name=887450	Known_Gene_Antisense_ID=Carubv10011623m.g.v1.0;Name=Carubv10011623m.g	Homolog	Not found	Not found	Not found	Homolog	Not found	Not found
At2NC003160	Homolog	Not found	Not found	Not found	Not found	Not found	Not found	Not found	Not found
At2NC003350	Known_Gene_Antisense_ID=943476.v1;Name=943476	Known_Gene_Antisense_ID=Carubv10000033m.g.v1.0;Name=Carubv10000033m.g	Not found	Known_Gene_Antisense_ID=CDS:Bra037338.1-P;Parent=transcript:Bra037338.1;assembly_name=IVFCAASv1	Not found	Known_Gene_Antisense_ID=Tp6g02420.1.three_prime_UTR.1	Known_Gene_Antisense_ID=Thhalv10028361m.v1.0.CDS.2;Parent=Thhalv10028361m.v1.0;pacid=20197753	Homolog	Homolog
At2NC003370	Homolog	Homolog	Not found	Homolog	Not found	Homolog	Homolog	Not found	Not found
At2NC003380	Homolog	Not found	Homolog	Not found	Not found	Not found	Homolog	Not found	Not found
At2NC003600	Homolog	Not found	Not found	Known_Gene_Sense_Known_lincRNA_ID=CDS:Bra026579.1-P;Parent=transcript:Bra026579.1;assembly_name=IVFCAASv1	Homolog	Not found	Not found	Not found	Not found
At2NC003620	Homolog	Not found	Not found	Not found	Not found	Not found	Not found	Not found	Not found
At2NC003760	Known_Gene_Antisense_Known_lincRNA_ID=323079.v1;Name=323079	Known_Gene_Antisense_ID=Carubv10016650m.v1.0.CDS.10;Parent=Carubv10016650m.v1.0;pacid=20886181	Not found	Known_lincRNA_TCONS.00000714.XLOC.000516	Not found	Known_Gene_Antisense_ID=Tp5g18550.1.1	Known_Gene_Antisense_ID=Thhalv10002392m.g.v1.0;Name=Thhalv10002392m.g	Not found	Not found
At2NC003960	Known_lincRNA_TCONS.00038518.geneXLOC.024971	Not found	Not found	Not found	Not found	Not found	Not found	Not found	Not found
At2NC004080	Known_Gene_Sense_ID=896296.v1;Name=896296	Not found	Not found	Not found	Not found	Not found	Not found	Not found	Not found
At2NC004100	Homolog	Not found	Not found	Not found	Not found	Not found	Not found	Not found	Not found
At2NC004540	Homolog	Not found	Not found	Not found	Not found	Not found	Not found	Not found	Not found
At2NC004550	Homolog	Not found	Not found	Not found	Not found	Not found	Not found	Not found	Not found
At2NC004740	Known_Gene_Antisense_ID=936201.v1;Name=936201	Not found	Not found	Not found	Not found	Not found	Not found	Not found	Not found
At2NC004840	Known_Gene_Antisense_ID=351421.v1;Name=351421	Not found	Not found	Not found	Not found	Not found	Not found	Not found	Not found
At2NC004930	Homolog	Homolog	Not found	Homolog	Not found	Homolog	Not found	Not found	Not found
At2NC004940	Homolog	Not found	Not found	Not found	Not found	Not found	Not found	Not found	Not found
At2NC004970	Known_Gene_Sense_Known_lincRNA_ID=936193.v1.107.CDS.1;Parent=936193.v1.107;pacid=16065694	Not found	Not found	Not found	Not found	Not found	Not found	Not found	Not found
At2NC004990	Known_Gene_Sense_Known_lincRNA_ID=915038.v1;Name=915038	Homolog	Not found	Not found	Not found	Not found	Not found	Not found	Not found
At2NC005120	Homolog	Known_Gene_Antisense_ID=Carubv10018386m.g.v1.0;Name=Carubv10018386m.g	Homolog	Homolog	Homolog	Known_Gene_Antisense_ID=Tp2g14710.1.1	Known_Gene_Antisense_ID=Thhalv10004443m.g.v1.0;Name=Thhalv10004443m.g	Not found	Not found
At2NC005180	Homolog	Not found	Not found	Not found	Not found	Not found	Not found	Not found	Not found
At2NC005190	Known_Gene_Sense_ID=936201.v1;Name=936201	Not found	Not found	Not found	Not found	Not found	Not found	Not found	Not found
At2NC005250	Homolog	Not found	Not found	Not found	Not found	Not found	Not found	Not found	Not found
At2NC005500	Known_Gene_Antisense_Known_lincRNA_ID=921165.v1;Name=921165	Known_lincRNA_TCONS.00000806.XLOC.000556	Not found	Not found	Not found	Not found	Not found	Not found	Not found
At2NC005660	Homolog	Not found	Not found	Not found	Not found	Not found	Not found	Not found	Not found
At2NC005670	Homolog	Not found	Not found	Not found	Not found	Not found	Not found	Not found	Not found
At2NC005840	Homolog	Known_Gene_Antisense_ID=Carubv10011946m.g.v1.0;Name=Carubv10011946m.g	Not found	Not found	Not found	Not found	Not found	Not found	Not found
At2NC005980	Homolog	Not found	Not found	Not found	Not found	Not found	Not found	Not found	Not found
At2NC006320	Known_lincRNA_TCONS.00026023.geneXLOC.016921	Not found	Not found	Not found	Not found	Not found	Not found	Not found	Not found
At2NC006500	Homolog	Not found	Not found	Not found	Not found	Not found	Not found	Not found	Not found
At2NC006520	Homolog	Not found	Homolog	Known_lincRNA_TCONS.00001305.XLOC.000977	Not found	Not found	Homolog	Not found	Not found
At2NC006840	Known_lincRNA_TCONS.00038648.geneXLOC.025101	Known_Gene_Antisense_ID=Carubv10018792m.g.v1.0;Name=Carubv10018792m.g	Not found	Homolog	Not found	Known_Gene_Antisense_Known_lincRNA_ID=Tp3g33180.1.1	Known_Gene_Antisense_ID=Thhalv10002155m.g.v1.0;Name=Thhalv10002155m.g	Not found	Not found
At2NC007170	Homolog	Not found	Not found	Not found	Not found	Not found	Not found	Not found	Not found
At2NC007410	Known_Gene_Antisense_ID=946730.v1;Name=946730	Not found	Not found	Not found	Not found	Not found	Not found	Not found	Not found
At2NC007420	Known_Gene_Antisense_ID=946730.v1;Name=946730	Not found	Not found	Not found	Not found	Not found	Not found	Not found	Not found
At2NC007430	Known_lincRNA_TCONS.00013652.geneXLOC.008818	Not found	Not found	Not found	Not found	Not found	Not found	Not found	Not found
At2NC007580	Homolog	Not found	Not found	Not found	Not found	Not found	Not found	Not found	Not found
At2NC007760	Homolog	Not found	Not found	Not found	Not found	Not found	Not found	Not found	Not found
At2NC007840	Known_lincRNA_TCONS.00028058.geneXLOC.018301	Not found	Not found	Not found	Not found	Not found	Not found	Not found	Not found
At2NC007900	Homolog	Not found	Not found	Not found	Not found	Not found	Not found	Not found	Not found
At2NC008200	Homolog	Not found	Not found	Not found	Not found	Not found	Not found	Not found	Not found
At2NC008410	Homolog	Not found	Not found	Not found	Not found	Not found	Not found	Not found	Not found
At2NC011740	Known_Gene_Antisense_Known_lincRNA_ID=932458.v1;Name=932458	Not found	Not found	Not found	Not found	Not found	Not found	Not found	Not found
At2NC011930	Known_lincRNA_TCONS.00020282.geneXLOC.013177	Not found	Not found	Not found	Not found	Not found	Not found	Not found	Not found
At2NC012080	Homolog	Not found	Not found	Not found	Not found	Not found	Not found	Not found	Not found
At2NC012090	Known_lincRNA_TCONS.00038503.geneXLOC.024956	Not found	Not found	Not found	Not found	Homolog	Not found	Not found	Not found
At2NC012330	Known_Gene_Sense_Known_lincRNA_ID=934306.v1;Name=934306_ID=934307.v1;Name=934307	Known_Gene_Sense_ID=Carubv10007964m.g.v1.0;Name=Carubv10007964m.g	Not found	Not found	Not found	Not found	Not found	Not found	Not found
At2NC012370	Known_lincRNA_TCONS.00046191.geneXLOC.029973	Homolog	Not found	Not found	Not found	Not found	Homolog	Not found	Not found
At2NC012390	Known_Gene_Antisense_ID=934303.v1.107.CDS.3;Parent=934303.v1.107;pacid=16058127	Known_Gene_Antisense_ID=Carubv10006308m.g.v1.0;Name=Carubv10006308m.g	Not found	Known_Gene_Antisense_ID=gene:Bra005252;assembly_name=IVFCAASv1;biotype=protein_coding;description=AT2G36710	Not found	Known_Gene_Antisense_ID=Tp4g18990.1.1	Known_Gene_Antisense_ID=Thhalv10015978m.g.v1.0;Name=Thhalv10015978m.g	Not found	Not found
At2NC012400	Known_Gene_Antisense_ID=901522.v1;Name=901522	Not found	Not found	Not found	Not found	Not found	Not found	Not found	Not found
At2NC012500	Known_Gene_Antisense_ID=931186.v1;Name=931186	Not found	Not found	Not found	Not found	Not found	Not found	Not found	Not found
At2NC012530	Homolog	Not found	Not found	Not found	Not found	Not found	Not found	Not found	Not found
At2NC012670	Known_lincRNA_TCONS.00046191.geneXLOC.029973	Known_lincRNA_TCONS.00010094.XLOC.007476	Not found	Not found	Not found	Not found	Not found	Not found	Not found
At2NC012840	Known_lincRNA_TCONS.00040459.geneXLOC.026191	Known_lincRNA_TCONS.00006069.XLOC.004445	Not found	Not found	Not found	Not found	Not found	Not found	Not found
At2NC013400	Known_Gene_Antisense_Known_lincRNA_ID=920933.v1;Name=920933	Homolog	Homolog	Not found	Not found	Not found	Not found	Not found	Not found
At2NC013940	Homolog	Not found	Homolog	Not found	Not found	Homolog	Not found	Not found	Not found
At2NC013950	Known_Gene_Sense_ID=936826.v1;Name=936826	Not found	Not found	Not found	Not found	Not found	Homolog	Not found	Not found
At2NC013970	Known_lincRNA_TCONS.00018674.geneXLOC.012028	Not found	Homolog	Homolog	Not found	Homolog	Known_Gene_Antisense_ID=Thhalv10015951m.v1.0.CDS.2;Parent=Thhalv10015951m.v1.0;pacid=20206609	Homolog	Homolog
At2NC014040	Known_Gene_Antisense_ID=319380.v1;Name=319380	Not found	Homolog	Not found	Homolog	Known_Gene_Antisense_ID=Tp3g25530.1.1	Known_Gene_Antisense_ID=Thhalv10013769m.v1.0.CDS.2;Parent=Thhalv10013769m.v1.0;pacid=20206241	Homolog	Not found
At2NC014071	Not found	Not found	Homolog	Not found	Not found	Not found	Not found	Not found	Not found
At2NC014090	Known_Gene_Antisense_ID=914024.v1;Name=914024	Not found	Not found	Not found	Not found	Not found	Not found	Not found	Not found
At2NC014130	Known_Gene_Antisense_ID=930978.v1;Name=930978	Known_Gene_Antisense_ID=Carubv10007956m.v1.0.CDS.3;Parent=Carubv10007956m.v1.0;pacid=20911230	Not found	Known_lincRNA_TCONS.00000946.XLOC.000692	Homolog	Known_Gene_Antisense_ID=Tp7g16030.1.CDS.1	Known_Gene_Antisense_ID=Thhalv10024220m.v1.0.CDS.3;Parent=Thhalv10024220m.v1.0;pacid=20193294	Homolog	Not found
At2NC014140	Known_Gene_Antisense_ID=930978.v1;Name=930978	Known_Gene_Antisense_ID=Carubv10007956m.v1.0.CDS.4;Parent=Carubv10007956m.v1.0;pacid=20911230	Not found	Known_lincRNA_TCONS.00000946.XLOC.000692	Homolog	Known_Gene_Antisense_ID=Tp7g16030.1.CDS.2	Known_Gene_Antisense_ID=Thhalv10024220m.v1.0.CDS.4;Parent=Thhalv10024220m.v1.0;pacid=20193294	Not found	Not found
At2NC014200	Known_Gene_Sense_ID=916656.v1;Name=916656	Not found	Not found	Not found	Not found	Not found	Not found	Not found	Not found
At2NC014880	Homolog	Not found	Not found	Not found	Not found	Not found	Not found	Not found	Not found
At2NC015180	Homolog	Not found	Not found	Not found	Not found	Not found	Not found	Not found	Not found
At2NC016410	Known_lincRNA_TCONS.00011495.geneXLOC.007378	Not found	Not found	Not found	Not found	Not found	Not found	Not found	Not found
At2NC017060	Homolog	Not found	Not found	Not found	Not found	Not found	Not found	Not found	Not found
At2NC017070	Homolog	Not found	Not found	Not found	Not found	Not found	Not found	Not found	Not found
At2NC017180	Homolog	Not found	Not found	Not found	Not found	Not found	Not found	Not found	Not found
At2NC017190	Homolog	Not found	Not found	Not found	Not found	Not found	Not found	Not found	Not found
At2NC017550	Homolog	Known_lincRNA_TCONS.00025828.XLOC.018997	Not found	Homolog	Homolog	Known_Gene_Antisense_ID=Tp3g25990.1.CDS.1	Homolog	Not found	Not found
At2NC018120	Not found	Homolog	Not found	Not found	Not found	Not found	Not found	Not found	Not found
At2NC018220	Homolog	Homolog	Not found	Not found	Not found	Not found	Not found	Not found	Not found
At2NC018470	Homolog	Homolog	Not found	Not found	Not found	Not found	Not found	Not found	Not found
At2NC019050	Homolog	Not found	Not found	Known_Gene_Antisense_ID=gene:Bra020347;assembly_name=IVFCAASv1;biotype=protein_coding;description=AT5G58830	Homolog	Not found	Known_Gene_Antisense_ID=Thhalv10015573m.g.v1.0;Name=Thhalv10015573m.g	Not found	Not found
At2NC019960	Homolog	Not found	Not found	Not found	Not found	Not found	Not found	Not found	Not found
At2NC020350	Known_Gene_Sense_ID=351869.v1;Name=351869	Not found	Not found	Not found	Not found	Not found	Not found	Not found	Not found
At2NC020630	Known_Gene_Antisense_ID=932576.v1;Name=932576	Known_Gene_Antisense_ID=Carubv10025019m.g.v1.0;Name=Carubv10025019m.g	Not found	Not found	Not found	Not found	Not found	Not found	Not found
At2NC020670	Homolog	Not found	Not found	Not found	Not found	Homolog	Not found	Not found	Not found
At2NC021090	Not found	Not found	Not found	Not found	Not found	Homolog	Not found	Not found	Not found
At2NC021440	Known_lincRNA_TCONS.00008647.geneXLOC.005517	Known_Gene_Sense_ID=Carubv10010091m.g.v1.0;Name=Carubv10010091m.g	Not found	Not found	Not found	Not found	Not found	Not found	Not found
At2NC021640	Not found	Homolog	Not found	Not found	Not found	Not found	Not found	Not found	Not found
At2NC021770	Homolog	Not found	Not found	Homolog	Not found	Not found	Homolog	Not found	Not found
At2NC022020	Known_Gene_Sense_Known_lincRNA_ID=486953.v1;Name=486953	Not found	Not found	Not found	Not found	Not found	Not found	Not found	Not found
At2NC022540	Homolog	Homolog	Not found	Not found	Not found	Not found	Not found	Not found	Not found
At2NC023260	Known_lincRNA_TCONS.00027864.geneXLOC.018191	Not found	Not found	Not found	Not found	Not found	Not found	Not found	Not found
At2NC023280	Homolog	Homolog	Not found	Not found	Not found	Not found	Not found	Not found	Not found
At2NC023281	Homolog	Homolog	Not found	Not found	Not found	Not found	Not found	Not found	Not found
At2NC023590	Known_Gene_Sense_Known_lincRNA_ID=915544.v1;Name=915544	Not found	Not found	Not found	Not found	Not found	Not found	Not found	Not found
At2NC023680	Homolog	Not found	Not found	Not found	Not found	Not found	Not found	Not found	Not found
At2NC023710	Known_Gene_Sense_ID=899488.v1;Name=899488	Not found	Not found	Not found	Not found	Not found	Not found	Not found	Not found
At2NC023720	Known_Gene_Sense_ID=899488.v1;Name=899488	Not found	Not found	Not found	Not found	Not found	Not found	Not found	Not found
At2NC023760	Homolog	Not found	Not found	Not found	Not found	Not found	Not found	Not found	Not found
At2NC023830	Known_Gene_Antisense_Known_lincRNA_ID=922812.v1;Name=922812	Not found	Not found	Not found	Not found	Not found	Not found	Not found	Not found
At2NC023910	Homolog	Homolog	Not found	Not found	Not found	Not found	Not found	Not found	Not found
At2NC024060	Homolog	Homolog	Not found	Not found	Not found	Not found	Not found	Not found	Not found
At2NC024070	Homolog	Homolog	Not found	Not found	Not found	Not found	Not found	Not found	Not found
At2NC024470	Homolog	Not found	Not found	Not found	Not found	Not found	Not found	Not found	Not found
At2NC024550	Known_Gene_Sense_ID=480306.v1;Name=480306	Known_Gene_Sense_Known_lincRNA_ID=Carubv10015710m.g.v1.0;Name=Carubv10015710m.g	Homolog	Known_lincRNA_TCONS.00000563.XLOC.000421	Homolog	Known_Gene_Sense_ID=Tp3g26890.1.1	Known_Gene_Sense_ID=Thhalv10022652m.g.v1.0;Name=Thhalv10022652m.g	Homolog	Homolog
At2NC024700	Known_lincRNA_TCONS.00045306.geneXLOC.029348	Not found	Not found	Not found	Not found	Not found	Not found	Not found	Not found
At2NC024880	Known_Gene_Sense_ID=901522.v1;Name=901522	Not found	Not found	Not found	Not found	Not found	Not found	Not found	Not found
At2NC024900	Known_Gene_Sense_ID=482652.v1;Name=482652	Known_Gene_Sense_ID=Carubv10022565m.g.v1.0;Name=Carubv10022565m.g	Not found	Not found	Not found	Known_Gene_Sense_ID=Tp4g19000.1.1	Known_Gene_Sense_ID=Thhalv10016173m.g.v1.0;Name=Thhalv10016173m.g	Not found	Not found
At2NC024910	Known_Gene_Sense_ID=482652.v1;Name=482652	Known_Gene_Sense_Known_lincRNA_ID=Carubv10022565m.g.v1.0;Name=Carubv10022565m.g	Not found	Homolog	Not found	Known_Gene_Sense_ID=Tp4g19000.1.1	Known_Gene_Sense_ID=Thhalv10016173m.v1.0.CDS.15;Parent=Thhalv10016173m.v1.0;pacid=20180988	Not found	Not found
At2NC024930	Known_lincRNA_TCONS.00052115.geneXLOC.034178	Not found	Not found	Not found	Not found	Not found	Not found	Not found	Not found
At2NC024931	Homolog	Homolog	Not found	Not found	Not found	Not found	Homolog	Not found	Not found
At2NC025081	Homolog	Not found	Not found	Not found	Not found	Not found	Not found	Not found	Not found
At2NC025100	Homolog	Not found	Not found	Not found	Not found	Not found	Not found	Not found	Not found
At2NC025230	Homolog	Not found	Homolog	Homolog	Homolog	Known_lincRNA_TCONS.00041413.XLOC.008648	Known_Gene_Sense_ID=Thhalv10019741m.g.v1.0;Name=Thhalv10019741m.g	Homolog	Not found
At2NC025471	Not found	Known_Gene_Sense_ID=Carubv10003495m.g.v1.0;Name=Carubv10003495m.g	Not found	Not found	Not found	Known_Gene_Sense_ID=Tp6g40110.1.1	Not found	Not found	Not found
At2NC025840	Known_Gene_Sense_ID=932960.v1;Name=932960	Known_Gene_Sense_Known_lincRNA_ID=Carubv10023444m.g.v1.0;Name=Carubv10023444m.g	Not found	Known_Gene_Sense_Name=Copia-29_BRa-I-int;class=LTR/Copia;type=LTRs	Homolog	Known_Gene_Sense_ID=Tp4g03640.1.CDS.1	Known_Gene_Sense_ID=Thhalv10000111m.g.v1.0;Name=Thhalv10000111m.g	Not found	Not found
At2NC026130	Homolog	Not found	Not found	Not found	Not found	Not found	Not found	Not found	Not found
At2NC026180	Known_Gene_Antisense_Known_lincRNA_ID=905698.v1.107.CDS.12;Parent=905698.v1.107;pacid=16038914	Known_Gene_Antisense_Known_lincRNA_ID=Carubv10013711m.g.v1.0;Name=Carubv10013711m.g	Not found	Homolog	Not found	Known_Gene_Antisense_Known_lincRNA_ID=Tp3g22980.1.1	Known_Gene_Antisense_ID=Thhalv10002612m.g.v1.0;Name=Thhalv10002612m.g	Not found	Not found
At2NC026190	Known_Gene_Antisense_ID=471937.v1.107.CDS.2;Parent=471937.v1.107;pacid=16061331	Known_Gene_Antisense_ID=Carubv10011400m.g.v1.0;Name=Carubv10011400m.g	Not found	Homolog	Homolog	Homolog	Known_Gene_Antisense_ID=Thhalv10006824m.g.v1.0;Name=Thhalv10006824m.g	Homolog	Not found
At2NC026770	Known_lincRNA_TCONS.00020325.geneXLOC.013220	Homolog	Not found	Not found	Not found	Not found	Homolog	Not found	Not found
At2NC026780	Known_Gene_Sense_ID=931160.v1;Name=931160	Not found	Not found	Not found	Not found	Not found	Not found	Not found	Not found
At2NC026930	Homolog	Homolog	Homolog	Homolog	Not found	Known_Gene_Sense_ID=Tp6g19260.1.1	Known_Gene_Sense_ID=Thhalv10014326m.v1.0.CDS.1;Parent=Thhalv10014326m.v1.0;pacid=20204268	Not found	Not found
At2NC026931	Homolog	Not found	Not found	Not found	Not found	Not found_ID=Tp6g19260.1.1	Not found_ID=Thhalv10014326m.v1.0.CDS.1;Parent=Thhalv10014326m.v1.0;pacid=20204268	Not found	Not found
At2NC027090	Not found	Not found	Not found	Not found	Not found	Not found	Homolog	Not found	Not found
At2NC027160	Known_Gene_Antisense_ID=338115.v1;Name=338115	Not found	Not found	Not found	Not found	Not found	Not found	Not found	Not found
At2NC027330	Homolog	Not found	Not found	Not found	Not found	Not found	Not found	Not found	Not found
At2NC027370	Homolog	Known_Gene_Antisense_ID=Carubv10016007m.g.v1.0;Name=Carubv10016007m.g	Not found	Not found	Not found	Not found	Not found	Not found	Not found
At2NC027420	Homolog	Not found	Not found	Not found	Not found	Not found	Not found	Not found	Not found
At2NC027830	Known_lincRNA_TCONS.00046352.geneXLOC.030082	Homolog	Not found	Homolog	Homolog	Not found	Not found	Not found	Not found
At2NC027940	Homolog	Not found	Not found	Not found	Not found	Not found	Not found	Not found	Not found
At2NC028080	Homolog	Not found	Not found	Not found	Not found	Not found	Not found	Not found	Not found
At2NC028280	Known_lincRNA_TCONS.00019754.geneXLOC.012794	Not found	Not found	Not found	Not found	Not found	Not found	Not found	Not found
At2NC028310	Known_Gene_Antisense_Known_lincRNA_ID=487063.v1;Name=487063	Known_Gene_Antisense_ID=Carubv10001011m.g.v1.0;Name=Carubv10001011m.g	Not found	Not found	Not found	Known_Gene_Antisense_ID=Tp6g39730.1.1	Not found	Not found	Not found
At2NC028320	Homolog	Known_Gene_Antisense_Known_lincRNA_ID=Carubv10014286m.g.v1.0;Name=Carubv10014286m.g	Not found	Not found	Not found	Not found	Not found	Not found	Not found
At2NC028410	Homolog	Not found	Homolog	Homolog	Homolog	Not found	Not found	Not found	Not found
At2NC028550	Known_Gene_Sense_ID=477718.v1;Name=477718	Not found	Not found	Not found	Not found	Not found	Known_Gene_Sense_ID=Thhalv10003092m.g.v1.0;Name=Thhalv10003092m.g	Not found	Not found
At2NC028560	Known_Gene_Antisense_ID=494999.v1.107.CDS.6;Parent=494999.v1.107;pacid=16052040	Known_Gene_Antisense_ID=Carubv10028149m.g.v1.0;Name=Carubv10028149m.g	Not found	Known_Gene_Antisense_ID=gene:Bra010096;assembly_name=IVFCAASv1;biotype=protein_coding;description=AT5G62520	Not found	Homolog	Known_Gene_Antisense_ID=Thhalv10003509m.g.v1.0;Name=Thhalv10003509m.g	Not found	Not found
At2NC028570	Known_Gene_Antisense_ID=494999.v1.107.CDS.7;Parent=494999.v1.107;pacid=16052040	Known_Gene_Antisense_ID=Carubv10028149m.g.v1.0;Name=Carubv10028149m.g	Not found	Known_Gene_Sense_ID=gene:Bra020728;assembly_name=IVFCAASv1;biotype=protein_coding;description=AT5G47830	Not found	Homolog	Known_Gene_Antisense_ID=Thhalv10003509m.g.v1.0;Name=Thhalv10003509m.g	Not found	Not found
At2NC028590	Homolog	Known_Gene_Antisense_ID=Carubv10015659m.g.v1.0;Name=Carubv10015659m.g	Not found	Homolog	Homolog	Known_Gene_Antisense_ID=Tp7g03130.1.1	Known_Gene_Antisense_ID=Thhalv10000632m.g.v1.0;Name=Thhalv10000632m.g	Not found	Not found
At2NC028640	Known_lincRNA_TCONS.00013651.geneXLOC.008817	Not found	Not found	Not found	Not found	Not found	Not found	Not found	Not found
At2NC029010	Known_lincRNA_TCONS.00013651.geneXLOC.008817	Not found	Not found	Not found	Not found	Not found	Not found	Not found	Not found
At2NC029080	Not found	Not found	Not found	Not found	Homolog	Homolog	Not found	Not found	Not found
At2NC029190	Known_lincRNA_TCONS.00009994.geneXLOC.006445	Not found	Not found	Not found	Not found	Not found	Not found	Not found	Not found
At2NC029230	Known_lincRNA_TCONS.00045311.geneXLOC.029353	Not found	Not found	Not found	Not found	Not found	Not found	Not found	Not found
At2NC029400	Homolog	Not found	Not found	Not found	Not found	Not found	Not found	Not found	Not found
At2NC029420	Known_lincRNA_TCONS.00008617.geneXLOC.005487	Known_Gene_Sense_Known_lincRNA_ID=Carubv10023401m.g.v1.0;Name=Carubv10023401m.g	Not found	Not found	Not found	Not found	Not found	Not found	Not found
At2NC029680	Homolog	Homolog	Not found	Not found	Not found	Not found	Not found	Not found	Not found
At2NC030210	Homolog	Not found	Not found	Not found	Not found	Not found	Not found	Not found	Not found
At2NC030250	Known_Gene_Antisense_Known_lincRNA_ID=931321.v1.107.five_prime_UTR.1;Parent=931321.v1.107;pacid=16064624	Not found	Not found	Not found	Not found	Not found	Not found	Not found	Not found
At2NC030260	Known_Gene_Antisense_Known_lincRNA_ID=931321.v1;Name=931321	Homolog	Not found	Not found	Not found	Not found	Not found	Not found	Not found
At2NC030370	Known_Gene_Antisense_ID=901018.v1;Name=901018	Known_Gene_Sense_ID=Carubv10023753m.g.v1.0;Name=Carubv10023753m.g_ID=Carubv10024295m.g.v1.0;Name=Carubv10024295m.g	Not found	Known_Gene_Antisense_ID=gene:Bra005613;assembly_name=IVFCAASv1;biotype=protein_coding;description=AT2G32080	Not found	Known_Gene_Antisense_ID=Tp4g14490.1.1	Known_Gene_Antisense_ID=Thhalv10017021m.g.v1.0;Name=Thhalv10017021m.g	Not found	Not found
At2NC030440	Homolog	Not found	Not found	Not found	Not found	Not found	Homolog	Not found	Not found
At2NC030460	Known_Gene_Antisense_ID=949223.v1;Name=949223	Known_Gene_Antisense_ID=Carubv10005025m.g.v1.0;Name=Carubv10005025m.g	Not found	Not found	Not found	Not found	Not found	Not found	Not found
At2NC030630	Known_lincRNA_TCONS.00023314.geneXLOC.015183	Not found	Not found	Not found	Not found	Not found	Not found	Not found	Not found
At2NC030780	Homolog	Homolog	Not found	Not found	Not found	Not found	Not found	Not found	Not found
At2NC030900	Homolog	Known_Gene_Sense_Known_lincRNA_ID=Carubv10015476m.g.v1.0;Name=Carubv10015476m.g	Not found	Known_Gene_Sense_ID=gene:Bra005084;assembly_name=IVFCAASv1;biotype=protein_coding;logic_name=glean;version=1_ID=gene:Bra005085;assembly_name=IVFCAASv1;biotype=protein_coding;description=AT3G57590	Homolog	Known_Gene_Sense_ID=Tp1g27310.1.1	Known_Gene_Sense_ID=Thhalv10009665m.g.v1.0;Name=Thhalv10009665m.g	Not found	Not found
At2NC031010	Homolog	Not found	Not found	Not found	Not found	Not found	Not found	Not found	Not found
At2NC031290	Homolog	Not found	Not found	Not found	Not found	Not found	Not found	Not found	Not found
At2NC031300	Homolog	Homolog	Not found	Not found	Not found	Not found	Not found	Not found	Not found
At2NC031460	Homolog	Not found	Not found	Not found	Not found	Not found	Not found	Not found	Not found
At2NC031630	Homolog	Homolog	Not found	Not found	Not found	Not found	Not found	Not found	Not found
At2NC031660	Homolog	Not found	Not found	Not found	Not found	Not found	Not found	Not found	Not found
At2NC031731	Known_lincRNA_TCONS.00038550.geneXLOC.025003	Not found	Not found	Not found	Not found	Not found	Not found	Not found	Not found
At2NC031820	Homolog	Not found	Not found	Not found	Not found	Not found	Not found	Not found	Not found
At2NC031880	Known_Gene_Sense_ID=931499.v1;Name=931499	Known_Gene_Sense_ID=Carubv10003189m.g.v1.0;Name=Carubv10003189m.g	Not found	Not found	Not found	Not found	Not found	Not found	Not found
At2NC031890	Known_Gene_Sense_ID=931499.v1;Name=931499	Known_Gene_Sense_ID=Carubv10003119m.g.v1.0;Name=Carubv10003119m.g	Not found	Not found	Not found	Not found	Not found	Not found	Not found
At2NC031960	Not found	Homolog	Not found	Not found	Not found	Not found	Not found	Not found	Not found
At2NC032280	Homolog	Not found	Not found	Not found	Not found	Not found	Not found	Not found	Not found
At2NC032750	Known_Gene_Sense_ID=349631.v1;Name=349631	Not found	Not found	Not found	Not found	Not found	Not found	Not found	Not found
At2NC033060	Known_lincRNA_TCONS.00020897.geneXLOC.013621	Homolog	Homolog	Known_Gene_Sense_ID=gene:Bra025562;assembly_name=IVFCAASv1;biotype=protein_coding;description=AT3G62430	Not found	Known_Gene_Sense_Known_lincRNA_ID=Tp2g03110.1.1	Known_Gene_Sense_ID=Thhalv10003069m.g.v1.0;Name=Thhalv10003069m.g	Not found	Not found
At2NC033420	Known_Gene_Antisense_ID=931611.v1;Name=931611	Not found	Not found	Not found	Not found	Not found	Not found	Not found	Not found
At2NC033520	Homolog	Not found	Not found	Not found	Homolog	Known_Gene_Sense_Known_lincRNA_ID=Tp3g30920.1.1	Homolog	Not found	Not found
At2NC033750	Known_lincRNA_TCONS.00005210.geneXLOC.003262	Not found	Not found	Not found	Not found	Not found	Not found	Not found	Not found
At2NC034240	Homolog	Not found	Not found	Not found	Not found	Not found	Not found	Not found	Not found
At2NC034250	Homolog	Homolog	Homolog	Known_Gene_Sense_ID=gene:Bra009714;assembly_name=IVFCAASv1;biotype=protein_coding;description=AT5G23910	Homolog	Known_Gene_Antisense_ID=Tp3g31430.1.1	Homolog	Not found	Not found
At2NC034270	Known_lincRNA_TCONS.00003425.geneXLOC.002135	Homolog	Homolog	Homolog	Homolog	Homolog	Homolog	Not found	Not found
At2NC034350	Known_lincRNA_TCONS.00038503.geneXLOC.024956	Not found	Not found	Not found	Not found	Known_lincRNA_TCONS.00072915.XLOC.015306	Known_Gene_Sense_ID=Thhalv10022756m.g.v1.0;Name=Thhalv10022756m.g	Not found	Not found
At2NC034410	Known_lincRNA_TCONS.00014973.geneXLOC.009631	Known_lincRNA_TCONS.00023768.XLOC.017509	Not found	Not found	Not found	Not found	Not found	Not found	Not found
At2NC034430	Known_Gene_Antisense_ID=350146.v1;Name=350146	Homolog	Not found	Not found	Not found	Not found	Not found	Not found	Not found
At2NC034570	Homolog	Known_lincRNA_TCONS.00020373.XLOC.015011	Homolog	Known_lincRNA_TCONS.00001212.XLOC.000908	Homolog	Homolog	Not found	Not found	Not found
At2NC034680	Known_lincRNA_TCONS.00010864.geneXLOC.006974	Homolog	Homolog	Known_lincRNA_TCONS.00001113.XLOC.000831	Not found	Known_lincRNA_TCONS.00014744.XLOC.003036	Homolog	Not found	Not found
At2NC034710	Homolog	Not found	Not found	Not found	Not found	Not found	Known_Gene_Antisense_ID=Thhalv10022567m.g.v1.0;Name=Thhalv10022567m.g	Not found	Not found
At2NC035260	Homolog	Homolog	Not found	Known_Gene_Sense_Known_lincRNA_ID=CDS:Bra036687.1-P;Parent=transcript:Bra036687.1;assembly_name=IVFCAASv1	Not found	Not found	Homolog	Homolog	Not found
At2NC035280	Known_lincRNA_TCONS.00032178.geneXLOC.020987	Not found	Homolog	Homolog	Not found	Not found	Homolog	Not found	Not found
At2NC035400	Known_lincRNA_TCONS.00044632.geneXLOC.028852	Not found	Not found	Not found	Not found	Not found	Not found	Not found	Not found
At2NC035520	Known_lincRNA_TCONS.00008062.geneXLOC.005101	Known_lincRNA_TCONS.00012339.XLOC.009131	Homolog	Homolog	Homolog	Homolog	Homolog	Not found	Not found
At2NC035560	Known_Gene_Sense_ID=347293.v1;Name=347293	Not found	Not found	Not found	Not found	Not found	Not found	Not found	Not found
At2NC035630	Homolog	Homolog	Not found	Known_Gene_Antisense_ID=gene:Bra036675;assembly_name=IVFCAASv1;biotype=protein_coding;logic_name=glean;version=1	Not found	Homolog	Homolog	Not found	Not found
At2NC035850	Known_lincRNA_TCONS.00008244.geneXLOC.005215	Not found	Not found	Not found	Not found	Not found	Not found	Not found	Not found
At2NC035990	Homolog	Known_lincRNA_TCONS.00019441.XLOC.014281	Not found	Not found	Not found	Known_lincRNA_TCONS.00078972.XLOC.016653	Homolog	Not found	Not found
At2NC036030	Homolog	Not found	Not found	Not found	Not found	Not found	Not found	Not found	Not found
At2NC036050	Homolog	Not found	Not found	Not found	Not found	Not found	Not found	Not found	Not found
At2NC036820	Known_lincRNA_TCONS.00011870.geneXLOC.007629	Not found	Not found	Not found	Not found	Not found	Not found	Not found	Not found
At2NC037190	Known_lincRNA_TCONS.00010905.geneXLOC.006995	Not found	Not found	Not found	Not found	Not found	Homolog	Not found	Not found
At2NC037410	Known_lincRNA_TCONS.00044480.geneXLOC.028754	Homolog	Not found	Not found	Not found	Not found	Not found	Not found	Not found
At2NC037610	Known_lincRNA_TCONS.00014973.geneXLOC.009631	Not found	Not found	Not found	Not found	Not found	Not found	Not found	Not found
At2NC037790	Homolog	Not found	Not found	Homolog	Homolog	Homolog	Homolog	Not found	Not found
At2NC038640	Homolog	Homolog	Not found	Not found	Not found	Homolog	Not found	Not found	Not found
At2NC038790	Homolog	Not found	Not found	Known_lincRNA_TCONS.00000473.XLOC.000343	Not found	Not found	Not found	Not found	Not found
At2NC039010	Known_Gene_Sense_ID=932077.v1;Name=932077	Known_Gene_Sense_Known_lincRNA_ID=Carubv10022627m.g.v1.0;Name=Carubv10022627m.g	Homolog	Homolog	Homolog	Known_Gene_Sense_ID=Tp4g15610.1.1	Known_Gene_Sense_ID=Thhalv10000722m.g.v1.0;Name=Thhalv10000722m.g	Not found	Not found
At2NC039330	Known_lincRNA_TCONS.00026161.geneXLOC.017059	Known_lincRNA_TCONS.00005934.XLOC.004315	Homolog	Homolog	Homolog	Known_lincRNA_TCONS.00044992.XLOC.009407	Homolog	Homolog	Not found
At2NC039340	Known_lincRNA_TCONS.00004974.geneXLOC.003122	Not found	Homolog	Known_Gene_Antisense_ID=CDS:Bra026798.1-P;Parent=transcript:Bra026798.1;assembly_name=IVFCAASv1	Not found	Not found	Not found	Homolog	Not found
At2NC039880	Homolog	Not found	Not found	Not found	Not found	Not found	Not found	Not found	Not found
At2NC040010	Homolog	Not found	Not found	Not found	Not found	Not found	Not found	Not found	Not found
At2NC040020	Known_lincRNA_TCONS.00031702.geneXLOC.020683	Not found	Not found	Not found	Not found	Not found	Not found	Not found	Not found
At2NC040030	Known_lincRNA_TCONS.00002400.geneXLOC.001428	Not found	Not found	Not found	Not found	Not found	Not found	Not found	Not found
At2NC040040	Homolog	Not found	Not found	Not found	Not found	Not found	Not found	Not found	Not found
At2NC040100	Homolog	Not found	Not found	Not found	Not found	Known_lincRNA_TCONS.00043311.XLOC.009070	Not found	Not found	Not found
At2NC040220	Known_Gene_Antisense_ID=899564.v1.107.CDS.2;Parent=899564.v1.107;pacid=16042058	Known_Gene_Antisense_ID=Carubv10003453m.g.v1.0;Name=Carubv10003453m.g	Not found	Homolog	Homolog	Not found	Known_Gene_Antisense_ID=Thhalv10029391m.g.v1.0;Name=Thhalv10029391m.g	Not found	Not found
At2NC040410	Known_lincRNA_TCONS.00044480.geneXLOC.028754	Not found	Not found	Not found	Not found	Not found	Not found	Not found	Not found
At2NC040420	Known_lincRNA_TCONS.00013615.geneXLOC.008781	Not found	Not found	Not found	Not found	Not found	Not found	Not found	Not found
At2NC040470	Homolog	Not found	Not found	Not found	Not found	Not found	Not found	Not found	Not found
At2NC040520	Known_Gene_Sense_Known_lincRNA_ID=478058.v1;Name=478058	Known_Gene_Sense_Known_lincRNA_ID=Carubv10014352m.v1.0.CDS.4;Parent=Carubv10014352m.v1.0;pacid=20898691	Homolog	Not found	Not found	Known_Gene_Sense_Known_lincRNA_ID=Tp3g06310.1.1	Known_Gene_Sense_ID=Thhalv10021313m.g.v1.0;Name=Thhalv10021313m.g	Not found	Not found
At2NC040530	Known_Gene_Sense_ID=474119.v1.107.five_prime_UTR.2;Parent=474119.v1.107;pacid=16036427	Not found	Not found	Not found	Not found	Not found	Not found	Not found	Not found
At2NC040550	Known_lincRNA_TCONS.00008721.geneXLOC.005590	Not found	Not found	Not found	Homolog	Known_lincRNA_TCONS.00072909.XLOC.015300	Not found	Not found	Not found
At2NC040580	Known_lincRNA_TCONS.00020209.geneXLOC.013104	Not found	Not found	Not found	Not found	Not found	Not found	Not found	Not found
At2NC040590	Homolog	Homolog	Not found	Homolog	Not found	Not found	Not found	Not found	Not found
At2NC040630	Known_lincRNA_TCONS.00008613.geneXLOC.005483	Not found	Not found	Not found	Not found	Not found	Homolog	Not found	Not found
At2NC040790	Known_lincRNA_TCONS.00009044.geneXLOC.005809	Not found	Not found	Known_Gene_Antisense_ID=gene:Bra026723;assembly_name=IVFCAASv1;biotype=protein_coding;description=AT1G16310	Homolog	Homolog	Homolog	Not found	Not found
At2NC040850	Homolog	Homolog	Not found	Not found	Not found	Homolog	Not found	Not found	Not found
At2NC040860	Known_lincRNA_TCONS.00020208.geneXLOC.013103	Not found	Not found	Homolog	Not found	Known_lincRNA_TCONS.00008961.XLOC.001800	Homolog	Not found	Not found
At2NC041140	Homolog	Known_lincRNA_TCONS.00025855.XLOC.019015	Homolog	Known_Gene_Antisense_ID=gene:Bra000578;assembly_name=IVFCAASv1;biotype=protein_coding;description=AT2G26560	Not found	Homolog	Homolog	Not found	Not found
At2NC041230	Known_lincRNA_TCONS.00008572.geneXLOC.005442	Not found	Not found	Not found	Not found	Not found	Not found	Not found	Not found
At2NC041430	Homolog	Known_Gene_Sense_ID=Carubv10025767m.v1.0.three_prime_UTR.3;Parent=Carubv10025767m.v1.0;pacid=20912790	Not found	Not found	Not found	Not found	Not found	Not found	Not found
At2NC041440	Homolog	Not found	Not found	Not found	Not found	Not found	Not found	Not found	Not found
At2NC041541	Known_lincRNA_TCONS.00013651.geneXLOC.008817	Not found	Not found	Homolog	Not found	Homolog	Homolog	Not found	Not found
At2NC041550	Homolog	Known_lincRNA_TCONS.00010065.XLOC.007447	Homolog	Known_Gene_Sense_ID=gene:Bra032147;assembly_name=IVFCAASv1;biotype=protein_coding;description=AT2G23760	Not found	Known_lincRNA_TCONS.00078973.XLOC.016654	Homolog	Not found	Not found
At2NC041551	Known_lincRNA_TCONS.00018965.geneXLOC.012224	Known_lincRNA_TCONS.00010065.XLOC.007447	Not found	Known_Gene_Sense_ID=gene:Bra032147;assembly_name=IVFCAASv1;biotype=protein_coding;description=AT2G23760	Not found	Homolog	Homolog	Not found	Not found
At2NC041561	Homolog	Not found	Not found	Not found	Not found	Not found	Not found	Not found	Not found
At2NC041660	Known_Gene_Sense_Known_lincRNA_ID=899624.v1;Name=899624	Known_Gene_Sense_ID=Carubv10022990m.g.v1.0;Name=Carubv10022990m.g	Homolog	Homolog	Not found	Known_Gene_Sense_ID=Tp4g02210.1.1	Known_Gene_Sense_ID=Thhalv10000132m.g.v1.0;Name=Thhalv10000132m.g	Homolog	Homolog
At2NC041690	Known_Gene_Sense_Known_lincRNA_ID=482783.v1;Name=482783	Known_lincRNA_TCONS.00034175.XLOC.025156	Not found	Homolog	Homolog	Homolog	Homolog	Not found	Not found
At2NC041740	Homolog	Not found	Not found	Not found	Not found	Not found	Not found	Not found	Not found
At2NC041880	Homolog	Known_lincRNA_TCONS.00038107.XLOC.028074	Not found	Homolog	Homolog	Known_lincRNA_TCONS.00075879.XLOC.015934	Homolog	Not found	Not found
At2NC042000	Known_lincRNA_TCONS.00051744.geneXLOC.033863	Not found	Not found	Not found	Not found	Not found	Not found	Not found	Not found
At2NC042020	Known_Gene_Sense_ID=343893.v1;Name=343893	Homolog	Not found	Not found	Not found	Not found	Not found	Not found	Not found
At2NC042110	Homolog	Homolog	Not found	Not found	Not found	Not found	Not found	Not found	Not found
At2NC042460	Known_lincRNA_TCONS.00052115.geneXLOC.034178	Not found	Not found	Not found	Not found	Not found	Not found	Not found	Not found
At2NC042520	Homolog	Not found	Not found	Not found	Not found	Not found	Not found	Not found	Not found
At2NC042560	Homolog	Homolog	Not found	Not found	Not found	Not found	Not found	Not found	Not found
At2NC042650	Homolog	Homolog	Not found	Not found	Not found	Not found	Homolog	Not found	Not found
At2NC042860	Known_Gene_Sense_ID=475277.v1;Name=475277	Not found	Not found	Not found	Not found	Not found	Homolog	Not found	Not found
At2NC042990	Homolog	Homolog	Not found	Not found	Not found	Homolog	Homolog	Not found	Not found
At2NC043000	Homolog	Known_lincRNA_TCONS.00030168.XLOC.022114	Homolog	Known_Gene_Antisense_Known_lincRNA_Name=Copia-20_BRa-I-int;class=LTR/Copia;type=LTRs	Not found	Known_lincRNA_TCONS.00048552.XLOC.010203	Homolog	Not found	Not found
At2NC043001	Homolog	Not found_TCONS.00030168.XLOC.022114	Homolog	Not found_Name=Copia-20_BRa-I-int;class=LTR/Copia;type=LTRs	Not found	Known_lincRNA_TCONS.00048552.XLOC.010203	Not found	Not found	Not found
At2NC043420	Known_Gene_Antisense_Known_lincRNA_ID=932445.v1;Name=932445	Known_Gene_Antisense_ID=Carubv10022874m.g.v1.0;Name=Carubv10022874m.g	Homolog	Known_Gene_Sense_ID=gene:Bra000574;assembly_name=IVFCAASv1;biotype=protein_coding;description=AT2G23090	Homolog	Not found	Not found	Not found	Not found
At2NC043470	Known_lincRNA_TCONS.00046185.geneXLOC.029973	Not found	Not found	Known_Gene_Antisense_Name=Copia-36_BRa-I-int;class=LTR/Copia;type=LTRs	Homolog	Known_lincRNA_TCONS.00047306.XLOC.009928	Not found	Not found	Not found
At2NC043530	Homolog	Homolog	Homolog	Homolog	Not found	Homolog	Homolog	Homolog	Not found
At2NC043640	Known_Gene_Sense_ID=899780.v1;Name=899780	Known_Gene_Sense_ID=Carubv10022745m.v1.0.three_prime_UTR.1;Parent=Carubv10022745m.v1.0;pacid=20902373	Not found	Not found	Not found	Known_Gene_Sense_ID=Tp4g03340.1.1	Not found	Not found	Not found
At2NC043650	Known_Gene_Sense_ID=899780.v1;Name=899780	Not found_ID=Carubv10022745m.v1.0.three_prime_UTR.1;Parent=Carubv10022745m.v1.0;pacid=20902373	Not found	Not found	Not found	Known_Gene_Sense_ID=Tp4g03340.1.1	Not found	Not found	Not found
At2NC043730	Known_lincRNA_TCONS.00034057.geneXLOC.022109	Known_lincRNA_TCONS.00012524.XLOC.009266	Homolog	Not found	Not found	Homolog	Not found	Not found	Not found
At2NC043780	Homolog	Homolog	Homolog	Homolog	Homolog	Homolog	Homolog	Homolog	Homolog
At2NC043800	Known_Gene_Sense_ID=932493.v1.107.three_prime_UTR.1;Parent=932493.v1.107;pacid=16044394	Not found	Not found	Not found	Not found	Not found	Not found	Not found	Not found
At2NC043850	Known_lincRNA_TCONS.00020325.geneXLOC.013220	Known_lincRNA_TCONS.00019456.XLOC.014296	Not found	Not found	Not found	Not found	Not found	Not found	Not found
At2NC043870	Known_lincRNA_TCONS.00038487.geneXLOC.024940	Not found	Not found	Not found	Not found	Not found	Not found	Not found	Not found
At2NC043880	Known_lincRNA_TCONS.00048211.geneXLOC.031267	Not found	Not found	Not found	Not found	Not found	Not found	Not found	Not found
At2NC043890	Homolog	Not found	Not found	Not found	Not found	Not found	Not found	Not found	Not found
At2NC043940	Known_lincRNA_TCONS.00024399.geneXLOC.015900	Not found	Not found	Not found	Not found	Not found	Not found	Not found	Not found
At2NC044060	Homolog	Not found	Not found	Not found	Not found	Not found	Not found	Not found	Not found
At2NC044450	Homolog	Known_lincRNA_TCONS.00038064.XLOC.028031	Homolog	Homolog	Homolog	Homolog	Homolog	Homolog	Not found
At2NC044490	Known_Gene_Sense_ID=891414.v1;Name=891414	Not found	Homolog	Not found	Not found	Not found	Not found	Not found	Not found
At2NC044550	Known_Gene_Sense_Known_lincRNA_ID=481346.v1;Name=481346	Known_Gene_Sense_ID=Carubv10024166m.g.v1.0;Name=Carubv10024166m.g	Homolog	Known_Gene_Sense_Known_lincRNA_ID=gene:Bra034275;assembly_name=IVFCAASv1;biotype=protein_coding;logic_name=glean;version=1	Not found	Known_Gene_Sense_ID=Tp4g03910.1.1	Known_Gene_Sense_ID=Thhalv10000367m.g.v1.0;Name=Thhalv10000367m.g	Not found	Not found
At2NC044580	Homolog	Not found	Not found	Not found	Not found	Not found	Not found	Not found	Not found
At2NC044581	Homolog	Not found	Not found	Not found	Not found	Not found	Not found	Not found	Not found
At2NC044810	Known_Gene_Antisense_ID=344097.v1;Name=344097	Not found	Homolog	Not found	Not found	Not found	Not found	Not found	Not found
At2NC044850	Known_Gene_Antisense_ID=932624.v1;Name=932624	Known_Gene_Antisense_Known_lincRNA_ID=Carubv10025661m.g.v1.0;Name=Carubv10025661m.g	Not found	Not found	Homolog	Known_Gene_Antisense_ID=Tp4g04130.1.1	Known_Gene_Antisense_ID=Thhalv10000031m.v1.0.CDS.1;Parent=Thhalv10000031m.v1.0;pacid=20208750	Not found	Not found
At2NC044890	Known_lincRNA_TCONS.00008631.geneXLOC.005501	Known_lincRNA_TCONS.00010033.XLOC.007415	Homolog	Known_lincRNA_TCONS.00000264.XLOC.000193	Homolog	Known_Gene_Sense_ID=Tp4g04040.1.1	Homolog	Not found	Homolog
At2NC044930	Known_lincRNA_TCONS.00026066.geneXLOC.016964	Homolog	Not found	Homolog	Homolog	Homolog	Homolog	Not found	Not found
At2NC044990	Known_lincRNA_TCONS.00011495.geneXLOC.007378	Not found	Not found	Not found	Not found	Not found	Not found	Not found	Not found
At2NC045000	Homolog	Not found	Not found	Not found	Not found	Not found	Not found	Not found	Not found
At2NC045020	Homolog	Not found	Not found	Not found	Not found	Not found	Not found	Not found	Not found
At2NC045030	Homolog	Homolog	Homolog	Known_Gene_Antisense_ID=gene:Bra031081;assembly_name=IVFCAASv1;biotype=protein_coding;description=AT1G19440	Homolog	Not found	Homolog	Not found	Not found
At2NC045180	Known_Gene_Antisense_ID=905736.v1;Name=905736	Not found	Not found	Not found	Not found	Not found	Not found	Not found	Not found
At2NC045200	Known_Gene_Antisense_ID=899946.v1;Name=899946	Homolog	Homolog	Homolog	Homolog	Homolog	Homolog	Homolog	Homolog
At2NC045310	Homolog	Not found	Not found	Not found	Not found	Not found	Not found	Not found	Not found
At2NC046110	Homolog	Not found	Not found	Not found	Not found	Not found	Not found	Not found	Not found
At2NC046650	Homolog	Not found	Not found	Not found	Not found	Not found	Not found	Not found	Not found
At2NC047190	Homolog	Not found	Not found	Not found	Not found	Not found	Not found	Not found	Not found
At2NC047280	Homolog	Homolog	Homolog	Known_lincRNA_TCONS.00000878.XLOC.000646	Homolog	Known_lincRNA_TCONS.00057481.XLOC.012083	Homolog	Not found	Not found
At2NC047470	Homolog	Homolog	Not found	Not found	Not found	Not found	Not found	Not found	Not found
At2NC047540	Known_lincRNA_TCONS.00023893.geneXLOC.015581	Homolog	Homolog	Homolog	Homolog	Homolog	Homolog	Not found	Not found
At2NC047550	Known_lincRNA_TCONS.00045026.geneXLOC.029125	Known_lincRNA_TCONS.00034039.XLOC.025020	Homolog	Not found	Not found	Not found	Not found	Not found	Not found
At2NC047610	Known_lincRNA_TCONS.00031334.geneXLOC.020417	Known_lincRNA_TCONS.00034148.XLOC.025129	Homolog	Known_lincRNA_TCONS.00000957.XLOC.000703	Homolog	Known_lincRNA_TCONS.00013764.XLOC.002828	Homolog	Not found	Homolog
At2NC047730	Known_Gene_Antisense_Known_lincRNA_ID=952280.v1;Name=952280	Homolog	Not found	Not found	Not found	Not found	Not found	Not found	Not found
At2NC047740	Homolog	Not found	Not found	Not found	Not found	Not found	Not found	Not found	Not found
At2NC047790	Homolog	Not found	Not found	Not found	Not found	Not found	Homolog	Not found	Not found
At2NC048110	Known_lincRNA_TCONS.00009044.geneXLOC.005809	Not found	Not found	Not found	Not found	Not found	Not found	Not found	Not found
At2NC048670	Known_lincRNA_TCONS.00052309.geneXLOC.034310	Not found	Not found	Not found	Not found	Homolog	Not found	Not found	Not found
At2NC048700	Known_lincRNA_TCONS.00024018.geneXLOC.015657	Not found	Not found	Known_Gene_Sense_ID=gene:Bra035737;assembly_name=IVFCAASv1;biotype=protein_coding;logic_name=glean;version=1	Not found	Homolog	Not found	Not found	Not found
At2NC048980	Known_lincRNA_TCONS.00039600.geneXLOC.025666	Not found	Not found	Not found	Not found	Not found	Not found	Not found	Not found
At2NC048990	Known_lincRNA_TCONS.00039600.geneXLOC.025666	Not found	Not found	Not found	Not found	Not found	Not found	Not found	Not found
At2NC049450	Known_lincRNA_TCONS.00045460.geneXLOC.029475	Known_lincRNA_TCONS.00005929.XLOC.004310	Homolog	Not found	Not found	Homolog	Not found	Not found	Not found
At2NC049480	Homolog	Not found	Not found	Not found	Not found	Not found	Not found	Not found	Not found
At2NC049740	Homolog	Not found	Not found	Not found	Not found	Not found	Not found	Not found	Not found
At2NC049950	Known_lincRNA_TCONS.00026129.geneXLOC.017027	Known_lincRNA_TCONS.00020373.XLOC.015011	Homolog	Not found	Not found	Not found	Not found	Not found	Not found
At2NC050020	Known_lincRNA_TCONS.00045076.geneXLOC.029155	Known_Gene_Antisense_ID=Carubv10024391m.g.v1.0;Name=Carubv10024391m.g	Homolog	Known_Gene_Sense_ID=gene:Bra035713;assembly_name=IVFCAASv1;biotype=protein_coding;description=AT5G50830	Homolog	Known_Gene_Antisense_ID=Tp4g10850.1.1	Known_Gene_Antisense_ID=Thhalv10017662m.g.v1.0;Name=Thhalv10017662m.g	Homolog	Homolog
At2NC050030	Homolog	Not found	Not found	Not found	Not found	Not found	Not found	Not found	Not found
At2NC050150	Known_lincRNA_TCONS.00050716.geneXLOC.032969	Known_lincRNA_TCONS.00010128.XLOC.007510	Not found	Not found	Not found	Not found	Not found	Not found	Not found
At2NC050180	Not found	Homolog	Not found	Not found	Not found	Not found	Not found	Not found	Not found
At2NC050220	Not found	Not found	Not found	Not found	Not found	Not found	Homolog	Not found	Not found
At2NC050270	Known_lincRNA_TCONS.00019120.geneXLOC.012342	Not found	Homolog	Not found	Not found	Known_lincRNA_TCONS.00013334.XLOC.002724	Not found	Not found	Not found
At2NC050300	Homolog	Known_lincRNA_TCONS.00019530.XLOC.014370	Not found	Not found	Not found	Not found	Homolog	Not found	Not found
At2NC050370	Homolog	Known_Gene_Antisense_Known_lincRNA_ID=Carubv10022911m.g.v1.0;Name=Carubv10022911m.g	Homolog	Not found	Not found	Not found	Not found	Not found	Not found
At2NC050390	Known_lincRNA_TCONS.00051282.geneXLOC.033469	Not found	Homolog	Not found	Not found	Not found	Not found	Not found	Not found
At2NC050400	Homolog	Known_lincRNA_TCONS.00023780.XLOC.017521	Not found	Not found	Not found	Not found	Not found	Not found	Not found
At2NC050490	Homolog	Homolog	Homolog	Homolog	Homolog	Known_lincRNA_TCONS.00089383.XLOC.018749	Homolog	Homolog	Homolog
At2NC050710	Known_lincRNA_TCONS.00019608.geneXLOC.012696	Known_lincRNA_TCONS.00038035.XLOC.028002	Homolog	Known_Gene_Antisense_ID=gene:Bra003443;assembly_name=IVFCAASv1;biotype=protein_coding;description=AT3G61250	Not found	Known_lincRNA_TCONS.00044563.XLOC.009329	Homolog	Not found	Not found
At2NC050760	Homolog	Not found	Homolog	Not found	Not found	Homolog	Homolog	Not found	Not found
At2NC050850	Homolog	Not found	Not found	Homolog	Not found	Homolog	Homolog	Not found	Not found
At2NC050890	Homolog	Homolog	Homolog	Known_lincRNA_TCONS.00000206.XLOC.000146	Homolog	Known_lincRNA_TCONS.00040252.XLOC.008362	Homolog	Not found	Not found
At2NC051010	Homolog	Homolog	Not found	Not found	Not found	Not found	Not found	Not found	Not found
At2NC051020	Homolog	Not found	Not found	Not found	Not found	Not found	Not found	Not found	Not found
At2NC051030	Homolog	Homolog	Homolog	Homolog	Not found	Homolog	Homolog	Not found	Not found
At2NC051060	Not found	Homolog	Not found	Not found	Not found	Not found	Not found	Not found	Not found
At2NC051160	Known_lincRNA_TCONS.00045251.geneXLOC.029293	Not found	Not found	Not found	Not found	Not found	Not found	Not found	Not found
At2NC051280	Known_lincRNA_TCONS.00028088.geneXLOC.018321	Not found	Not found	Not found	Not found	Not found	Not found	Not found	Not found
At2NC051310	Known_lincRNA_TCONS.00028648.geneXLOC.018654	Homolog	Homolog	Not found	Not found	Known_Gene_Sense_ID=Tp4g11450.1.1	Known_Gene_Sense_ID=Thhalv10016147m.g.v1.0;Name=Thhalv10016147m.g	Homolog	Not found
At2NC051440	Homolog	Homolog	Homolog	Homolog	Homolog	Homolog	Homolog	Not found	Not found
At2NC051580	Known_lincRNA_TCONS.00045306.geneXLOC.029348	Not found	Not found	Not found	Not found	Not found	Not found	Not found	Not found
At2NC051690	Homolog	Not found	Not found	Not found	Not found	Not found	Not found	Homolog	Not found
At2NC051740	Homolog	Known_Gene_Sense_ID=Carubv10021914m.g.v1.0;Name=Carubv10021914m.g	Not found	Homolog	Not found	Known_Gene_Sense_Known_lincRNA_ID=Tp5g26570.1.1	Known_Gene_Sense_ID=Thhalv10018097m.g.v1.0;Name=Thhalv10018097m.g	Not found	Not found
At2NC051770	Known_Gene_Sense_ID=481036.v1;Name=481036	Known_Gene_Sense_ID=Carubv10022802m.g.v1.0;Name=Carubv10022802m.g	Not found	Not found	Not found	Not found	Known_Gene_Sense_ID=Thhalv10000085m.g.v1.0;Name=Thhalv10000085m.g	Not found	Not found
At2NC051830	Homolog	Not found	Not found	Not found	Not found	Not found	Not found	Not found	Not found
At2NC051880	Known_lincRNA_TCONS.00012671.geneXLOC.008163	Not found	Homolog	Known_Gene_Sense_ID=gene:Bra039965;assembly_name=IVFCAASv1;biotype=protein_coding;description=AT2G29140	Not found	Not found	Homolog	Not found	Not found
At2NC051900	Homolog	Known_lincRNA_TCONS.00033991.XLOC.024972	Homolog	Known_Gene_Antisense_ID=gene:Bra039967;assembly_name=IVFCAASv1;biotype=protein_coding;description=AT2G29300	Homolog	Homolog	Homolog	Not found	Not found
At2NC052180	Homolog	Not found	Homolog	Not found	Not found	Not found	Not found	Not found	Not found
At2NC052260	Homolog	Homolog	Not found	Not found	Not found	Not found	Not found	Not found	Not found
At2NC052390	Known_lincRNA_TCONS.00008579.geneXLOC.005449	Not found	Not found	Not found	Not found	Not found	Not found	Not found	Not found
At2NC052660	Known_lincRNA_TCONS.00030268.geneXLOC.019753	Not found	Not found	Not found	Not found	Not found	Not found	Not found	Not found
At2NC052730	Known_lincRNA_TCONS.00032900.geneXLOC.021414	Homolog	Not found	Homolog	Homolog	Homolog	Homolog	Not found	Not found
At2NC052740	Known_lincRNA_TCONS.00032900.geneXLOC.021414	Homolog	Not found	Homolog	Homolog	Homolog	Homolog	Not found	Not found
At2NC052780	Known_Gene_Sense_ID=933459.v1;Name=933459	Known_Gene_Sense_ID=Carubv10025630m.g.v1.0;Name=Carubv10025630m.g	Homolog	Known_Gene_Sense_ID=gene:Bra021607;assembly_name=IVFCAASv1;biotype=protein_coding;description=AT2G21950_Name=Copia-18_BRa-I-int;class=LTR/Copia;type=LTRs	Homolog	Known_Gene_Sense_ID=Tp4g12440.1.1	Known_Gene_Sense_ID=Thhalv10017796m.g.v1.0;Name=Thhalv10017796m.g	Not found	Not found
At2NC053030	Homolog	Homolog	Homolog	Known_lincRNA_TCONS.00000226.XLOC.000159	Homolog	Known_lincRNA_TCONS.00018998.XLOC.003930	Homolog	Homolog	Not found
At2NC053070	Known_lincRNA_TCONS.00006630.geneXLOC.004158	Known_lincRNA_TCONS.00006061.XLOC.004440	Not found	Homolog	Not found	Homolog	Homolog	Not found	Not found
At2NC053080	Homolog	Known_lincRNA_TCONS.00019558.XLOC.014398	Homolog	Homolog	Homolog	Known_Gene_Sense_Known_lincRNA_ID=Tp4g12550.1.1	Homolog	Not found	Not found
At2NC053170	Known_lincRNA_TCONS.00052053.geneXLOC.034131	Not found	Not found	Not found	Not found	Known_lincRNA_TCONS.00098125.XLOC.020693	Homolog	Not found	Not found
At2NC053180	Homolog	Homolog	Homolog	Homolog	Homolog	Known_lincRNA_TCONS.00053511.XLOC.011235	Homolog	Homolog	Not found
At2NC053260	Homolog	Known_lincRNA_TCONS.00005909.XLOC.004290	Homolog	Known_lincRNA_TCONS.00000300.XLOC.000226	Homolog	Known_lincRNA_TCONS.00094183.XLOC.019837	Homolog	Not found	Not found
At2NC053270	Homolog	Known_lincRNA_TCONS.00005909.XLOC.004290	Homolog	Known_lincRNA_TCONS.00000871.XLOC.000642	Homolog	Known_lincRNA_TCONS.00013320.XLOC.002710	Homolog	Not found	Not found
At2NC053320	Known_lincRNA_TCONS.00045259.geneXLOC.029301	Not found	Homolog	Homolog	Homolog	Homolog	Homolog	Not found	Not found
At2NC053340	Known_lincRNA_TCONS.00026129.geneXLOC.017027	Homolog	Not found	Not found	Not found	Not found	Not found	Not found	Not found
At2NC053400	Known_lincRNA_TCONS.00031654.geneXLOC.020635	Not found	Not found	Not found	Not found	Not found	Not found	Not found	Not found
At2NC053420	Homolog	Known_lincRNA_TCONS.00005469.XLOC.003973	Homolog	Homolog	Not found	Known_lincRNA_TCONS.00041741.XLOC.008713	Homolog	Not found	Not found
At2NC053530	Known_lincRNA_TCONS.00038648.geneXLOC.025101	Homolog	Homolog	Not found	Not found	Homolog	Homolog	Not found	Not found
At2NC053620	Homolog	Homolog	Not found	Not found	Not found	Known_lincRNA_TCONS.00048252.XLOC.010142	Not found	Not found	Not found
At2NC053680	Known_lincRNA_TCONS.00019627.geneXLOC.012707	Not found	Not found	Not found	Not found	Not found	Not found	Not found	Not found
At2NC053860	Homolog	Known_lincRNA_TCONS.00019545.XLOC.014385	Homolog	Known_Gene_Sense_ID=gene:Bra018309;assembly_name=IVFCAASv1;biotype=protein_coding;description=AT2G30520	Homolog	Homolog	Not found	Not found	Not found
At2NC053870	Homolog	Not found	Homolog	Not found	Not found	Not found	Not found	Not found	Not found
At2NC053890	Homolog	Known_lincRNA_TCONS.00028015.XLOC.020528	Homolog	Homolog	Homolog	Homolog	Homolog	Not found	Not found
At2NC053980	Known_Gene_Antisense_ID=344826.v1;Name=344826	Not found	Not found	Not found	Not found	Not found	Not found	Not found	Not found
At2NC054000	Known_Gene_Sense_ID=481983.v1;Name=481983	Not found	Not found	Not found	Not found	Not found	Not found	Not found	Not found
At2NC054300	Homolog	Homolog	Not found	Not found	Not found	Not found	Not found	Not found	Not found
At2NC054370	Homolog	Not found	Not found	Homolog	Homolog	Not found	Not found	Not found	Not found
At2NC054530	Known_lincRNA_TCONS.00050715.geneXLOC.032968	Not found	Homolog	Not found	Not found	Not found	Not found	Not found	Not found
At2NC054540	Known_lincRNA_TCONS.00050715.geneXLOC.032968	Not found	Homolog	Not found	Not found	Not found	Not found	Not found	Not found
At2NC054630	Homolog	Not found	Not found	Not found	Not found	Homolog	Not found	Not found	Not found
At2NC054780	Homolog	Known_lincRNA_TCONS.00019449.XLOC.014289	Not found	Homolog	Homolog	Known_lincRNA_TCONS.00042720.XLOC.008922	Homolog	Not found	Not found
At2NC054830	Known_lincRNA_TCONS.00013652.geneXLOC.008818	Not found	Homolog	Not found	Not found	Not found	Not found	Not found	Not found
At2NC054840	Known_lincRNA_TCONS.00013652.geneXLOC.008818	Not found	Homolog	Not found	Not found	Not found	Not found	Not found	Not found
At2NC054870	Homolog	Not found	Not found	Not found	Not found	Not found	Not found	Not found	Not found
At2NC054880	Homolog	Homolog	Homolog	Not found	Not found	Not found	Not found	Not found	Not found
At2NC055040	Known_lincRNA_TCONS.00015270.geneXLOC.009819	Homolog	Homolog	Homolog	Homolog	Known_lincRNA_TCONS.00104411.XLOC.021971	Homolog	Homolog	Not found
At2NC055130	Homolog	Known_lincRNA_TCONS.00027823.XLOC.020388	Not found	Not found	Not found	Not found	Not found	Not found	Not found
At2NC055570	Known_lincRNA_TCONS.00038610.geneXLOC.025063	Not found	Not found	Not found	Not found	Not found	Not found	Not found	Not found
At2NC055580	Homolog	Not found	Not found	Not found	Not found	Not found	Not found	Not found	Not found
At2NC055590	Homolog	Not found	Not found	Not found	Not found	Not found	Not found	Not found	Not found
At2NC055820	Homolog	Known_lincRNA_TCONS.00023665.XLOC.017406	Homolog	Known_Gene_Antisense_ID=gene:Bra022873;assembly_name=IVFCAASv1;biotype=protein_coding;description=AT2G31970	Homolog	Known_Gene_Sense_ID=Tp4g14260.1.1	Known_Gene_Sense_ID=Thhalv10016137m.g.v1.0;Name=Thhalv10016137m.g	Homolog	Not found
At2NC055830	Homolog	Not found	Not found	Not found	Not found	Not found	Not found	Not found	Not found
At2NC055890	Known_lincRNA_TCONS.00023360.geneXLOC.015210	Not found	Not found	Not found	Not found	Not found	Not found	Not found	Not found
At2NC055950	Known_lincRNA_TCONS.00041275.geneXLOC.026711	Not found	Not found	Not found	Not found	Not found	Not found	Not found	Not found
At2NC056090	Homolog	Known_lincRNA_TCONS.00019447.XLOC.014287	Not found	Known_lincRNA_TCONS.00000274.XLOC.000203	Not found	Known_Gene_Sense_ID=Tp4g14400.1.1	Homolog	Not found	Not found
At2NC056340	Homolog	Not found	Not found	Not found	Not found	Not found	Not found	Not found	Not found
At2NC056370	Known_Gene_Antisense_ID=933790.v1;Name=933790	Homolog	Homolog	Known_Gene_Sense_Name=Copia-86_BRa-I-int;class=LTR/Copia;type=LTRs	Not found	Homolog	Homolog	Not found	Not found
At2NC056380	Known_Gene_Antisense_ID=933790.v1;Name=933790	Homolog	Homolog	Known_Gene_Sense_Name=Copia-86_BRa-I-int;class=LTR/Copia;type=LTRs	Not found	Known_lincRNA_TCONS.00030948.XLOC.006374	Homolog	Not found	Not found
At2NC056650	Homolog	Not found	Not found	Not found	Not found	Not found	Not found	Not found	Not found
At2NC056780	Homolog	Homolog	Homolog	Homolog	Not found	Not found	Homolog	Not found	Not found
At2NC056990	Homolog	Known_Gene_Sense_ID=Carubv10025191m.g.v1.0;Name=Carubv10025191m.g	Not found	Not found	Not found	Not found	Not found	Not found	Not found
At2NC057210	Homolog	Not found	Not found	Not found	Not found	Homolog	Not found	Not found	Not found
At2NC057480	Known_lincRNA_TCONS.00029639.geneXLOC.019323	Not found	Not found	Not found	Not found	Not found	Not found	Not found	Not found
At2NC057720	Known_lincRNA_TCONS.00020549.geneXLOC.013379	Known_lincRNA_TCONS.00019167.XLOC.014090	Not found	Not found	Not found	Not found	Homolog	Not found	Not found
At2NC057750	Homolog	Homolog	Homolog	Homolog	Homolog	Not found	Homolog	Not found	Not found
At2NC057840	Homolog	Known_Gene_Antisense_ID=Carubv10008801m.g.v1.0;Name=Carubv10008801m.g	Not found	Known_lincRNA_TCONS.00000805.XLOC.000591	Homolog	Known_Gene_Antisense_Known_lincRNA_ID=Tp4g15590.1.1	Not found	Not found	Not found
At2NC057860	Homolog	Not found	Not found	Not found	Not found	Not found	Not found	Not found	Not found
At2NC057930	Known_lincRNA_TCONS.00004207.geneXLOC.002651	Known_Gene_Sense_Known_lincRNA_ID=Carubv10023718m.g.v1.0;Name=Carubv10023718m.g	Not found	Not found	Not found	Not found	Not found	Not found	Not found
At2NC057990	Known_lincRNA_TCONS.00023994.geneXLOC.015640	Homolog	Homolog	Not found	Not found	Homolog	Not found	Not found	Not found
At2NC058090	Known_Gene_Antisense_ID=321074.v1;Name=321074	Known_Gene_Antisense_Known_lincRNA_ID=Carubv10022519m.g.v1.0;Name=Carubv10022519m.g	Not found	Not found	Not found	Not found	Known_Gene_Antisense_ID=Thhalv10016212m.g.v1.0;Name=Thhalv10016212m.g	Not found	Not found
At2NC058160	Homolog	Not found	Homolog	Homolog	Not found	Not found	Homolog	Not found	Not found
At2NC058230	Homolog	Not found	Not found	Not found	Not found	Not found	Not found	Not found	Not found
At2NC058340	Known_lincRNA_TCONS.00031705.geneXLOC.020686	Homolog	Homolog	Not found	Not found	Not found	Not found	Not found	Not found
At2NC058460	Known_lincRNA_TCONS.00026144.geneXLOC.017042	Homolog	Not found	Homolog	Not found	Known_lincRNA_TCONS.00057486.XLOC.012088	Homolog	Not found	Not found
At2NC058500	Known_Gene_Sense_ID=345126.v1;Name=345126	Known_Gene_Sense_ID=Carubv10024704m.g.v1.0;Name=Carubv10024704m.g	Not found	Not found	Not found	Known_Gene_Sense_ID=Tp4g16160.1.1	Known_Gene_Sense_ID=Thhalv10017912m.g.v1.0;Name=Thhalv10017912m.g	Not found	Not found
At2NC058501	Known_Gene_Sense_ID=345126.v1;Name=345126	Known_Gene_Sense_ID=Carubv10024704m.g.v1.0;Name=Carubv10024704m.g	Homolog	Not found	Not found	Known_Gene_Sense_ID=Tp4g16160.1.1	Known_Gene_Sense_ID=Thhalv10017912m.g.v1.0;Name=Thhalv10017912m.g	Not found	Not found
At2NC058570	Known_lincRNA_TCONS.00020208.geneXLOC.013103	Not found	Not found	Not found	Not found	Not found	Not found	Not found	Not found
At2NC058710	Homolog	Homolog	Not found	Not found	Not found	Not found	Not found	Not found	Not found
At2NC058760	Homolog	Not found	Not found	Not found	Not found	Not found	Not found	Not found	Not found
At2NC058770	Homolog	Homolog	Homolog	Known_Gene_Sense_Known_lincRNA_ID=gene:Bra022964;assembly_name=IVFCAASv1;biotype=protein_coding;description=AT2G34040	Homolog	Known_Gene_Antisense_ID=Tp4g16360.1.1	Homolog	Not found	Not found
At2NC058890	Homolog	Homolog	Not found	Not found	Not found	Homolog	Not found	Not found	Not found
At2NC059500	Homolog	Not found	Homolog	Known_Gene_Antisense_ID=gene:Bra021943;assembly_name=IVFCAASv1;biotype=protein_coding;description=AT3G17010	Homolog	Homolog	Homolog	Not found	Homolog
At2NC059510	Not found	Homolog	Homolog	Homolog	Homolog	Homolog	Not found	Not found	Not found
At2NC059520	Not found	Homolog	Homolog	Homolog	Homolog	Homolog	Not found	Homolog	Not found
At2NC059560	Homolog	Homolog	Homolog	Known_Gene_Antisense_Known_lincRNA_ID=gene:Bra021945;assembly_name=IVFCAASv1;biotype=protein_coding;description=AT2G35050	Homolog	Homolog	Homolog	Not found	Not found
At2NC059570	Homolog	Known_lincRNA_TCONS.00015872.XLOC.011717	Homolog	Homolog	Homolog	Homolog	Homolog	Not found	Not found
At2NC059800	Known_lincRNA_TCONS.00023893.geneXLOC.015581	Known_lincRNA_TCONS.00035392.XLOC.026078	Not found	Known_lincRNA_TCONS.00000415.XLOC.000296	Not found	Homolog	Homolog	Not found	Not found
At2NC059810	Known_lincRNA_TCONS.00027117.geneXLOC.017695	Known_lincRNA_TCONS.00010122.XLOC.007504	Homolog	Homolog	Homolog	Known_lincRNA_TCONS.00101682.XLOC.021405	Homolog	Not found	Not found
At2NC059940	Known_lincRNA_TCONS.00028697.geneXLOC.018679	Not found	Not found	Not found	Not found	Not found	Not found	Not found	Not found
At2NC060050	Known_Gene_Sense_ID=901326.v1;Name=901326	Known_Gene_Sense_ID=Carubv10023266m.g.v1.0;Name=Carubv10023266m.g	Not found	Known_Gene_Sense_Known_lincRNA_ID=gene:Bra005387;assembly_name=IVFCAASv1;biotype=protein_coding;description=AT1G30620	Homolog	Known_Gene_Sense_Known_lincRNA_ID=Tp4g17130.1.1	Known_Gene_Sense_ID=Thhalv10007740m.g.v1.0;Name=Thhalv10007740m.g	Homolog	Not found
At2NC060060	Known_lincRNA_TCONS.00019120.geneXLOC.012342	Known_Gene_Sense_Known_lincRNA_ID=Carubv10023266m.g.v1.0;Name=Carubv10023266m.g	Not found	Not found	Not found	Known_Gene_Sense_Known_lincRNA_ID=Tp4g17140.1.1_ID=Tp4g17130.1.1	Not found	Not found	Not found
At2NC060070	Known_lincRNA_TCONS.00019120.geneXLOC.012342	Homolog	Not found	Not found	Not found	Known_Gene_Antisense_ID=Tp4g17140.1.1	Not found	Not found	Not found
At2NC060200	Homolog	Known_lincRNA_TCONS.00034039.XLOC.025020	Not found	Not found	Not found	Not found	Not found	Not found	Not found
At2NC060300	Homolog	Homolog	Not found	Homolog	Homolog	Not found	Homolog	Not found	Not found
At2NC060450	Homolog	Known_Gene_Antisense_ID=Carubv10022753m.g.v1.0;Name=Carubv10022753m.g	Not found	Not found	Not found	Not found	Not found	Not found	Not found
At2NC060500	Homolog	Homolog	Homolog	Not found	Not found	Not found	Not found	Not found	Not found
At2NC060520	Homolog	Not found	Not found	Not found	Not found	Not found	Not found	Not found	Not found
At2NC060560	Known_lincRNA_TCONS.00016311.geneXLOC.010526	Homolog	Not found	Not found	Not found	Not found	Not found	Not found	Not found
At2NC060570	Not found	Not found	Not found	Homolog	Not found	Not found	Not found	Not found	Not found
At2NC061200	Known_lincRNA_TCONS.00013539.geneXLOC.008705	Not found	Homolog	Homolog	Homolog	Not found	Homolog	Not found	Not found
At2NC061320	Known_lincRNA_TCONS.00019946.geneXLOC.012916	Homolog	Homolog	Known_lincRNA_TCONS.00000909.XLOC.000662	Homolog	Homolog	Homolog	Homolog	Not found
At2NC061330	Known_lincRNA_TCONS.00046876.geneXLOC.030417	Homolog	Homolog	Known_Gene_Antisense_ID=gene:Bra023047;assembly_name=IVFCAASv1;biotype=protein_coding;description=AT2G36010	Homolog	Known_lincRNA_TCONS.00013329.XLOC.002719	Homolog	Not found	Not found
At2NC061540	Homolog	Homolog	Homolog	Homolog	Homolog	Known_lincRNA_TCONS.00030930.XLOC.006356	Not found	Not found	Not found
At2NC061640	Homolog	Homolog	Not found	Not found	Not found	Not found	Homolog	Not found	Not found
At2NC061680	Known_lincRNA_TCONS.00042839.geneXLOC.027687	Homolog	Not found	Not found	Not found	Not found	Not found	Not found	Not found
At2NC062060	Homolog	Known_Gene_Sense_ID=Carubv10025053m.g.v1.0;Name=Carubv10025053m.g	Homolog	Known_lincRNA_TCONS.00001205.XLOC.000901	Homolog	Homolog	Homolog	Not found	Not found
At2NC062190	Homolog	Not found	Not found	Not found	Not found	Not found	Not found	Not found	Not found
At2NC062210	Known_lincRNA_TCONS.00021676.geneXLOC.014137	Not found	Not found	Not found	Not found	Not found	Not found	Not found	Not found
At2NC062380	Known_Gene_Sense_ID=942815.v1;Name=942815	Known_Gene_Sense_ID=Carubv10022565m.g.v1.0;Name=Carubv10022565m.g	Not found	Homolog	Not found	Known_Gene_Sense_ID=Tp4g19000.1.1	Known_Gene_Sense_ID=Thhalv10016173m.v1.0.CDS.15;Parent=Thhalv10016173m.v1.0;pacid=20180988	Not found	Not found
At2NC062450	Known_lincRNA_TCONS.00031621.geneXLOC.020602	Known_lincRNA_TCONS.00038016.XLOC.027983	Homolog	Homolog	Homolog	Known_lincRNA_TCONS.00002119.XLOC.000405	Homolog	Not found	Not found
At2NC062460	Homolog	Not found	Homolog	Homolog	Homolog	Homolog	Homolog	Not found	Not found
At2NC062620	Homolog	Not found	Not found	Not found	Not found	Not found	Not found	Not found	Not found
At2NC062850	Homolog	Not found	Not found	Not found	Not found	Not found	Not found	Not found	Not found
At2NC062860	Homolog	Known_lincRNA_TCONS.00005995.XLOC.004376	Homolog	Homolog	Homolog	Homolog	Homolog	Not found	Not found
At2NC062870	Known_lincRNA_TCONS.00001608.geneXLOC.000944	Not found	Not found	Not found	Not found	Not found	Homolog	Not found	Not found
At2NC062910	Known_lincRNA_TCONS.00026129.geneXLOC.017027	Not found	Not found	Not found	Not found	Not found	Not found	Not found	Not found
At2NC063090	Homolog	Homolog	Homolog	Known_Gene_Sense_ID=gene:Bra017186;assembly_name=IVFCAASv1;biotype=protein_coding;description=AT2G37460	Homolog	Homolog	Homolog	Not found	Not found
At2NC063100	Known_lincRNA_TCONS.00051934.geneXLOC.034030	Not found	Not found	Not found	Not found	Not found	Not found	Not found	Not found
At2NC063480	Homolog	Homolog	Homolog	Not found	Not found	Not found	Homolog	Not found	Not found
At2NC063490	Homolog	Not found	Homolog	Known_lincRNA_TCONS.00000938.XLOC.000684	Homolog	Homolog	Homolog	Not found	Not found
At2NC063520	Homolog	Not found	Not found	Not found	Not found	Not found	Not found	Not found	Not found
At2NC063540	Homolog	Not found	Not found	Not found	Not found	Not found	Not found	Not found	Not found
At2NC063600	Homolog	Homolog	Not found	Not found	Homolog	Homolog	Not found	Not found	Not found
At2NC063630	Homolog	Known_lincRNA_TCONS.00009988.XLOC.007370	Homolog	Homolog	Homolog	Homolog	Homolog	Not found	Not found
At2NC063640	Homolog	Not found	Not found	Not found	Not found	Not found	Not found	Not found	Not found
At2NC063710	Homolog	Known_lincRNA_TCONS.00028995.XLOC.021274	Homolog	Homolog	Homolog	Known_lincRNA_TCONS.00090406.XLOC.018966	Homolog	Homolog	Not found
At2NC063800	Homolog	Not found	Not found	Not found	Not found	Not found	Not found	Not found	Not found
At2NC063900	Homolog	Not found	Not found	Not found	Not found	Not found	Not found	Not found	Not found
At2NC064130	Known_lincRNA_TCONS.00050901.geneXLOC.033148	Not found	Not found	Not found	Not found	Not found	Homolog	Not found	Not found
At2NC064190	Known_Gene_Antisense_ID=934495.v1;Name=934495	Not found	Not found	Not found	Not found	Not found	Not found	Not found	Not found
At2NC064260	Homolog	Not found	Not found	Not found	Not found	Not found	Not found	Not found	Not found
At2NC064310	Known_lincRNA_TCONS.00002673.geneXLOC.001606	Not found	Not found	Not found	Not found	Not found	Not found	Not found	Not found
At2NC064330	Homolog	Homolog	Not found	Not found	Not found	Not found	Not found	Not found	Not found
At2NC064400	Homolog	Homolog	Homolog	Known_Gene_Antisense_ID=gene:Bra000041;assembly_name=IVFCAASv1;biotype=protein_coding;description=AT2G38180	Homolog	Homolog	Homolog	Homolog	Homolog
At2NC064480	Homolog	Homolog	Homolog	Known_lincRNA_TCONS.00000406.XLOC.000291	Homolog	Homolog	Homolog	Not found	Not found
At2NC064490	Homolog	Homolog	Homolog	Known_Gene_Antisense_ID=gene:Bra017120;assembly_name=IVFCAASv1;biotype=protein_coding;description=AT2G38390	Homolog	Homolog	Homolog	Not found	Not found
At2NC064550	Known_Gene_Sense_Known_lincRNA_ID=934520.v1;Name=934520	Homolog	Homolog	Known_Gene_Antisense_ID=CDS:Bra000044.1-P;Parent=transcript:Bra000044.1;assembly_name=IVFCAASv1	Homolog	Homolog	Homolog	Not found	Not found
At2NC064560	Known_lincRNA_TCONS.00008579.geneXLOC.005449	Not found	Homolog	Homolog	Homolog	Known_lincRNA_TCONS.00102905.XLOC.021642	Homolog	Not found	Not found
At2NC064620	Homolog	Homolog	Homolog	Not found	Not found	Known_Gene_Antisense_Known_lincRNA_ID=Tp4g20500.1.1	Not found	Not found	Not found
At2NC064630	Homolog	Not found	Not found	Not found	Not found	Not found	Not found	Not found	Not found
At2NC064850	Homolog	Not found	Not found	Not found	Not found	Not found	Not found	Not found	Not found
At2NC064870	Known_lincRNA_TCONS.00039297.geneXLOC.025500	Known_lincRNA_TCONS.00028942.XLOC.021221	Not found	Not found	Not found	Not found	Not found	Not found	Not found
At2NC064880	Known_lincRNA_TCONS.00052024.geneXLOC.034110	Known_lincRNA_TCONS.00011962.XLOC.008826	Homolog	Not found	Not found	Homolog	Homolog	Not found	Not found
At2NC064930	Known_lincRNA_TCONS.00031654.geneXLOC.020635	Homolog	Not found	Homolog	Homolog	Homolog	Homolog	Not found	Not found
At2NC064940	Known_lincRNA_TCONS.00050713.geneXLOC.032966	Not found	Homolog	Not found	Not found	Not found	Not found	Not found	Not found
At2NC065210	Homolog	Homolog	Homolog	Not found	Not found	Not found	Not found	Not found	Not found
At2NC065250	Known_lincRNA_TCONS.00007338.geneXLOC.004621	Not found	Homolog	Homolog	Homolog	Known_lincRNA_TCONS.00013314.XLOC.002704	Homolog	Homolog	Not found
At2NC065260	Known_lincRNA_TCONS.00007338.geneXLOC.004621	Not found	Homolog	Homolog	Homolog	Homolog	Homolog	Not found	Not found
At2NC065520	Homolog	Homolog	Not found	Not found	Not found	Not found	Not found	Not found	Not found
At2NC065640	Known_lincRNA_TCONS.00005725.geneXLOC.003595	Homolog	Not found	Not found	Homolog	Known_lincRNA_TCONS.00082135.XLOC.017281	Not found	Not found	Not found
At2NC065690	Homolog	Homolog	Not found	Not found	Not found	Known_lincRNA_TCONS.00060869.XLOC.012788	Not found	Not found	Not found
At2NC065760	Homolog	Not found	Not found	Not found	Not found	Not found	Not found	Not found	Not found
At2NC065820	Known_lincRNA_TCONS.00034270.geneXLOC.022257	Not found	Not found	Not found	Not found	Not found	Not found	Not found	Not found
At2NC065870	Known_lincRNA_TCONS.00026157.geneXLOC.017055	Known_lincRNA_TCONS.00019555.XLOC.014395	Homolog	Homolog	Homolog	Homolog	Homolog	Homolog	Homolog
At2NC065970	Known_lincRNA_TCONS.00018032.geneXLOC.011625	Not found	Not found	Not found	Not found	Not found	Not found	Not found	Not found
At2NC065980	Known_lincRNA_TCONS.00032123.geneXLOC.020956	Not found	Not found	Not found	Not found	Not found	Not found	Not found	Not found
At2NC065990	Known_lincRNA_TCONS.00032123.geneXLOC.020956	Not found	Not found	Not found	Not found	Not found	Not found	Not found	Not found
At2NC066200	Known_Gene_Antisense_ID=934692.v1;Name=934692	Known_Gene_Antisense_ID=Carubv10024794m.g.v1.0;Name=Carubv10024794m.g	Not found	Not found	Not found	Not found	Known_Gene_Antisense_ID=Thhalv10002957m.g.v1.0;Name=Thhalv10002957m.g	Not found	Not found
At2NC066220	Homolog	Not found	Not found	Not found	Not found	Not found	Not found	Not found	Not found
At2NC066230	Homolog	Not found	Not found	Not found	Not found	Homolog	Homolog	Not found	Not found
At2NC066430	Homolog	Not found	Not found	Not found	Homolog	Known_Gene_Sense_ID=Tp4g21780.1.1	Homolog	Not found	Not found
At2NC066460	Homolog	Homolog	Homolog	Known_Gene_Antisense_ID=gene:Bra017049;assembly_name=IVFCAASv1;biotype=protein_coding;description=AT2G39810	Homolog	Known_lincRNA_TCONS.00092639.XLOC.019474	Homolog	Not found	Not found
At2NC066640	Homolog	Homolog	Homolog	Not found	Not found	Not found	Homolog	Not found	Not found
At2NC066650	Homolog	Not found	Homolog	Not found	Not found	Not found	Homolog	Not found	Not found
At2NC066660	Homolog	Not found	Not found	Not found	Not found	Not found	Not found	Not found	Not found
At2NC066670	Homolog	Homolog	Homolog	Homolog	Homolog	Not found	Homolog	Homolog	Not found
At2NC066680	Known_lincRNA_TCONS.00031334.geneXLOC.020417	Homolog	Homolog	Homolog	Homolog	Not found	Homolog	Not found	Not found
At2NC066690	Known_lincRNA_TCONS.00031334.geneXLOC.020417	Homolog	Homolog	Not found	Not found	Not found	Not found	Not found	Not found
At2NC067010	Homolog	Not found	Not found	Not found	Not found	Not found	Not found	Not found	Not found
At2NC067150	Known_lincRNA_TCONS.00013627.geneXLOC.008793	Homolog	Not found	Not found	Not found	Not found	Not found	Not found	Not found
At2NC067160	Homolog	Known_lincRNA_TCONS.00023761.XLOC.017502	Not found	Known_Gene_Antisense_Known_lincRNA_ID=gene:Bra017022;assembly_name=IVFCAASv1;biotype=protein_coding;description=AT2G40250	Not found	Homolog	Homolog	Not found	Not found
At2NC067180	Known_lincRNA_TCONS.00031724.geneXLOC.020705	Not found	Not found	Homolog	Not found	Homolog	Not found	Not found	Not found
At2NC067320	Known_lincRNA_TCONS.00050748.geneXLOC.033001	Not found	Not found	Not found	Not found	Homolog	Not found	Not found	Not found
At2NC067450	Homolog	Not found	Not found	Homolog	Not found	Known_Gene_Antisense_ID=Tp4g22480.1.1	Not found	Not found	Not found
At2NC067600	Homolog	Not found	Not found	Homolog	Homolog	Not found	Not found	Not found	Not found
At2NC067660	Known_lincRNA_TCONS.00003286.geneXLOC.002036	Not found	Homolog	Homolog	Homolog	Known_lincRNA_TCONS.00075877.XLOC.015932	Homolog	Not found	Not found
At2NC067670	Known_lincRNA_TCONS.00003286.geneXLOC.002036	Not found	Homolog	Homolog	Homolog	Known_lincRNA_TCONS.00075877.XLOC.015932	Homolog	Not found	Not found
At2NC067700	Homolog	Homolog	Not found	Not found	Not found	Not found	Not found	Not found	Not found
At2NC067840	Homolog	Not found	Not found	Not found	Not found	Not found	Not found	Not found	Not found
At2NC067850	Not found	Homolog	Not found	Not found	Not found	Homolog	Homolog	Not found	Not found
At2NC067860	Homolog	Homolog	Homolog	Known_lincRNA_TCONS.00000245.XLOC.000174	Homolog	Known_lincRNA_TCONS.00057481.XLOC.012083	Homolog	Not found	Not found
At2NC068000	Homolog	Not found	Not found	Not found	Not found	Not found	Not found	Not found	Not found
At2NC068060	Homolog	Homolog	Not found	Not found	Not found	Not found	Homolog	Not found	Not found
At2NC068420	Known_lincRNA_TCONS.00015955.geneXLOC.010267	Not found	Not found	Not found	Not found	Not found	Not found	Not found	Not found
At2NC068430	Known_lincRNA_TCONS.00032299.geneXLOC.021058	Known_Gene_Antisense_Known_lincRNA_ID=Carubv10016491m.g.v1.0;Name=Carubv10016491m.g	Not found	Not found	Not found	Not found	Not found	Not found	Not found
At2NC068450	Known_lincRNA_TCONS.00018160.geneXLOC.011706	Known_lincRNA_TCONS.00034022.XLOC.025003	Not found	Not found	Not found	Not found	Not found	Not found	Not found
At2NC068460	Known_lincRNA_TCONS.00018160.geneXLOC.011706	Known_lincRNA_TCONS.00038011.XLOC.027978	Not found	Not found	Not found	Not found	Not found	Not found	Not found
At2NC068581	Known_Gene_Sense_ID=934882.v1;Name=934882	Known_Gene_Sense_ID=Carubv10024566m.g.v1.0;Name=Carubv10024566m.g	Not found	Not found	Not found	Not found	Not found	Not found	Not found
At2NC068730	Known_lincRNA_TCONS.00008589.geneXLOC.005459	Known_lincRNA_TCONS.00005928.XLOC.004309	Homolog	Homolog	Homolog	Homolog	Homolog	Homolog	Not found
At2NC068830	Homolog	Not found	Not found	Not found	Not found	Not found	Not found	Not found	Not found
At2NC069030	Known_lincRNA_TCONS.00038597.geneXLOC.025050	Not found	Not found	Not found	Not found	Not found	Not found	Not found	Not found
At2NC069120	Known_lincRNA_TCONS.00008579.geneXLOC.005449	Known_Gene_Antisense_Known_lincRNA_ID=Carubv10023213m.g.v1.0;Name=Carubv10023213m.g	Homolog	Homolog	Homolog	Known_Gene_Antisense_ID=Tp4g23400.1.1	Homolog	Not found	Not found
At2NC069150	Known_Gene_Sense_ID=482783.v1;Name=482783	Known_Gene_Sense_ID=Carubv10023673m.g.v1.0;Name=Carubv10023673m.g	Not found	Not found	Not found	Not found	Not found	Not found	Not found
At2NC069180	Known_lincRNA_TCONS.00038504.geneXLOC.024957	Known_lincRNA_TCONS.00017453.XLOC.012845	Homolog	Known_lincRNA_TCONS.00001259.XLOC.000936	Homolog	Known_lincRNA_TCONS.00013334.XLOC.002724	Homolog	Not found	Not found
At2NC069200	Homolog	Known_lincRNA_TCONS.00012452.XLOC.009212	Homolog	Not found	Not found	Homolog	Homolog	Not found	Not found
At2NC069210	Known_lincRNA_TCONS.00031669.geneXLOC.020650	Not found	Not found	Not found	Not found	Not found	Not found	Not found	Not found
At2NC069440	Known_lincRNA_TCONS.00000561.geneXLOC.000314	Not found	Not found	Known_Gene_Antisense_ID=gene:Bra000225;assembly_name=IVFCAASv1;biotype=protein_coding;description=AT2G41330	Not found	Homolog	Homolog	Not found	Not found
At2NC069470	Homolog	Homolog	Not found	Not found	Not found	Homolog	Not found	Not found	Not found
At2NC069500	Homolog	Known_Gene_Antisense_ID=Carubv10025323m.g.v1.0;Name=Carubv10025323m.g	Homolog	Homolog	Homolog	Known_Gene_Sense_ID=Tp1g36670.1.1	Homolog	Homolog	Homolog
At2NC069590	Known_lincRNA_TCONS.00050788.geneXLOC.033041	Homolog	Homolog	Known_Gene_Sense_ID=gene:Bra016918;assembly_name=IVFCAASv1;biotype=protein_coding;description=AT2G41440	Homolog	Homolog	Homolog	Homolog	Not found
At2NC069600	Homolog	Homolog	Homolog	Homolog	Homolog	Homolog	Homolog	Not found	Not found
At2NC069660	Homolog	Homolog	Not found	Known_Gene_Sense_Known_lincRNA_ID=gene:Bra016914;assembly_name=IVFCAASv1;biotype=protein_coding;description=AT2G41835	Homolog	Not found	Homolog	Not found	Not found
At2NC069670	Known_lincRNA_TCONS.00048440.geneXLOC.031420	Known_lincRNA_TCONS.00031532.XLOC.023141	Homolog	Known_lincRNA_TCONS.00000981.XLOC.000727	Homolog	Not found	Not found	Not found	Not found
At2NC069690	Homolog	Homolog	Not found	Not found	Not found	Not found	Not found	Not found	Not found
At2NC069700	Known_lincRNA_TCONS.00034809.geneXLOC.022626	Known_Gene_Antisense_ID=Carubv10024454m.g.v1.0;Name=Carubv10024454m.g	Homolog	Not found	Not found	Homolog	Homolog	Not found	Not found
At2NC069790	Homolog	Not found	Not found	Not found	Not found	Not found	Not found	Not found	Not found
At2NC069880	Known_lincRNA_TCONS.00039600.geneXLOC.025666	Known_lincRNA_TCONS.00028950.XLOC.021229	Homolog	Known_lincRNA_TCONS.00000212.XLOC.000150	Homolog	Homolog	Homolog	Homolog	Not found
At2NC069890	Known_lincRNA_TCONS.00041432.geneXLOC.026817	Known_lincRNA_TCONS.00019562.XLOC.014402	Homolog	Known_Gene_Sense_ID=gene:Bra000234;assembly_name=IVFCAASv1;biotype=protein_coding;description=AT2G41680	Homolog	Homolog	Homolog	Homolog	Not found
At2NC070110	Homolog	Not found	Not found	Not found	Not found	Not found	Not found	Not found	Not found
At2NC070140	Homolog	Not found	Not found	Not found	Not found	Not found	Homolog	Not found	Not found
At2NC070160	Known_Gene_Antisense_ID=483244.v1;Name=483244	Not found	Not found	Not found	Not found	Not found	Not found	Not found	Not found
At2NC070400	Known_lincRNA_TCONS.00045306.geneXLOC.029348	Known_lincRNA_TCONS.00028981.XLOC.021260	Not found	Not found	Not found	Not found	Not found	Not found	Not found
At2NC070440	Homolog	Not found	Not found	Not found	Not found	Not found	Not found	Not found	Not found
At2NC070460	Homolog	Known_lincRNA_TCONS.00038166.XLOC.028131	Homolog	Homolog	Not found	Homolog	Homolog	Not found	Not found
At2NC070580	Homolog	Homolog	Homolog	Known_lincRNA_TCONS.00000325.XLOC.000245	Homolog	Known_lincRNA_TCONS.00075872.XLOC.015927	Homolog	Homolog	Homolog
At2NC070710	Known_lincRNA_TCONS.00038479.geneXLOC.024932	Not found	Homolog	Not found	Not found	Not found	Not found	Not found	Not found
At2NC070780	Homolog	Not found	Not found	Not found	Not found	Not found	Not found	Not found	Not found
At2NC070950	Homolog	Not found	Not found	Not found	Not found	Not found	Not found	Not found	Not found
At2NC070960	Homolog	Known_lincRNA_TCONS.00038151.XLOC.028118	Homolog	Known_Gene_Sense_ID=CDS:Bra016863.1-P;Parent=transcript:Bra016863.1;assembly_name=IVFCAASv1	Not found	Known_lincRNA_TCONS.00011693.XLOC.002365	Homolog	Not found	Not found
At2NC070961	Homolog	Homolog	Homolog	Known_Gene_Sense_ID=CDS:Bra016863.1-P;Parent=transcript:Bra016863.1;assembly_name=IVFCAASv1	Not found	Known_lincRNA_TCONS.00011693.XLOC.002365	Homolog	Not found	Not found
At2NC071130	Homolog	Known_lincRNA_TCONS.00007025.XLOC.005166	Homolog	Known_Gene_Sense_ID=CDS:Bra016856.1-P;Parent=transcript:Bra016856.1;assembly_name=IVFCAASv1	Homolog	Known_lincRNA_TCONS.00048244.XLOC.010134	Homolog	Not found	Not found
At2NC071150	Known_lincRNA_TCONS.00020192.geneXLOC.013089	Known_lincRNA_TCONS.00004160.XLOC.002988	Homolog	Homolog	Homolog	Known_lincRNA_TCONS.00026734.XLOC.005458	Homolog	Homolog	Homolog
At2NC071440	Homolog	Not found	Not found	Not found	Not found	Not found	Not found	Not found	Not found
At2NC071450	Known_lincRNA_TCONS.00040011.geneXLOC.025916	Not found	Homolog	Not found	Not found	Homolog	Homolog	Homolog	Not found
At2NC071510	Known_lincRNA_TCONS.00020793.geneXLOC.013552	Homolog	Homolog	Not found	Not found	Not found	Not found	Not found	Not found
At2NC071520	Known_lincRNA_TCONS.00008577.geneXLOC.005447	Known_lincRNA_TCONS.00009997.XLOC.007379	Homolog	Known_Gene_Sense_ID=gene:Bra000277;assembly_name=IVFCAASv1;biotype=protein_coding;description=AT2G42880	Not found	Known_lincRNA_TCONS.00030951.XLOC.006377	Homolog	Not found	Not found
At2NC071750	Homolog	Not found	Homolog	Not found	Not found	Not found	Not found	Not found	Not found
At2NC071800	Homolog	Not found	Not found	Not found	Not found	Not found	Not found	Not found	Not found
At2NC071890	Homolog	Known_lincRNA_TCONS.00005980.XLOC.004361	Homolog	Known_lincRNA_TCONS.00000292.XLOC.000221	Homolog	Known_lincRNA_TCONS.00048246.XLOC.010136	Homolog	Not found	Not found
At2NC071940	Known_lincRNA_TCONS.00013546.geneXLOC.008712	Known_lincRNA_TCONS.00020023.XLOC.014744	Homolog	Known_Gene_Antisense_Known_lincRNA_ID=CDS:Bra037730.1-P;Parent=transcript:Bra037730.1;assembly_name=IVFCAASv1	Homolog	Homolog	Homolog	Not found	Not found
At2NC072090	Homolog	Known_Gene_Sense_ID=Carubv10023683m.g.v1.0;Name=Carubv10023683m.g	Not found	Known_Gene_Sense_ID=gene:Bra037712;assembly_name=IVFCAASv1;biotype=protein_coding;description=AT2G43490	Homolog	Known_Gene_Sense_ID=Tp4g25270.1.1	Not found	Not found	Not found
At2NC072140	Homolog	Homolog	Not found	Not found	Homolog	Not found	Not found	Not found	Not found
At2NC072260	Homolog	Known_Gene_Sense_Known_lincRNA_ID=Carubv10022934m.g.v1.0;Name=Carubv10022934m.g	Not found	Homolog	Not found	Known_Gene_Sense_ID=Tp4g23770.1.1	Known_Gene_Sense_ID=Thhalv10016457m.g.v1.0;Name=Thhalv10016457m.g	Not found	Not found
At2NC072300	Homolog	Not found	Not found	Not found	Not found	Not found	Not found	Not found	Not found
At2NC072320	Known_lincRNA_TCONS.00038893.geneXLOC.025254	Not found	Homolog	Not found	Not found	Homolog	Homolog	Not found	Not found
At2NC072330	Homolog	Homolog	Not found	Known_lincRNA_TCONS.00000564.XLOC.000422	Homolog	Homolog	Homolog	Not found	Not found
At2NC072450	Known_Gene_Sense_ID=483403.v1;Name=483403	Not found	Not found	Not found	Not found	Not found	Not found	Not found	Not found
At2NC072490	Known_Gene_Antisense_ID=902358.v1;Name=902358	Not found	Not found	Not found	Not found	Not found	Not found	Not found	Not found
At2NC072570	Homolog	Homolog	Homolog	Not found	Not found	Not found	Not found	Not found	Not found
At2NC072610	Known_Gene_Antisense_Known_lincRNA_ID=952534.v1;Name=952534	Not found	Not found	Not found	Not found	Not found	Not found	Not found	Not found
At2NC072730	Homolog	Not found	Not found	Not found	Not found	Not found	Not found	Not found	Not found
At2NC072880	Known_lincRNA_TCONS.00038630.geneXLOC.025083	Not found	Not found	Known_Gene_Antisense_Known_lincRNA_ID=gene:Bra037648;assembly_name=IVFCAASv1;biotype=protein_coding;description=AT5G24550	Homolog	Homolog	Homolog	Not found	Not found
At2NC073200	Known_lincRNA_TCONS.00008616.geneXLOC.005486	Not found	Not found	Not found	Not found	Not found	Not found	Not found	Not found
At2NC073380	Known_Gene_Antisense_ID=321615.v1;Name=321615	Known_Gene_Antisense_Known_lincRNA_ID=Carubv10022885m.g.v1.0;Name=Carubv10022885m.g	Not found	Known_Gene_Sense_ID=gene:Bra017330;assembly_name=IVFCAASv1;biotype=protein_coding;description=AT2G35210	Not found	Known_Gene_Antisense_ID=Tp4g17040.1.1	Known_Gene_Antisense_ID=Thhalv10007103m.g.v1.0;Name=Thhalv10007103m.g	Not found	Not found
At2NC073430	Known_lincRNA_TCONS.00013554.geneXLOC.008720	Homolog	Homolog	Homolog	Homolog	Not found	Homolog	Not found	Not found
At2NC073640	Known_lincRNA_TCONS.00031654.geneXLOC.020635	Not found	Homolog	Not found	Not found	Not found	Not found	Not found	Not found
At2NC073710	Known_lincRNA_TCONS.00031702.geneXLOC.020683	Not found	Not found	Not found	Not found	Homolog	Not found	Not found	Not found
At2NC073780	Known_lincRNA_TCONS.00019946.geneXLOC.012916	Homolog	Not found	Not found	Not found	Not found	Not found	Not found	Not found
At2NC073800	Homolog	Homolog	Homolog	Known_lincRNA_TCONS.00000242.XLOC.000171	Homolog	Homolog	Homolog	Homolog	Not found
At2NC073840	Known_lincRNA_TCONS.00031665.geneXLOC.020646	Homolog	Not found	Homolog	Homolog	Not found	Homolog	Not found	Not found
At2NC073880	Homolog	Not found	Not found	Not found	Not found	Not found	Not found	Not found	Not found
At2NC073930	Known_Gene_Sense_ID=940133.v1;Name=940133	Known_Gene_Antisense_ID=Carubv10006946m.g.v1.0;Name=Carubv10006946m.g	Not found	Homolog	Not found	Known_Gene_Sense_ID=Tp6g36200.1.CDS.3	Known_Gene_Sense_ID=Thhalv10012568m.g.v1.0;Name=Thhalv10012568m.g	Not found	Not found
At2NC073940	Known_Gene_Antisense_Known_lincRNA_ID=349833.v1;Name=349833	Known_Gene_Sense_ID=Carubv10003499m.g.v1.0;Name=Carubv10003499m.g	Not found	Known_Gene_Sense_Known_lincRNA_ID=gene:Bra029824;assembly_name=IVFCAASv1;biotype=protein_coding;description=AT3G10220	Not found	Known_Gene_Sense_ID=Tp6g36200.1.CDS.1	Known_Gene_Sense_ID=Thhalv10012568m.g.v1.0;Name=Thhalv10012568m.g	Not found	Not found
At2NC073980	Known_Gene_Antisense_ID=483906.v1;Name=483906	Known_Gene_Antisense_ID=Carubv10022645m.v1.0.CDS.6;Parent=Carubv10022645m.v1.0;pacid=20902408	Not found	Not found	Not found	Not found	Known_Gene_Antisense_ID=Thhalv10024413m.g.v1.0;Name=Thhalv10024413m.g	Not found	Not found
At2NC073990	Known_Gene_Antisense_ID=346362.v1;Name=346362	Known_Gene_Antisense_ID=Carubv10024041m.g.v1.0;Name=Carubv10024041m.g	Not found	Homolog	Not found	Known_Gene_Sense_ID=Tp4g27550.1.1_ID=Tp4g27540.1.1	Known_Gene_Sense_ID=Thhalv10001611m.g.v1.0;Name=Thhalv10001611m.g_ID=Thhalv10001408m.g.v1.0;Name=Thhalv10001408m.g	Not found	Not found
At2NC074020	Known_Gene_Sense_ID=346360.v1;Name=346360	Known_Gene_Sense_Known_lincRNA_ID=Carubv10023415m.g.v1.0;Name=Carubv10023415m.g	Not found	Known_Gene_Antisense_ID=gene:Bra000393;assembly_name=IVFCAASv1;biotype=protein_coding;description=AT2G45660	Homolog	Known_Gene_Sense_ID=Tp3g31160.1.1	Known_Gene_Sense_ID=Thhalv10001611m.g.v1.0;Name=Thhalv10001611m.g_ID=Thhalv10001408m.g.v1.0;Name=Thhalv10001408m.g	Not found	Not found
At2NC074100	Known_lincRNA_TCONS.00045306.geneXLOC.029348	Not found	Homolog	Homolog	Homolog	Known_Gene_Antisense_Known_lincRNA_ID=Tp4g26990.1.1	Homolog	Not found	Not found
At2NC074110	Homolog	Not found	Homolog	Not found	Not found	Known_Gene_Antisense_ID=Tp4g26990.1.1	Not found	Not found	Not found
At2NC074130	Known_Gene_Antisense_ID=935443.v1;Name=935443	Not found	Not found	Not found	Not found	Not found	Not found	Not found	Not found
At2NC074300	Known_lincRNA_TCONS.00026039.geneXLOC.016937	Not found	Not found	Not found	Not found	Not found	Not found	Not found	Not found
At2NC074310	Known_lincRNA_TCONS.00013609.geneXLOC.008775	Known_lincRNA_TCONS.00010222.XLOC.007589	Homolog	Homolog	Homolog	Homolog	Homolog	Homolog	Not found
At2NC074320	Known_lincRNA_TCONS.00043274.geneXLOC.027989	Known_lincRNA_TCONS.00012068.XLOC.008916	Not found	Not found	Not found	Not found	Not found	Not found	Not found
At2NC074360	Homolog	Not found	Homolog	Homolog	Homolog	Homolog	Homolog	Not found	Not found
At2NC074370	Known_lincRNA_TCONS.00013611.geneXLOC.008777	Not found	Homolog	Not found	Not found	Homolog	Homolog	Not found	Not found
At2NC074380	Known_lincRNA_TCONS.00013546.geneXLOC.008712	Homolog	Homolog	Homolog	Homolog	Known_lincRNA_TCONS.00043306.XLOC.009065	Homolog	Not found	Not found
At2NC074440	Not found	Not found	Not found	Known_Gene_Sense_Known_lincRNA_ID=gene:Bra039327;assembly_name=IVFCAASv1;biotype=protein_coding;description=AT2G45550	Homolog	Known_lincRNA_TCONS.00007752.XLOC.001575	Homolog	Not found	Not found
At2NC074450	Homolog	Not found	Not found	Homolog	Homolog	Known_lincRNA_TCONS.00102905.XLOC.021642	Homolog	Not found	Not found
At2NC074620	Homolog	Homolog	Homolog	Known_Gene_Sense_ID=CDS:Bra039323.1-P;Parent=transcript:Bra039323.1;assembly_name=IVFCAASv1	Homolog	Homolog	Homolog	Not found	Not found
At2NC074630	Known_lincRNA_TCONS.00050686.geneXLOC.032939	Known_lincRNA_TCONS.00011555.XLOC.008525	Homolog	Homolog	Homolog	Known_lincRNA_TCONS.00016145.XLOC.003315	Homolog	Not found	Not found
At2NC074680	Known_lincRNA_TCONS.00015943.geneXLOC.010257	Homolog	Not found	Not found	Not found	Not found	Not found	Not found	Not found
At2NC074681	Known_lincRNA_TCONS.00000560.geneXLOC.000314	Homolog	Not found	Not found	Not found	Known_lincRNA_TCONS.00047386.XLOC.009944	Not found	Not found	Not found
At2NC074910	Known_lincRNA_TCONS.00043636.geneXLOC.028205	Homolog	Not found	Known_Gene_Antisense_ID=gene:Bra016238;assembly_name=IVFCAASv1;biotype=protein_coding;description=AT1G24180	Not found	Not found	Not found	Not found	Not found
At2NC074940	Homolog	Homolog	Homolog	Homolog	Homolog	Homolog	Homolog	Not found	Not found
At2NC074970	Known_lincRNA_TCONS.00013552.geneXLOC.008718	Known_lincRNA_TCONS.00009912.XLOC.007303	Homolog	Homolog	Homolog	Homolog	Homolog	Homolog	Not found
At2NC074980	Known_lincRNA_TCONS.00013552.geneXLOC.008718	Known_lincRNA_TCONS.00033402.XLOC.024525	Homolog	Homolog	Homolog	Homolog	Homolog	Homolog	Not found
At2NC074990	Homolog	Homolog	Homolog	Homolog	Homolog	Known_lincRNA_TCONS.00069873.XLOC.014685	Homolog	Homolog	Not found
At2NC074991	Homolog	Homolog	Homolog	Homolog	Homolog	Known_lincRNA_TCONS.00069873.XLOC.014685	Homolog	Homolog	Not found
At2NC075130	Known_lincRNA_TCONS.00052389.geneXLOC.034374	Known_lincRNA_TCONS.00019482.XLOC.014322	Homolog	Not found	Not found	Homolog	Known_Gene_Sense_ID=Thhalv10001277m.v1.0.five_prime_UTR.1;Parent=Thhalv10001277m.v1.0;pacid=20189052	Not found	Not found
At2NC075140	Known_lincRNA_TCONS.00052389.geneXLOC.034374	Homolog	Homolog	Not found	Not found	Homolog	Known_Gene_Sense_ID=Thhalv10001277m.v1.0.five_prime_UTR.1;Parent=Thhalv10001277m.v1.0;pacid=20189052	Not found	Not found
At2NC075360	Homolog	Not found	Homolog	Known_Gene_Sense_ID=CDS:Bra039293.1-P;Parent=transcript:Bra039293.1;assembly_name=IVFCAASv1	Not found	Not found	Not found	Not found	Not found
At2NC075380	Homolog	Known_Gene_Sense_ID=Carubv10024889m.g.v1.0;Name=Carubv10024889m.g	Homolog	Not found	Homolog	Homolog	Homolog	Homolog	Not found
At2NC075510	Known_Gene_Sense_ID=935536.v1;Name=935536	Not found	Not found	Not found	Not found	Not found	Not found	Not found	Not found
At2NC075530	Known_lincRNA_TCONS.00013530.geneXLOC.008696	Not found	Not found	Not found	Not found	Not found	Not found	Not found	Not found
At2NC075531	Known_lincRNA_TCONS.00013530.geneXLOC.008696	Not found	Not found	Not found	Not found	Not found	Not found	Not found	Not found
At2NC075540	Homolog	Not found	Not found	Not found	Not found	Not found	Homolog	Not found	Not found
At2NC075580	Known_lincRNA_TCONS.00026023.geneXLOC.016921	Homolog	Not found	Not found	Not found	Not found	Not found	Not found	Not found
At2NC075680	Known_lincRNA_TCONS.00013868.geneXLOC.008949	Not found	Homolog	Not found	Not found	Not found	Not found	Not found	Not found
At2NC075710	Homolog	Homolog	Homolog	Homolog	Homolog	Homolog	Homolog	Not found	Not found
At2NC075720	Homolog	Not found	Homolog	Homolog	Homolog	Homolog	Not found	Not found	Not found
At2NC076010	Known_lincRNA_TCONS.00020896.geneXLOC.013621	Homolog	Homolog	Homolog	Not found	Known_lincRNA_TCONS.00089382.XLOC.018748	Not found	Not found	Not found
At2NC076030	Known_lincRNA_TCONS.00045260.geneXLOC.029302	Not found	Not found	Not found	Not found	Not found	Not found	Not found	Not found
At2NC076080	Known_lincRNA_TCONS.00045294.geneXLOC.029336	Homolog	Homolog	Homolog	Not found	Not found	Not found	Not found	Not found
At2NC076100	Homolog	Homolog	Not found	Known_lincRNA_TCONS.00000834.XLOC.000614	Homolog	Homolog	Homolog	Not found	Not found
At2NC076101	Not found	Homolog	Not found	Not found_TCONS.00000834.XLOC.000614	Homolog	Not found	Not found	Not found	Not found
At2NC076290	Known_Gene_Antisense_ID=936601.v1;Name=936601	Known_Gene_Antisense_ID=Carubv10025664m.g.v1.0;Name=Carubv10025664m.g	Not found	Not found	Not found	Not found	Known_Gene_Antisense_ID=Thhalv10009727m.g.v1.0;Name=Thhalv10009727m.g	Not found	Not found
At2NC076360	Known_lincRNA_TCONS.00013973.geneXLOC.009022	Not found	Homolog	Not found	Not found	Homolog	Homolog	Not found	Not found
At2NC076370	Homolog	Not found	Homolog	Not found	Not found	Not found	Not found	Not found	Not found
At2NC076410	Known_lincRNA_TCONS.00045306.geneXLOC.029348	Not found	Not found	Not found	Not found	Not found	Not found	Not found	Not found
At2NC076580	Homolog	Not found	Homolog	Known_lincRNA_TCONS.00001134.XLOC.000844	Homolog	Homolog	Not found	Not found	Not found
At2NC076600	Known_lincRNA_TCONS.00038461.geneXLOC.024914	Homolog	Not found	Not found	Not found	Not found	Homolog	Not found	Not found
At2NC076630	Known_Gene_Sense_Known_lincRNA_ID=470427.v1;Name=470427	Not found	Not found	Not found	Not found	Not found	Not found	Not found	Not found
At2NC076680	Not found	Known_lincRNA_TCONS.00018076.XLOC.013312	Not found	Not found	Not found	Not found	Not found	Not found	Not found
At2NC076720	Homolog	Not found	Not found	Not found	Not found	Known_Gene_Sense_ID=Tp4g28740.1.1	Not found	Not found	Not found
At2NC076800	Known_lincRNA_TCONS.00042330.geneXLOC.027379	Known_lincRNA_TCONS.00015088.XLOC.011088	Not found	Known_lincRNA_TCONS.00001398.XLOC.001051	Homolog	Not found	Homolog	Not found	Not found
At2NC076830	Homolog	Not found	Not found	Homolog	Homolog	Homolog	Homolog	Not found	Not found
At2NC076970	Known_lincRNA_TCONS.00026040.geneXLOC.016938	Known_lincRNA_TCONS.00006451.XLOC.004737	Homolog	Homolog	Homolog	Known_lincRNA_TCONS.00038289.XLOC.007894	Homolog	Not found	Not found
At2NC077040	Homolog	Not found	Homolog	Known_lincRNA_TCONS.00001284.XLOC.000956	Homolog	Not found	Homolog	Not found	Not found
At2NC077090	Homolog	Not found	Not found	Homolog	Homolog	Known_Gene_Sense_ID=Tp4g28980.1.1	Not found	Not found	Not found
At2NC077130	Homolog	Not found	Not found	Not found	Not found	Not found	Not found	Not found	Not found
At2NC077140	Known_lincRNA_TCONS.00008579.geneXLOC.005449	Homolog	Homolog	Homolog	Homolog	Homolog	Homolog	Not found	Not found
At2NC077190	Known_lincRNA_TCONS.00018318.geneXLOC.011801	Not found	Not found	Not found	Not found	Not found	Not found	Not found	Not found
At2NC077200	Homolog	Not found	Not found	Not found	Not found	Not found	Not found	Not found	Not found
At2NC077390	Homolog	Homolog	Homolog	Known_lincRNA_TCONS.00001283.XLOC.000955	Homolog	Homolog	Homolog	Homolog	Not found
At2NC077410	Known_lincRNA_TCONS.00052226.geneXLOC.034261	Not found	Not found	Not found	Not found	Not found	Not found	Not found	Not found
At2NC077470	Known_Gene_Antisense_ID=322371.v1.107.CDS.1;Parent=322371.v1.107;pacid=16040230	Not found	Not found	Known_lincRNA_TCONS.00000675.XLOC.000492	Not found	Not found	Known_Gene_Antisense_ID=Thhalv10001346m.v1.0.CDS.1;Parent=Thhalv10001346m.v1.0;pacid=20189090	Not found	Not found
At2NC077540	Homolog	Not found	Not found	Known_lincRNA_TCONS.00000867.XLOC.000640	Not found	Not found	Not found	Not found	Not found
At2NC077620	Homolog	Not found	Not found	Not found	Not found	Not found	Not found	Not found	Not found
At2NC077770	Known_lincRNA_TCONS.00026039.geneXLOC.016937	Not found	Not found	Not found	Not found	Known_lincRNA_TCONS.00066752.XLOC.014069	Homolog	Not found	Not found
At2NC077830	Known_lincRNA_TCONS.00045251.geneXLOC.029293	Not found	Not found	Not found	Not found	Not found	Not found	Not found	Not found
At2NC077890	Homolog	Not found	Homolog	Homolog	Not found	Not found	Homolog	Not found	Not found
At2NC077960	Known_lincRNA_TCONS.00051498.geneXLOC.033641	Known_lincRNA_TCONS.00028934.XLOC.021213	Homolog	Homolog	Not found	Homolog	Homolog	Homolog	Not found
At2NC078030	Homolog	Homolog	Homolog	Homolog	Not found	Homolog	Homolog	Homolog	Not found
At2NC078040	Homolog	Not found	Not found	Not found	Not found	Not found	Not found	Not found	Not found
At2NC078130	Known_lincRNA_TCONS.00050816.geneXLOC.033069	Not found	Not found	Not found	Not found	Not found	Not found	Not found	Not found
At3G06962	Known_Gene_Antisense_ID=903586.v1;Name=903586	Homolog	Homolog	Known_Gene_Sense_Known_lincRNA_ID=gene:Bra039155;assembly_name=IVFCAASv1;biotype=protein_coding;description=AT3G02110	Homolog	Known_Gene_Antisense_ID=Tp3g05920.1.1	Known_Gene_Antisense_ID=Thhalv10022436m.g.v1.0;Name=Thhalv10022436m.g	Homolog	Not found
At3G44765	Known_Gene_Antisense_Known_lincRNA_ID=331550.v1;Name=331550	Not found	Not found	Not found	Not found	Known_lincRNA_TCONS.00038397.XLOC.007924	Not found	Not found	Not found
At3G61198	Known_Gene_Antisense_ID=950051.v1;Name=950051	Homolog	Homolog	Homolog	Homolog	Known_Gene_Antisense_ID=Tp6g07870.1.1	Homolog	Homolog	Homolog
At3NC000090	Known_Gene_Sense_ID=927673.v1;Name=927673	Known_Gene_Sense_ID=Carubv10016144m.g.v1.0;Name=Carubv10016144m.g	Not found	Known_Gene_Antisense_Name=Gypsy-29_BRa-I-int;class=LTR/Gypsy;type=LTRs	Not found	Known_Gene_Antisense_ID=Tp3g24130.1.1	Known_Gene_Sense_ID=Thhalv10015550m.g.v1.0;Name=Thhalv10015550m.g	Not found	Not found
At3NC000240	Known_lincRNA_TCONS.00019330.geneXLOC.012498	Known_lincRNA_TCONS.00000249.XLOC.000158	Not found	Not found	Not found	Not found	Not found	Not found	Not found
At3NC000460	Homolog	Homolog	Not found	Not found	Not found	Not found	Not found	Not found	Not found
At3NC000540	Known_Gene_Antisense_Known_lincRNA_ID=477381.v1;Name=477381	Not found	Not found	Not found	Not found	Not found	Not found	Not found	Not found
At3NC000600	Known_Gene_Antisense_ID=902948.v1;Name=902948	Not found	Not found	Not found	Not found	Not found	Not found	Not found	Not found
At3NC000920	Homolog	Known_Gene_Antisense_ID=Carubv10016185m.g.v1.0;Name=Carubv10016185m.g	Homolog	Known_lincRNA_TCONS.00000131.XLOC.000116	Not found	Known_Gene_Antisense_Known_lincRNA_ID=Tp3g00370.1.1	Not found	Not found	Not found
At3NC001170	Homolog	Known_lincRNA_TCONS.00034001.XLOC.024982	Homolog	Known_Gene_Antisense_Known_lincRNA_ID=CDS:Bra000988.1-P;Parent=transcript:Bra000988.1;assembly_name=IVFCAASv1	Not found	Not found	Not found	Homolog	Not found
At3NC001270	Known_lincRNA_TCONS.00025843.geneXLOC.016801	Known_lincRNA_TCONS.00011555.XLOC.008525	Homolog	Homolog	Not found	Known_Gene_Antisense_Known_lincRNA_ID=Tp3g01180.1.1	Homolog	Not found	Not found
At3NC001310	Known_lincRNA_TCONS.00038471.geneXLOC.024924	Not found	Not found	Not found	Not found	Known_lincRNA_TCONS.00015419.XLOC.003170	Not found	Not found	Not found
At3NC001330	Homolog	Not found	Not found	Known_lincRNA_TCONS.00001294.XLOC.000966	Homolog	Homolog	Homolog	Not found	Not found
At3NC001340	Homolog	Not found	Not found	Not found	Not found	Not found	Homolog	Not found	Not found
At3NC001400	Known_Gene_Antisense_Known_lincRNA_ID=903019.v1;Name=903019	Homolog	Homolog	Known_lincRNA_TCONS.00000775.XLOC.000573	Homolog	Known_Gene_Antisense_ID=Tp3g01310.1.1	Known_Gene_Antisense_ID=Thhalv10021805m.v1.0.CDS.1;Parent=Thhalv10021805m.v1.0;pacid=20183277	Not found	Not found
At3NC001410	Known_Gene_Antisense_Known_lincRNA_ID=903019.v1;Name=903019	Homolog	Homolog	Homolog	Homolog	Known_Gene_Antisense_ID=Tp3g01310.1.1	Known_Gene_Antisense_ID=Thhalv10021805m.v1.0.CDS.1;Parent=Thhalv10021805m.v1.0;pacid=20183277	Not found	Not found
At3NC001450	Homolog	Known_Gene_Sense_Known_lincRNA_ID=Carubv10016491m.g.v1.0;Name=Carubv10016491m.g	Not found	Not found	Not found	Not found	Not found	Not found	Not found
At3NC001560	Homolog	Known_Gene_Sense_ID=Carubv10004017m.v1.0.CDS.7;Parent=Carubv10004017m.v1.0;pacid=20895588	Not found	Known_Gene_Sense_Known_lincRNA_ID=CDS:Bra011570.1-P;Parent=transcript:Bra011570.1;assembly_name=IVFCAASv1	Not found	Known_Gene_Sense_Known_lincRNA_ID=Tp7g32650.1.1	Known_Gene_Sense_ID=Thhalv10024224m.v1.0.CDS.7;Parent=Thhalv10024224m.v1.0;pacid=20195306	Not found	Not found
At3NC001880	Known_lincRNA_TCONS.00045239.geneXLOC.029281	Not found	Not found	Not found	Not found	Not found	Not found	Not found	Not found
At3NC001920	Known_Gene_Sense_Known_lincRNA_ID=927757.v1;Name=927757	Not found	Not found	Not found	Not found	Not found	Not found	Not found	Not found
At3NC002100	Known_lincRNA_TCONS.00013868.geneXLOC.008949	Not found	Not found	Not found	Not found	Not found	Not found	Not found	Not found
At3NC002230	Homolog	Homolog	Not found	Not found	Not found	Not found	Not found	Not found	Not found
At3NC002270	Homolog	Known_Gene_Sense_ID=Carubv10014406m.g.v1.0;Name=Carubv10014406m.g	Not found	Not found	Not found	Not found	Not found	Not found	Not found
At3NC002510	Known_lincRNA_TCONS.00013643.geneXLOC.008809	Not found	Not found	Not found	Not found	Not found	Not found	Not found	Not found
At3NC002900	Known_lincRNA_TCONS.00045241.geneXLOC.029283	Known_lincRNA_TCONS.00028924.XLOC.021203	Not found	Homolog	Homolog	Known_lincRNA_TCONS.00088708.XLOC.018600	Homolog	Homolog	Not found
At3NC003010	Known_lincRNA_TCONS.00052291.geneXLOC.034297	Homolog	Not found	Not found	Not found	Not found	Not found	Not found	Not found
At3NC003011	Known_lincRNA_TCONS.00038581.geneXLOC.025034	Homolog	Not found	Known_Gene_Antisense_ID=gene:Bra025278;assembly_name=IVFCAASv1;biotype=protein_coding;description=AT3G27460	Homolog	Not found	Homolog	Homolog	Not found
At3NC003040	Known_lincRNA_TCONS.00013913.geneXLOC.008981	Known_lincRNA_TCONS.00019669.XLOC.014492	Not found	Not found	Not found	Not found	Not found	Not found	Not found
At3NC003110	Homolog	Not found	Not found	Not found	Not found	Not found	Not found	Not found	Not found
At3NC003150	Homolog	Homolog	Homolog	Homolog	Not found	Homolog	Homolog	Not found	Not found
At3NC003160	Known_Gene_Sense_ID=927893.v1;Name=927893	Not found	Homolog	Homolog	Not found	Not found	Not found	Not found	Not found
At3NC003170	Known_Gene_Sense_ID=927893.v1;Name=927893	Not found	Homolog	Homolog	Not found	Not found	Not found	Not found	Not found
At3NC003320	Homolog	Not found	Not found	Not found	Not found	Not found	Not found	Not found	Not found
At3NC003580	Homolog	Homolog	Not found	Not found	Not found	Not found	Not found	Not found	Not found
At3NC003590	Homolog	Homolog	Homolog	Known_lincRNA_TCONS.00000645.XLOC.000478	Not found	Homolog	Homolog	Not found	Not found
At3NC003730	Homolog	Known_lincRNA_TCONS.00014883.XLOC.010940	Homolog	Homolog	Not found	Homolog	Homolog	Homolog	Homolog
At3NC004010	Known_lincRNA_TCONS.00023314.geneXLOC.015183	Known_Gene_Sense_Known_lincRNA_ID=Carubv10016491m.g.v1.0;Name=Carubv10016491m.g	Not found	Not found	Not found	Not found	Not found	Not found	Not found
At3NC004050	Not found	Not found	Not found	Not found	Not found	Not found	Homolog	Not found	Not found
At3NC004390	Known_Gene_Sense_ID=903036.v1;Name=903036	Not found	Not found	Not found	Not found	Not found	Not found	Not found	Not found
At3NC004410	Homolog	Not found	Not found	Not found	Not found	Known_lincRNA_TCONS.00040255.XLOC.008365	Known_Gene_Antisense_ID=Thhalv10020941m.v1.0;Name=Thhalv10020941m;pacid=20181697;longest=0;Parent=Thhalv10020942m.g.v1.0	Not found	Not found
At3NC004820	Known_lincRNA_TCONS.00020347.geneXLOC.013242	Homolog	Homolog	Homolog	Not found	Homolog	Homolog	Not found	Not found
At3NC005080	Homolog	Not found	Not found	Not found	Not found	Not found	Not found	Not found	Not found
At3NC005090	Known_Gene_Sense_ID=317312.v1;Name=317312	Known_Gene_Sense_ID=Carubv10015843m.v1.0.CDS.4;Parent=Carubv10015843m.v1.0;pacid=20900363	Not found	Known_Gene_Sense_ID=gene:Bra040190;assembly_name=IVFCAASv1;biotype=protein_coding;description=AT3G04490	Not found	Known_Gene_Sense_ID=Tp3g03340.1.CDS.3	Known_Gene_Sense_ID=Thhalv10019943m.v1.0.CDS.4;Parent=Thhalv10019943m.v1.0;pacid=20182543	Homolog	Homolog
At3NC005100	Known_Gene_Sense_ID=477786.v1.107.CDS.17;Parent=477786.v1.107;pacid=16053180	Known_Gene_Sense_ID=Carubv10016153m.v1.0.CDS.17;Parent=Carubv10016153m.v1.0;pacid=20899005	Homolog	Not found	Not found	Known_Gene_Sense_ID=Tp3g03870.1.1	Known_Gene_Sense_ID=Thhalv10022131m.v1.0.CDS.17;Parent=Thhalv10022131m.v1.0;pacid=20183053	Not found	Not found
At3NC005110	Known_Gene_Antisense_ID=477381.v1;Name=477381	Not found	Not found	Not found	Not found	Not found	Not found	Not found	Not found
At3NC005120	Known_Gene_Antisense_Known_lincRNA_ID=349833.v1;Name=349833	Known_Gene_Sense_ID=Carubv10016180m.g.v1.0;Name=Carubv10016180m.g	Not found	Not found	Not found	Known_Gene_Sense_ID=Tp3g02680.1.1	Known_Gene_Sense_ID=Thhalv10020014m.g.v1.0;Name=Thhalv10020014m.g	Not found	Not found
At3NC005170	Known_lincRNA_TCONS.00051466.geneXLOC.033616	Homolog	Not found	Not found	Not found	Not found	Not found	Not found	Not found
At3NC005410	Homolog	Not found	Not found	Not found	Not found	Not found	Not found	Not found	Not found
At3NC005480	Known_Gene_Sense_ID=928115.v1;Name=928115	Not found	Not found	Not found	Not found	Not found	Not found	Not found	Not found
At3NC005630	Known_Gene_Sense_ID=892421.v1.107.CDS.1;Parent=892421.v1.107;pacid=16050759	Known_Gene_Sense_ID=Carubv10004196m.v1.0.CDS.1;Parent=Carubv10004196m.v1.0;pacid=20894125	Not found	Not found	Not found	Not found	Not found	Not found	Not found
At3NC005810	Known_Gene_Sense_Known_lincRNA_ID=928139.v1;Name=928139	Not found	Not found	Not found	Not found	Not found	Not found	Not found	Not found
At3NC005970	Known_lincRNA_TCONS.00034057.geneXLOC.022109	Not found	Not found	Not found	Not found	Not found	Not found	Not found	Not found
At3NC006010	Known_lincRNA_TCONS.00008574.geneXLOC.005444	Known_lincRNA_TCONS.00005924.XLOC.004305	Not found	Known_Gene_Sense_ID=gene:Bra001161;assembly_name=IVFCAASv1;biotype=protein_coding;description=AT1G65850	Not found	Known_Gene_Sense_ID=Tp3g04450.1.1	Homolog	Not found	Not found
At3NC006090	Homolog	Homolog	Homolog	Not found	Not found	Known_Gene_Antisense_ID=Tp3g04540.1.1	Homolog	Not found	Not found
At3NC006190	Homolog	Not found	Not found	Not found	Not found	Not found	Not found	Not found	Not found
At3NC006280	Known_Gene_Antisense_ID=477867.v1;Name=477867	Not found	Not found	Not found	Not found	Not found	Not found	Not found	Not found
At3NC006370	Known_lincRNA_TCONS.00038302.geneXLOC.024824	Not found	Not found	Not found	Not found	Not found	Not found	Not found	Not found
At3NC006420	Homolog	Known_lincRNA_TCONS.00031532.XLOC.023141	Homolog	Known_Gene_Antisense_Known_lincRNA_ID=gene:Bra021341;assembly_name=IVFCAASv1;biotype=protein_coding;logic_name=glean;version=1	Not found	Known_lincRNA_TCONS.00072914.XLOC.015305	Homolog	Not found	Not found
At3NC006430	Homolog	Known_lincRNA_TCONS.00015310.XLOC.011285	Homolog	Known_Gene_Antisense_Known_lincRNA_ID=gene:Bra021341;assembly_name=IVFCAASv1;biotype=protein_coding;logic_name=glean;version=1	Not found	Known_lincRNA_TCONS.00075978.XLOC.015961	Homolog	Not found	Not found
At3NC006490	Known_lincRNA_TCONS.00050720.geneXLOC.032973	Not found	Homolog	Homolog	Not found	Known_Gene_Sense_ID=Tp3g04730.1.1	Homolog	Not found	Not found
At3NC006680	Known_Gene_Antisense_Known_lincRNA_ID=928155.v1;Name=928155	Known_Gene_Antisense_ID=Carubv10015003m.g.v1.0;Name=Carubv10015003m.g	Not found	Not found	Not found	Not found	Not found	Not found	Not found
At3NC006780	Known_lincRNA_TCONS.00031654.geneXLOC.020635	Homolog	Homolog	Known_Gene_Antisense_Name=Copia-121_BRa-I-int;class=LTR/Copia;type=LTRs	Not found	Homolog	Homolog	Homolog	Not found
At3NC006930	Homolog	Known_lincRNA_TCONS.00029837.XLOC.021880	Homolog	Homolog	Not found	Known_Gene_Antisense_ID=Tp3g05070.1.1	Homolog	Not found	Not found
At3NC006960	Homolog	Not found	Not found	Not found	Not found	Not found	Not found	Not found	Not found
At3NC007140	Homolog	Not found	Not found	Not found	Not found	Not found	Not found	Not found	Not found
At3NC007200	Known_lincRNA_TCONS.00015943.geneXLOC.010257	Not found	Homolog	Known_Gene_Sense_ID=CDS:Bra001200.1-P;Parent=transcript:Bra001200.1;assembly_name=IVFCAASv1	Not found	Known_lincRNA_TCONS.00068997.XLOC.014500	Homolog	Not found	Not found
At3NC007210	Known_lincRNA_TCONS.00052053.geneXLOC.034131	Not found	Not found	Not found	Not found	Not found	Not found	Not found	Not found
At3NC007270	Known_Gene_Antisense_ID=477947.v1;Name=477947	Not found	Not found	Not found	Not found	Not found	Not found	Not found	Not found
At3NC007290	Known_Gene_Sense_ID=477947.v1;Name=477947	Not found	Not found	Not found	Not found	Not found	Not found	Not found	Not found
At3NC007380	Homolog	Not found	Not found	Not found	Not found	Not found	Not found	Not found	Not found
At3NC007400	Known_lincRNA_TCONS.00009536.geneXLOC.006116	Known_lincRNA_TCONS.00036673.XLOC.026983	Homolog	Known_Gene_Antisense_ID=gene:Bra039113;assembly_name=IVFCAASv1;biotype=protein_coding;description=AT3G01500	Homolog	Homolog	Homolog	Not found	Not found
At3NC007430	Homolog	Homolog	Homolog	Known_Gene_Antisense_ID=gene:Bra021350;assembly_name=IVFCAASv1;biotype=protein_coding;logic_name=glean;version=1	Homolog	Known_lincRNA_TCONS.00030940.XLOC.006366	Homolog	Not found	Not found
At3NC007440	Homolog	Homolog	Homolog	Known_Gene_Sense_ID=gene:Bra039115;assembly_name=IVFCAASv1;biotype=protein_coding;description=AT3G01480	Homolog	Known_lincRNA_TCONS.00090240.XLOC.018933	Homolog	Not found	Not found
At3NC007630	Known_Gene_Sense_Known_lincRNA_ID=903543.v1;Name=903543	Known_Gene_Sense_ID=Carubv10014957m.g.v1.0;Name=Carubv10014957m.g_ID=Carubv10013028m.g.v1.0;Name=Carubv10013028m.g	Homolog	Known_lincRNA_TCONS.00000326.XLOC.000246	Not found	Known_Gene_Sense_ID=Tp3g05550.1.1	Known_Gene_Sense_ID=Thhalv10020121m.g.v1.0;Name=Thhalv10020121m.g	Not found	Not found
At3NC007640	Known_Gene_Sense_ID=903543.v1;Name=903543	Known_Gene_Sense_ID=Carubv10014957m.g.v1.0;Name=Carubv10014957m.g_ID=Carubv10013028m.g.v1.0;Name=Carubv10013028m.g	Not found	Known_lincRNA_TCONS.00000326.XLOC.000246	Not found	Known_Gene_Sense_ID=Tp3g05550.1.1	Known_Gene_Sense_ID=Thhalv10020121m.g.v1.0;Name=Thhalv10020121m.g	Not found	Not found
At3NC008600	Homolog	Not found	Not found	Not found	Not found	Not found	Not found	Not found	Not found
At3NC008620	Known_lincRNA_TCONS.00038610.geneXLOC.025063	Known_lincRNA_TCONS.00015295.XLOC.011275	Not found	Not found	Not found	Not found	Not found	Not found	Not found
At3NC008630	Known_lincRNA_TCONS.00034808.geneXLOC.022626	Not found_TCONS.00015295.XLOC.011275	Not found	Not found	Not found	Not found	Not found	Not found	Not found
At3NC008720	Homolog	Not found	Not found	Known_Gene_Sense_ID=gene:Bra040607;assembly_name=IVFCAASv1;biotype=protein_coding;description=AT3G02870	Not found	Homolog	Homolog	Not found	Not found
At3NC009390	Known_lincRNA_TCONS.00037847.geneXLOC.024522	Not found	Not found	Not found	Not found	Not found	Not found	Not found	Not found
At3NC010150	Homolog	Not found	Not found	Not found	Not found	Not found	Not found	Not found	Not found
At3NC010170	Known_lincRNA_TCONS.00012570.geneXLOC.008097	Not found	Not found	Not found	Not found	Not found	Not found	Not found	Not found
At3NC010190	Homolog	Homolog	Homolog	Known_Gene_Antisense_ID=gene:Bra001323;assembly_name=IVFCAASv1;biotype=protein_coding;description=AT3G09230	Homolog	Known_Gene_Antisense_ID=Tp3g07660.1.1	Homolog	Not found	Not found
At3NC010240	Known_Gene_Sense_ID=903801.v1;Name=903801	Not found	Not found	Not found	Not found	Not found	Not found	Not found	Not found
At3NC010440	Homolog	Not found	Not found	Not found	Not found	Not found	Not found	Not found	Not found
At3NC011180	Homolog	Not found	Not found	Not found	Not found	Not found	Not found	Not found	Not found
At3NC011190	Known_lincRNA_TCONS.00020333.geneXLOC.013228	Not found	Not found	Not found	Not found	Not found	Not found	Not found	Not found
At3NC011210	Homolog	Homolog	Homolog	Known_Gene_Antisense_Name=Gypsy-8_BRa-I-int;class=LTR/Gypsy;type=LTRs	Homolog	Homolog	Homolog	Not found	Not found
At3NC011600	Known_Gene_Antisense_ID=928737.v1;Name=928737	Homolog	Not found	Not found	Not found	Not found	Homolog	Not found	Not found
At3NC011610	Known_Gene_Sense_ID=928738.v1;Name=928738_ID=928739.v1;Name=928739	Homolog	Homolog	Homolog	Homolog	Known_lincRNA_TCONS.00013337.XLOC.002727	Known_Gene_Antisense_ID=Thhalv10017589m.g.v1.0;Name=Thhalv10017589m.g	Homolog	Not found
At3NC011700	Homolog	Not found	Not found	Not found	Not found	Not found	Not found	Not found	Not found
At3NC012260	Known_lincRNA_TCONS.00045243.geneXLOC.029285	Homolog	Homolog	Known_Gene_Sense_ID=CDS:Bra029698.1-P;Parent=transcript:Bra029698.1;assembly_name=IVFCAASv1	Homolog	Homolog	Homolog	Not found	Not found
At3NC012590	Known_lincRNA_TCONS.00026111.geneXLOC.017009	Not found	Not found	Not found	Not found	Not found	Not found	Not found	Not found
At3NC012660	Homolog	Known_Gene_Sense_ID=Carubv10016290m.g.v1.0;Name=Carubv10016290m.g	Not found	Known_Gene_Antisense_ID=gene:Bra029740;assembly_name=IVFCAASv1;biotype=protein_coding;description=AT3G09020	Homolog	Known_Gene_Sense_ID=Tp3g09560.1.1	Not found	Not found	Not found
At3NC012700	Homolog	Not found	Not found	Not found	Not found	Not found	Not found	Not found	Not found
At3NC012910	Known_lincRNA_TCONS.00015406.geneXLOC.009896	Known_lincRNA_TCONS.00018076.XLOC.013312	Homolog	Not found	Not found	Not found	Homolog	Not found	Not found
At3NC012920	Homolog	Not found	Not found	Known_Gene_Sense_ID=gene:Bra029749;assembly_name=IVFCAASv1;biotype=protein_coding;description=AT3G09120	Homolog	Homolog	Homolog	Not found	Not found
At3NC013020	Known_lincRNA_TCONS.00050699.geneXLOC.032952	Not found	Not found	Not found	Not found	Not found	Not found	Not found	Not found
At3NC013210	Homolog	Not found	Not found	Not found	Not found	Not found	Not found	Not found	Not found
At3NC013900	Known_lincRNA_TCONS.00044670.geneXLOC.028881	Not found	Not found	Not found	Not found	Not found	Not found	Not found	Not found
At3NC014230	Homolog	Homolog	Homolog	Homolog	Homolog	Homolog	Homolog	Not found	Not found
At3NC014310	Homolog	Not found	Not found	Not found	Not found	Not found	Not found	Not found	Not found
At3NC014320	Known_lincRNA_TCONS.00008205.geneXLOC.005192	Known_lincRNA_TCONS.00033556.XLOC.024649	Homolog	Not found	Not found	Not found	Not found	Not found	Not found
At3NC014340	Known_lincRNA_TCONS.00019330.geneXLOC.012498	Not found	Not found	Not found	Not found	Not found	Not found	Not found	Not found
At3NC014360	Known_lincRNA_TCONS.00051781.geneXLOC.033892	Not found	Homolog	Homolog	Homolog	Homolog	Homolog	Not found	Not found
At3NC014370	Homolog	Homolog	Homolog	Homolog	Homolog	Known_lincRNA_TCONS.00044805.XLOC.009378	Homolog	Not found	Not found
At3NC014470	Homolog	Known_lincRNA_TCONS.00034174.XLOC.025155	Homolog	Known_lincRNA_TCONS.00001406.XLOC.001057	Homolog	Known_lincRNA_TCONS.00017092.XLOC.003515	Homolog	Not found	Not found
At3NC014500	Known_lincRNA_TCONS.00013627.geneXLOC.008793	Homolog	Homolog	Homolog	Homolog	Homolog	Homolog	Not found	Not found
At3NC014520	Homolog	Known_lincRNA_TCONS.00005928.XLOC.004309	Homolog	Homolog	Homolog	Homolog	Homolog	Not found	Not found
At3NC014540	Known_lincRNA_TCONS.00015270.geneXLOC.009819	Known_lincRNA_TCONS.00033402.XLOC.024525	Not found	Not found	Not found	Not found	Homolog	Not found	Not found
At3NC014550	Homolog	Not found	Not found	Not found	Not found	Not found	Not found	Not found	Not found
At3NC014670	Known_Gene_Sense_ID=318072.v1;Name=318072	Known_Gene_Sense_ID=Carubv10016328m.g.v1.0;Name=Carubv10016328m.g	Homolog	Homolog	Homolog	Known_Gene_Sense_ID=Tp3g11160.1.1	Known_Gene_Sense_ID=Thhalv10020358m.g.v1.0;Name=Thhalv10020358m.g	Homolog	Homolog
At3NC014680	Known_Gene_Sense_ID=318072.v1;Name=318072	Known_Gene_Sense_ID=Carubv10016328m.g.v1.0;Name=Carubv10016328m.g	Homolog	Homolog	Homolog	Known_Gene_Sense_ID=Tp3g11160.1.1	Known_Gene_Sense_ID=Thhalv10020358m.g.v1.0;Name=Thhalv10020358m.g	Not found	Not found
At3NC014760	Known_Gene_Sense_ID=929032.v1;Name=929032	Known_Gene_Sense_ID=Carubv10016412m.g.v1.0;Name=Carubv10016412m.g	Not found	Not found	Not found	Not found	Not found	Not found	Not found
At3NC015170	Known_Gene_Sense_ID=929060.v1;Name=929060	Not found	Not found	Not found	Not found	Not found	Not found	Not found	Not found
At3NC015350	Known_lincRNA_TCONS.00031702.geneXLOC.020683	Not found	Not found	Homolog	Not found	Not found	Not found	Not found	Not found
At3NC015460	Homolog	Not found	Not found	Not found	Homolog	Not found	Homolog	Not found	Not found
At3NC015550	Known_lincRNA_TCONS.00028649.geneXLOC.018654	Homolog	Not found	Known_Gene_Antisense_Known_lincRNA_ID=gene:Bra001507;assembly_name=IVFCAASv1;biotype=protein_coding;description=AT3G13470	Not found	Not found	Known_Gene_Antisense_ID=Thhalv10021876m.g.v1.0;Name=Thhalv10021876m.g	Not found	Not found
At3NC015560	Known_lincRNA_TCONS.00029378.geneXLOC.019132	Not found	Not found	Not found	Not found	Not found	Not found	Not found	Not found
At3NC015640	Homolog	Homolog	Homolog	Known_lincRNA_TCONS.00001080.XLOC.000806	Homolog	Homolog	Homolog	Not found	Not found
At3NC015650	Homolog	Homolog	Homolog	Known_Gene_Antisense_Known_lincRNA_ID=gene:Bra034821;assembly_name=IVFCAASv1;biotype=protein_coding;description=AT3G11670	Homolog	Homolog	Homolog	Not found	Not found
At3NC015720	Homolog	Homolog	Not found	Not found	Not found	Known_lincRNA_TCONS.00037422.XLOC.007710	Not found	Not found	Not found
At3NC015900	Known_lincRNA_TCONS.00015943.geneXLOC.010257	Homolog	Homolog	Known_Gene_Antisense_ID=gene:Bra001522;assembly_name=IVFCAASv1;biotype=protein_coding;description=AT3G13800	Homolog	Homolog	Homolog	Not found	Not found
At3NC015910	Known_lincRNA_TCONS.00026129.geneXLOC.017027	Not found	Not found	Not found	Not found	Not found	Homolog	Not found	Not found
At3NC016010	Homolog	Not found	Not found	Known_Gene_Sense_ID=gene:Bra034798;assembly_name=IVFCAASv1;biotype=protein_coding;description=AT3G11945	Homolog	Homolog	Homolog	Not found	Not found
At3NC016040	Homolog	Not found	Not found	Not found	Not found	Not found	Homolog	Not found	Not found
At3NC016150	Homolog	Not found	Not found	Not found	Not found	Not found	Not found	Not found	Not found
At3NC016170	Homolog	Not found	Not found	Not found	Not found	Not found	Not found	Not found	Not found
At3NC016380	Known_lincRNA_TCONS.00044480.geneXLOC.028754	Not found	Not found	Not found	Not found	Not found	Not found	Not found	Not found
At3NC016430	Homolog	Known_Gene_Sense_ID=Carubv10014789m.g.v1.0;Name=Carubv10014789m.g	Not found	Not found	Not found	Not found	Not found	Not found	Not found
At3NC016440	Homolog	Homolog	Not found	Homolog	Homolog	Not found	Homolog	Not found	Not found
At3NC016450	Homolog	Known_lincRNA_TCONS.00012171.XLOC.008997	Homolog	Homolog	Homolog	Homolog	Homolog	Not found	Not found
At3NC016480	Homolog	Homolog	Homolog	Known_Gene_Sense_ID=gene:Bra034773;assembly_name=IVFCAASv1;biotype=protein_coding;description=AT3G12145	Homolog	Homolog	Homolog	Homolog	Not found
At3NC016490	Homolog	Not found	Not found	Not found	Not found	Not found	Not found	Not found	Not found
At3NC016580	Known_lincRNA_TCONS.00009536.geneXLOC.006116	Not found	Not found	Not found	Not found	Not found	Known_Gene_Antisense_ID=Thhalv10021250m.g.v1.0;Name=Thhalv10021250m.g	Not found	Not found
At3NC016860	Known_lincRNA_TCONS.00038498.geneXLOC.024951	Homolog	Homolog	Homolog	Homolog	Homolog	Homolog	Homolog	Homolog
At3NC016950	Homolog	Not found	Homolog	Known_Gene_Antisense_Known_lincRNA_ID=gene:Bra021124;assembly_name=IVFCAASv1;biotype=protein_coding;description=AT3G15650	Not found	Homolog	Not found	Not found	Not found
At3NC016990	Known_lincRNA_TCONS.00050718.geneXLOC.032971	Known_lincRNA_TCONS.00038062.XLOC.028029	Homolog	Known_Gene_Sense_ID=gene:Bra021130;assembly_name=IVFCAASv1;biotype=protein_coding;description=AT3G15700	Homolog	Not found	Homolog	Not found	Not found
At3NC017190	Known_lincRNA_TCONS.00038516.geneXLOC.024969	Homolog	Homolog	Homolog	Homolog	Homolog	Homolog	Homolog	Not found
At3NC017200	Homolog	Homolog	Homolog	Known_Gene_Antisense_Known_lincRNA_ID=gene:Bra021152;assembly_name=IVFCAASv1;biotype=protein_coding;description=AT3G15990	Homolog	Homolog	Homolog	Homolog	Not found
At3NC017240	Homolog	Known_Gene_Antisense_Known_lincRNA_ID=Carubv10012877m.v1.0.five_prime_UTR.2;Parent=Carubv10012877m.v1.0;pacid=20898598	Not found	Not found	Not found	Homolog	Not found	Not found	Not found
At3NC017270	Known_Gene_Sense_ID=891372.v1.107.CDS.7;Parent=891372.v1.107;pacid=16043705	Known_Gene_Sense_ID=Carubv10016237m.g.v1.0;Name=Carubv10016237m.g	Homolog	Not found	Not found	Known_Gene_Sense_ID=Tp3g12800.1.1	Known_Gene_Sense_ID=Thhalv10015429m.g.v1.0;Name=Thhalv10015429m.g	Not found	Not found
At3NC017370	Homolog	Not found	Not found	Not found	Not found	Not found	Not found	Not found	Not found
At3NC017380	Homolog	Not found	Not found	Not found	Not found	Not found	Not found	Not found	Not found
At3NC017670	Known_lincRNA_TCONS.00042839.geneXLOC.027687	Not found	Homolog	Not found	Not found	Not found	Not found	Not found	Not found
At3NC017700	Not found	Homolog	Not found	Not found	Not found	Not found	Not found	Not found	Not found
At3NC017960	Known_lincRNA_TCONS.00024196.geneXLOC.015771	Not found	Not found	Not found	Not found	Not found	Not found	Not found	Not found
At3NC018110	Known_lincRNA_TCONS.00052151.geneXLOC.034209	Not found	Not found	Not found	Not found	Not found	Not found	Not found	Not found
At3NC018220	Known_lincRNA_TCONS.00031654.geneXLOC.020635	Homolog	Homolog	Not found	Homolog	Homolog	Homolog	Not found	Not found
At3NC018260	Homolog	Not found	Homolog	Homolog	Homolog	Homolog	Homolog	Not found	Not found
At3NC018270	Homolog	Not found	Homolog	Not found	Not found	Not found	Homolog	Not found	Not found
At3NC018290	Homolog	Known_lincRNA_TCONS.00007025.XLOC.005166	Homolog	Known_Gene_Sense_ID=CDS:Bra027405.1-P;Parent=transcript:Bra027405.1;assembly_name=IVFCAASv1	Homolog	Known_Gene_Sense_ID=Tp3g13430.1.1	Homolog	Not found	Not found
At3NC018300	Homolog	Homolog	Not found	Not found_ID=CDS:Bra027405.1-P;Parent=transcript:Bra027405.1;assembly_name=IVFCAASv1	Not found	Not found_ID=Tp3g13430.1.1	Homolog	Not found	Not found
At3NC018350	Known_lincRNA_TCONS.00009944.geneXLOC.006416	Homolog	Not found	Not found	Not found	Not found	Not found	Not found	Not found
At3NC018400	Homolog	Not found	Not found	Not found	Not found	Not found	Not found	Not found	Not found
At3NC018610	Known_lincRNA_TCONS.00045306.geneXLOC.029348	Not found	Homolog	Homolog	Homolog	Known_lincRNA_TCONS.00088708.XLOC.018600	Homolog	Not found	Not found
At3NC018620	Homolog	Known_lincRNA_TCONS.00005469.XLOC.003973	Homolog	Homolog	Not found	Homolog	Homolog	Not found	Not found
At3NC018660	Homolog	Not found	Not found	Known_Gene_Antisense_ID=gene:Bra021244;assembly_name=IVFCAASv1;biotype=protein_coding;description=AT3G17410	Not found	Homolog	Homolog	Not found	Not found
At3NC018680	Known_lincRNA_TCONS.00002557.geneXLOC.001526	Not found	Not found	Not found	Not found	Not found	Not found	Not found	Not found
At3NC018690	Homolog	Not found	Not found	Homolog	Homolog	Homolog	Homolog	Not found	Not found
At3NC018760	Homolog	Known_lincRNA_TCONS.00036254.XLOC.026670	Homolog	Known_Gene_Sense_Known_lincRNA_ID=gene:Bra027367;assembly_name=IVFCAASv1;biotype=protein_coding;description=AT3G14172	Homolog	Known_lincRNA_TCONS.00100391.XLOC.021137	Homolog	Not found	Not found
At3NC018910	Homolog	Not found	Not found	Not found	Not found	Not found	Not found	Not found	Not found
At3NC019220	Known_lincRNA_TCONS.00031334.geneXLOC.020417	Known_Gene_Sense_Known_lincRNA_ID=Carubv10013095m.g.v1.0;Name=Carubv10013095m.g	Not found	Not found	Not found	Not found	Not found	Not found	Not found
At3NC019330	Homolog	Not found	Not found	Known_lincRNA_TCONS.00000513.XLOC.000380	Not found	Not found	Not found	Not found	Not found
At3NC019340	Known_lincRNA_TCONS.00013638.geneXLOC.008804	Homolog	Not found	Known_Gene_Antisense_Known_lincRNA_Name=Copia-51_BRa-I-int;class=LTR/Copia;type=LTRs	Homolog	Not found	Homolog	Not found	Not found
At3NC019530	Known_lincRNA_TCONS.00008907.geneXLOC.005726	Not found	Homolog	Homolog	Homolog	Known_lincRNA_TCONS.00075870.XLOC.015925	Homolog	Not found	Not found
At3NC019770	Homolog	Not found	Not found	Not found	Not found	Not found	Not found	Not found	Not found
At3NC019790	Known_lincRNA_TCONS.00045351.geneXLOC.029393	Homolog	Homolog	Known_lincRNA_TCONS.00001066.XLOC.000792	Homolog	Known_lincRNA_TCONS.00013337.XLOC.002727	Homolog	Not found	Not found
At3NC019810	Known_lincRNA_TCONS.00013638.geneXLOC.008804	Known_Gene_Antisense_Known_lincRNA_ID=Carubv10014859m.g.v1.0;Name=Carubv10014859m.g	Homolog	Homolog	Homolog	Known_Gene_Antisense_ID=Tp3g14740.1.1	Known_Gene_Antisense_ID=Thhalv10021714m.g.v1.0;Name=Thhalv10021714m.g	Not found	Not found
At3NC019820	Known_lincRNA_TCONS.00012153.geneXLOC.007834	Not found	Not found	Not found	Not found	Not found	Not found	Not found	Not found
At3NC020040	Known_lincRNA_TCONS.00026978.geneXLOC.017600	Known_lincRNA_TCONS.00015104.XLOC.011104	Homolog	Known_lincRNA_TCONS.00000852.XLOC.000632	Homolog	Known_lincRNA_TCONS.00039198.XLOC.008111	Homolog	Not found	Not found
At3NC020050	Homolog	Not found	Not found	Not found	Not found	Not found	Not found	Not found	Not found
At3NC020080	Homolog	Not found	Not found	Not found	Not found	Homolog	Homolog	Not found	Not found
At3NC020090	Homolog	Homolog	Homolog	Homolog	Homolog	Homolog	Homolog	Not found	Homolog
At3NC020240	Known_Gene_Sense_ID=479120.v1;Name=479120	Not found	Not found	Not found	Not found	Not found	Known_Gene_Sense_ID=Thhalv10021369m.v1.0.CDS.3;Parent=Thhalv10021369m.v1.0;pacid=20183759	Not found	Not found
At3NC020260	Known_Gene_Sense_ID=929450.v1;Name=929450	Not found	Not found	Not found	Not found	Known_Gene_Sense_Known_lincRNA_ID=Tp3g14360.1.1	Known_Gene_Sense_ID=Thhalv10020273m.g.v1.0;Name=Thhalv10020273m.g	Not found	Not found
At3NC020280	Known_Gene_Sense_ID=319463.v1;Name=319463	Known_Gene_Sense_ID=Carubv10015840m.g.v1.0;Name=Carubv10015840m.g	Not found	Homolog	Homolog	Known_Gene_Sense_ID=Tp5g16370.1.1	Known_Gene_Sense_ID=Thhalv10021923m.g.v1.0;Name=Thhalv10021923m.g	Not found	Not found
At3NC020390	Homolog	Not found	Not found	Not found	Not found	Not found	Not found	Not found	Not found
At3NC020400	Homolog	Not found	Not found	Not found	Not found	Not found	Not found	Not found	Not found
At3NC020560	Known_Gene_Sense_ID=929517.v1;Name=929517	Known_Gene_Sense_ID=Carubv10024698m.g.v1.0;Name=Carubv10024698m.g	Homolog	Not found	Not found	Not found	Known_Gene_Sense_ID=Thhalv10021978m.g.v1.0;Name=Thhalv10021978m.g	Not found	Not found
At3NC020570	Homolog	Homolog	Not found	Not found	Not found	Known_lincRNA_TCONS.00017938.XLOC.003701	Homolog	Homolog	Not found
At3NC020890	Known_lincRNA_TCONS.00026172.geneXLOC.017070	Known_lincRNA_TCONS.00002570.XLOC.001891	Homolog	Homolog	Homolog	Homolog	Homolog	Not found	Not found
At3NC020910	Homolog	Not found	Not found	Not found	Not found	Not found	Not found	Not found	Not found
At3NC021100	Known_lincRNA_TCONS.00009979.geneXLOC.006437	Not found	Not found	Not found	Not found	Not found	Not found	Not found	Not found
At3NC021450	Homolog	Not found	Homolog	Not found	Not found	Not found	Homolog	Not found	Not found
At3NC021510	Known_Gene_Antisense_Known_lincRNA_ID=929611.v1;Name=929611	Known_Gene_Antisense_Known_lincRNA_ID=Carubv10016156m.g.v1.0;Name=Carubv10016156m.g	Homolog	Homolog	Homolog	Known_Gene_Antisense_ID=Tp3g15700.1.1	Known_Gene_Antisense_ID=Thhalv10022047m.v1.0.CDS.2;Parent=Thhalv10022047m.v1.0;pacid=20182404	Homolog	Not found
At3NC021520	Known_Gene_Antisense_Known_lincRNA_ID=929611.v1;Name=929611	Known_Gene_Antisense_Known_lincRNA_ID=Carubv10016156m.g.v1.0;Name=Carubv10016156m.g	Homolog	Homolog	Homolog	Known_Gene_Antisense_ID=Tp3g15700.1.1	Known_Gene_Antisense_ID=Thhalv10022047m.v1.0.CDS.2;Parent=Thhalv10022047m.v1.0;pacid=20182404	Homolog	Not found
At3NC021540	Homolog	Known_lincRNA_TCONS.00028888.XLOC.021167	Not found	Known_Gene_Antisense_Name=Copia-35_BRa-I-int;class=LTR/Copia;type=LTRs	Homolog	Known_lincRNA_TCONS.00069881.XLOC.014693	Homolog	Not found	Not found
At3NC021590	Known_lincRNA_TCONS.00040055.geneXLOC.025938	Known_Gene_Antisense_ID=Carubv10013004m.g.v1.0;Name=Carubv10013004m.g	Homolog	Homolog	Homolog	Known_Gene_Antisense_ID=Tp3g15760.1.1	Homolog	Not found	Not found
At3NC021890	Known_Gene_Sense_ID=930012.v1;Name=930012	Known_lincRNA_TCONS.00020373.XLOC.015011	Not found	Not found	Not found	Not found	Not found	Not found	Not found
At3NC022090	Known_lincRNA_TCONS.00020256.geneXLOC.013151	Known_lincRNA_TCONS.00010012.XLOC.007394	Not found	Known_lincRNA_TCONS.00000230.XLOC.000163	Homolog	Not found	Homolog	Not found	Not found
At3NC022100	Homolog	Homolog	Homolog	Known_Gene_Antisense_Known_lincRNA_ID=gene:Bra027168;assembly_name=IVFCAASv1;biotype=protein_coding;description=AT3G16370	Homolog	Known_lincRNA_TCONS.00090419.XLOC.018979	Homolog	Homolog	Not found
At3NC022140	Homolog	Not found	Not found	Not found	Not found	Not found	Not found	Not found	Not found
At3NC022200	Known_lincRNA_TCONS.00034381.geneXLOC.022344	Not found	Not found	Not found	Not found	Not found	Not found	Not found	Not found
At3NC022270	Homolog	Homolog	Not found	Homolog	Homolog	Not found	Not found	Not found	Not found
At3NC022440	Known_Gene_Antisense_Known_lincRNA_ID=341951.v1;Name=341951	Known_Gene_Antisense_ID=Carubv10013301m.g.v1.0;Name=Carubv10013301m.g	Homolog	Known_lincRNA_TCONS.00001345.XLOC.001017	Homolog	Homolog	Known_Gene_Antisense_ID=Thhalv10020483m.g.v1.0;Name=Thhalv10020483m.g	Not found	Not found
At3NC022500	Homolog	Known_lincRNA_TCONS.00009128.XLOC.006742	Homolog	Known_Gene_Sense_Known_lincRNA_ID=gene:Bra038243;assembly_name=IVFCAASv1;biotype=protein_coding;description=AT3G19940	Homolog	Known_lincRNA_TCONS.00041155.XLOC.008592	Homolog	Not found	Not found
At3NC022510	Homolog	Not found_TCONS.00009128.XLOC.006742	Homolog	Known_Gene_Sense_Known_lincRNA_ID=gene:Bra038243;assembly_name=IVFCAASv1;biotype=protein_coding;description=AT3G19940	Homolog	Known_lincRNA_TCONS.00057482.XLOC.012084	Homolog	Not found	Not found
At3NC022630	Homolog	Not found	Not found	Not found	Not found	Not found	Not found	Not found	Not found
At3NC022740	Known_Gene_Antisense_ID=479255.v1;Name=479255	Not found	Not found	Not found	Not found	Known_Gene_Antisense_Known_lincRNA_ID=Tp3g15860.1.1	Not found	Not found	Not found
At3NC022780	Homolog	Not found	Not found	Not found	Not found	Not found	Not found	Not found	Not found
At3NC022900	Homolog	Not found	Not found	Not found	Not found	Not found	Not found	Not found	Not found
At3NC022910	Homolog	Homolog	Not found	Not found	Not found	Not found	Not found	Not found	Not found
At3NC022930	Homolog	Homolog	Homolog	Homolog	Homolog	Homolog	Homolog	Not found	Not found
At3NC022960	Known_lincRNA_TCONS.00002071.geneXLOC.001226	Homolog	Homolog	Homolog	Homolog	Known_Gene_Antisense_ID=Tp3g16590.1.1	Homolog	Not found	Not found
At3NC022990	Homolog	Not found	Not found	Not found	Not found	Not found	Not found	Not found	Not found
At3NC023080	Known_lincRNA_TCONS.00046190.geneXLOC.029973	Known_lincRNA_TCONS.00023768.XLOC.017509	Not found	Known_Gene_Antisense_Known_lincRNA_ID=gene:EPlBRAG00000000328;assembly_name=IVFCAASv1;biotype=snoRNA;description=Plant	Homolog	Known_lincRNA_TCONS.00013327.XLOC.002717	Homolog	Not found	Not found
At3NC023110	Homolog	Not found	Homolog	Homolog	Homolog	Known_lincRNA_TCONS.00057496.XLOC.012098	Homolog	Not found	Not found
At3NC023130	Homolog	Not found	Homolog	Not found	Not found	Not found	Not found	Not found	Not found
At3NC023140	Homolog	Known_lincRNA_TCONS.00038151.XLOC.028118	Homolog	Homolog	Homolog	Known_lincRNA_TCONS.00106369.XLOC.022362	Homolog	Not found	Not found
At3NC023150	Homolog	Homolog	Not found	Not found	Not found	Not found	Not found	Not found	Not found
At3NC023260	Homolog	Not found	Not found	Not found	Not found	Not found	Not found	Not found	Not found
At3NC023350	Homolog	Not found	Not found	Not found	Not found	Not found	Not found	Not found	Not found
At3NC023450	Homolog	Homolog	Not found	Homolog	Not found	Homolog	Homolog	Not found	Not found
At3NC023470	Homolog	Not found	Not found	Not found	Not found	Not found	Homolog	Not found	Not found
At3NC023480	Homolog	Known_lincRNA_TCONS.00012339.XLOC.009131	Homolog	Homolog	Homolog	Homolog	Homolog	Homolog	Not found
At3NC023750	Known_lincRNA_TCONS.00045249.geneXLOC.029291	Not found	Homolog	Not found	Not found	Known_Gene_Antisense_Known_lincRNA_ID=Tp3g17150.1.1	Not found	Not found	Not found
At3NC024230	Homolog	Homolog	Homolog	Known_lincRNA_TCONS.00000046.XLOC.000039	Homolog	Known_lincRNA_TCONS.00013764.XLOC.002828	Homolog	Not found	Not found
At3NC024250	Homolog	Not found	Not found	Not found	Not found	Not found	Not found	Not found	Not found
At3NC024330	Homolog	Not found	Not found	Not found	Not found	Not found	Not found	Not found	Not found
At3NC024560	Known_lincRNA_TCONS.00005726.geneXLOC.003595	Not found	Homolog	Not found	Not found	Not found	Not found	Not found	Not found
At3NC024590	Known_Gene_Antisense_ID=929852.v1;Name=929852	Known_Gene_Antisense_ID=Carubv10027987m.g.v1.0;Name=Carubv10027987m.g	Not found	Homolog	Not found	Known_Gene_Antisense_ID=Tp3g14050.1.1	Known_Gene_Antisense_ID=Thhalv10015430m.g.v1.0;Name=Thhalv10015430m.g	Not found	Not found
At3NC024760	Known_lincRNA_TCONS.00017070.geneXLOC.011024	Homolog	Homolog	Not found	Not found	Known_lincRNA_TCONS.00043306.XLOC.009065	Homolog	Not found	Not found
At3NC025010	Known_Gene_Sense_Known_lincRNA_ID=342129.v1;Name=342129	Known_Gene_Sense_ID=Carubv10012889m.g.v1.0;Name=Carubv10012889m.g	Homolog	Homolog	Not found	Known_Gene_Sense_ID=Tp3g17770.1.CDS.16	Known_Gene_Sense_ID=Thhalv10019988m.v1.0.CDS.7;Parent=Thhalv10019988m.v1.0;pacid=20183823	Homolog	Not found
At3NC025080	Homolog	Homolog	Not found	Not found	Not found	Known_Gene_Sense_ID=Tp3g17900.1.1	Homolog	Not found	Not found
At3NC025190	Known_lincRNA_TCONS.00003308.geneXLOC.002052	Homolog	Not found	Known_lincRNA_TCONS.00000310.XLOC.000233	Homolog	Known_lincRNA_TCONS.00030517.XLOC.006261	Homolog	Not found	Not found
At3NC025340	Known_lincRNA_TCONS.00042678.geneXLOC.027598	Homolog	Homolog	Not found	Not found	Homolog	Homolog	Homolog	Not found
At3NC025390	Known_Gene_Antisense_ID=333266.v1;Name=333266	Known_Gene_Antisense_ID=Carubv10016060m.g.v1.0;Name=Carubv10016060m.g	Not found	Known_Gene_Antisense_ID=gene:Bra001768;assembly_name=IVFCAASv1;biotype=protein_coding;description=AT3G19960	Not found	Known_Gene_Antisense_Known_lincRNA_ID=Tp1g20770.1.1	Known_Gene_Antisense_ID=Thhalv10023848m.g.v1.0;Name=Thhalv10023848m.g	Not found	Not found
At3NC026250	Homolog	Not found	Homolog	Not found	Not found	Not found	Not found	Not found	Not found
At3NC026260	Known_lincRNA_TCONS.00038528.geneXLOC.024981	Homolog	Homolog	Known_Gene_Antisense_ID=gene:Bra022435;assembly_name=IVFCAASv1;biotype=protein_coding;description=AT5G36200	Homolog	Homolog	Homolog	Not found	Not found
At3NC026300	Known_lincRNA_TCONS.00022387.geneXLOC.014585	Known_Gene_Sense_Known_lincRNA_ID=Carubv10018677m.g.v1.0;Name=Carubv10018677m.g	Not found	Known_lincRNA_TCONS.00000587.XLOC.000429	Not found	Known_Gene_Antisense_ID=Tp6g08620.1.1	Homolog	Not found	Not found
At3NC026310	Homolog	Known_Gene_Sense_ID=Carubv10019026m.g.v1.0;Name=Carubv10019026m.g	Not found	Not found	Not found	Not found	Homolog	Not found	Not found
At3NC026330	Known_lincRNA_TCONS.00050724.geneXLOC.032977	Not found	Not found	Not found	Not found	Not found	Not found	Not found	Not found
At3NC026530	Homolog	Not found	Not found	Not found	Not found	Not found	Not found	Not found	Not found
At3NC026550	Known_lincRNA_TCONS.00043046.geneXLOC.027834	Homolog	Not found	Not found	Not found	Homolog	Homolog	Not found	Not found
At3NC026640	Homolog	Known_lincRNA_TCONS.00005906.XLOC.004287	Homolog	Known_Gene_Sense_Known_lincRNA_ID=gene:Bra023819;assembly_name=IVFCAASv1;biotype=protein_coding;description=ATMG01250	Homolog	Known_lincRNA_TCONS.00048552.XLOC.010203	Homolog	Not found	Not found
At3NC026750	Not found	Known_Gene_Antisense_ID=Carubv10015346m.v1.0.CDS.7;Parent=Carubv10015346m.v1.0;pacid=20898343	Not found	Not found	Not found	Known_Gene_Antisense_ID=Tp3g18960.1.1	Known_Gene_Antisense_ID=Thhalv10020913m.g.v1.0;Name=Thhalv10020913m.g	Not found	Not found
At3NC026890	Homolog	Homolog	Not found	Not found	Not found	Not found	Not found	Not found	Not found
At3NC027140	Homolog	Known_Gene_Antisense_ID=Carubv10010815m.v1.0.CDS.1;Parent=Carubv10010815m.v1.0;pacid=20892135	Homolog	Not found	Not found	Not found	Not found	Not found	Not found
At3NC027180	Homolog	Not found	Not found	Not found	Not found	Not found	Not found	Not found	Not found
At3NC027250	Known_lincRNA_TCONS.00033982.geneXLOC.022062	Known_Gene_Sense_ID=Carubv10015772m.v1.0.CDS.1;Parent=Carubv10015772m.v1.0;pacid=20897756	Homolog	Known_Gene_Sense_ID=gene:Bra035794;assembly_name=IVFCAASv1;biotype=protein_coding;description=AT3G20290	Homolog	Known_Gene_Sense_ID=Tp3g19280.1.1	Known_Gene_Sense_ID=Thhalv10019895m.v1.0.CDS.2;Parent=Thhalv10019895m.v1.0;pacid=20181972	Homolog	Homolog
At3NC027290	Homolog	Not found	Not found	Not found	Not found	Not found	Not found	Not found	Not found
At3NC027300	Homolog	Known_Gene_Antisense_ID=Carubv10016670m.g.v1.0;Name=Carubv10016670m.g	Not found	Homolog	Not found	Known_Gene_Antisense_ID=Tp5g04390.1.1	Known_Gene_Antisense_ID=Thhalv10005778m.v1.0.CDS.3;Parent=Thhalv10005778m.v1.0;pacid=20190756	Not found	Not found
At3NC027760	Homolog	Not found	Not found	Not found	Not found	Not found	Not found	Not found	Not found
At3NC027880	Known_lincRNA_TCONS.00012050.geneXLOC.007758	Homolog	Homolog	Not found	Not found	Not found	Not found	Not found	Not found
At3NC027890	Known_lincRNA_TCONS.00023803.geneXLOC.015513	Not found	Not found	Not found	Not found	Not found	Not found	Not found	Not found
[truncated: 2,091 more rows]

## Sheet: 1E-05
ID	Alyr	Crub	Lala	Brap	Bole	Spar	Esal	Aara	Thas
At1G52347	Known_Gene_Antisense_ID=948374.v1;Name=948374	Known_Gene_Antisense_ID=Carubv10009176m.g.v1.0;Name=Carubv10009176m.g	Not found	Known_Gene_Sense_ID=gene:Bra034416;assembly_name=IVFCAASv1;biotype=protein_coding;description=AT1G35530	Not found	Known_Gene_Antisense_ID=Tp1g30340.1.1	Known_Gene_Antisense_ID=Thhalv10010385m.g.v1.0;Name=Thhalv10010385m.g	Not found	Not found
At1G58590	Homolog	Not found	Not found	Not found	Not found	Not found	Not found	Not found	Not found
At1G64618	Known_lincRNA_TCONS.00013503.geneXLOC.008669	Not found	Not found	Not found	Not found	Not found	Not found	Not found	Not found
At1NC000020	Homolog	Not found	Not found	Not found	Not found	Not found	Not found	Not found	Not found
At1NC000060	Known_lincRNA_TCONS.00000109.geneXLOC.000060	Homolog	Homolog	Homolog	Homolog	Known_Gene_Sense_ID=Tp1g01280.1.1	Homolog	Homolog	Not found
At1NC000160	Homolog	Homolog	Homolog	Not found	Not found	Not found	Not found	Not found	Not found
At1NC000200	Homolog	Not found	Not found	Not found	Not found	Not found	Not found	Not found	Not found
At1NC000340	Homolog	Not found	Not found	Homolog	Not found	Not found	Not found	Not found	Not found
At1NC000410	Homolog	Not found	Not found	Not found	Not found	Not found	Not found	Not found	Not found
At1NC000560	Homolog	Not found	Not found	Not found	Not found	Not found	Not found	Not found	Not found
At1NC000780	Homolog	Homolog	Not found	Homolog	Homolog	Homolog	Homolog	Not found	Not found
At1NC000810	Homolog	Not found	Not found	Homolog	Homolog	Not found	Not found	Not found	Not found
At1NC000950	Homolog	Not found	Not found	Not found	Not found	Not found	Not found	Not found	Not found
At1NC001390	Homolog	Not found	Not found	Not found	Not found	Not found	Not found	Not found	Not found
At1NC001500	Homolog	Not found	Not found	Not found	Not found	Not found	Not found	Not found	Not found
At1NC001770	Homolog	Homolog	Homolog	Homolog	Homolog	Homolog	Homolog	Not found	Not found
At1NC001780	Homolog	Homolog	Homolog	Homolog	Homolog	Homolog	Homolog	Not found	Not found
At1NC001810	Homolog	Not found	Not found	Not found	Not found	Not found	Not found	Not found	Not found
At1NC001940	Homolog	Not found	Not found	Not found	Not found	Not found	Not found	Not found	Not found
At1NC001980	Known_Gene_Sense_ID=919135.v1;Name=919135	Known_Gene_Sense_ID=Carubv10027773m.g.v1.0;Name=Carubv10027773m.g	Not found	Known_Gene_Sense_ID=gene:Bra032662;assembly_name=IVFCAASv1;biotype=protein_coding;description=AT1G02065	Not found	Not found	Not found	Not found	Not found
At1NC001990	Homolog	Not found	Homolog	Known_Gene_Sense_ID=CDS:Bra015261.1-P;Parent=transcript:Bra015261.1;assembly_name=IVFCAASv1	Homolog	Homolog	Homolog	Not found	Not found
At1NC002060	Known_Gene_Antisense_ID=909929.v1;Name=909929	Homolog	Not found	Known_Gene_Sense_ID=gene:Bra015265;assembly_name=IVFCAASv1;biotype=protein_coding;logic_name=glean;version=1	Homolog	Not found	Known_Gene_Antisense_ID=Thhalv10009718m.g.v1.0;Name=Thhalv10009718m.g	Not found	Not found
At1NC002530	Homolog	Homolog	Not found	Not found	Not found	Not found	Not found	Not found	Not found
At1NC002620	Homolog	Not found	Not found	Homolog	Homolog	Not found	Homolog	Not found	Not found
At1NC002630	Homolog	Not found	Homolog	Not found	Homolog	Homolog	Not found	Not found	Not found
At1NC002820	Homolog	Homolog	Homolog	Homolog	Homolog	Homolog	Homolog	Not found	Not found
At1NC002830	Homolog	Homolog	Homolog	Known_Gene_Sense_ID=gene:Bra015296;assembly_name=IVFCAASv1;biotype=protein_coding;description=AT1G04220	Homolog	Homolog	Homolog	Not found	Not found
At1NC002840	Homolog	Not found	Not found	Not found	Not found	Not found	Not found	Not found	Not found
At1NC002890	Homolog	Not found	Not found	Not found	Not found	Not found	Not found	Not found	Not found
At1NC003180	Homolog	Not found	Not found	Not found	Not found	Not found	Homolog	Not found	Not found
At1NC003310	Homolog	Known_Gene_Sense_ID=Carubv10009346m.g.v1.0;Name=Carubv10009346m.g_ID=Carubv10010027m.g.v1.0;Name=Carubv10010027m.g	Homolog	Known_Gene_Antisense_ID=gene:Bra015333;assembly_name=IVFCAASv1;biotype=protein_coding;description=AT5G57740	Homolog	Known_Gene_Antisense_ID=Tp1g02540.1.1	Known_Gene_Sense_ID=Thhalv10008491m.g.v1.0;Name=Thhalv10008491m.g	Not found	Not found
At1NC003400	Homolog	Not found	Not found	Not found	Not found	Not found	Not found	Not found	Not found
At1NC003560	Homolog	Not found	Not found	Homolog	Homolog	Known_Gene_Sense_ID=Tp1g02700.1.1	Homolog	Not found	Not found
At1NC003850	Not found	Homolog	Not found	Not found	Not found	Not found	Not found	Not found	Not found
At1NC003940	Homolog	Not found	Not found	Not found	Not found	Not found	Not found	Not found	Not found
At1NC004000	Homolog	Not found	Not found	Not found	Not found	Not found	Not found	Not found	Not found
At1NC004140	Homolog	Homolog	Homolog	Homolog	Homolog	Homolog	Not found	Not found	Not found
At1NC004150	Homolog	Homolog	Homolog	Homolog	Homolog	Homolog	Homolog	Homolog	Not found
At1NC004160	Homolog	Homolog	Homolog	Homolog	Homolog	Homolog	Homolog	Not found	Not found
At1NC004340	Not found	Homolog	Not found	Not found	Not found	Not found	Not found	Not found	Not found
At1NC004660	Known_Gene_Sense_ID=479736.v1;Name=479736	Not found	Not found	Not found	Not found	Not found	Not found	Not found	Not found
At1NC004730	Homolog	Not found	Not found	Not found	Not found	Not found	Not found	Not found	Not found
At1NC004850	Homolog	Homolog	Not found	Not found	Not found	Not found	Not found	Not found	Not found
At1NC005050	Homolog	Known_Gene_Sense_ID=Carubv10011320m.g.v1.0;Name=Carubv10011320m.g	Homolog	Homolog	Homolog	Known_Gene_Sense_ID=Tp1g03730.1.1	Known_Gene_Sense_ID=Thhalv10009864m.g.v1.0;Name=Thhalv10009864m.g	Homolog	Not found
At1NC005180	Known_Gene_Antisense_ID=311587.v1;Name=311587	Known_Gene_Sense_ID=Carubv10012579m.g.v1.0;Name=Carubv10012579m.g_ID=Carubv10009749m.g.v1.0;Name=Carubv10009749m.g	Not found	Not found	Not found	Not found	Not found	Not found	Not found
At1NC005270	Known_Gene_Antisense_ID=477001.v1;Name=477001	Not found	Not found	Not found	Not found	Not found	Not found	Not found	Not found
At1NC005280	Known_Gene_Sense_ID=493970.v1;Name=493970	Known_Gene_Sense_ID=Carubv10011495m.g.v1.0;Name=Carubv10011495m.g	Not found	Homolog	Homolog	Not found	Known_Gene_Sense_ID=Thhalv10028102m.g.v1.0;Name=Thhalv10028102m.g	Not found	Not found
At1NC005400	Known_lincRNA_TCONS.00038597.geneXLOC.025050	Not found	Not found	Not found	Not found	Homolog	Homolog	Not found	Not found
At1NC005470	Homolog	Not found	Not found	Not found	Not found	Not found	Not found	Not found	Not found
At1NC005480	Homolog	Homolog	Homolog	Known_Gene_Antisense_ID=gene:Bra015463;assembly_name=IVFCAASv1;biotype=protein_coding;description=AT1G05890	Homolog	Homolog	Homolog	Not found	Not found
At1NC005580	Known_Gene_Sense_ID=470256.v1;Name=470256	Not found	Not found	Not found	Not found	Not found	Not found	Not found	Not found
At1NC005640	Homolog	Homolog	Not found	Homolog	Homolog	Not found	Not found	Not found	Not found
At1NC005670	Homolog	Not found	Not found	Not found	Not found	Not found	Not found	Not found	Not found
At1NC005680	Homolog	Not found	Not found	Not found	Not found	Not found	Not found	Not found	Not found
At1NC005690	Known_Gene_Antisense_Known_lincRNA_ID=919226.v1;Name=919226	Homolog	Not found	Not found	Homolog	Not found	Not found	Not found	Not found
At1NC005810	Homolog	Homolog	Homolog	Homolog	Homolog	Not found	Homolog	Not found	Not found
At1NC005920	Homolog	Homolog	Homolog	Known_Gene_Sense_ID=gene:Bra030802;assembly_name=IVFCAASv1;biotype=protein_coding;description=AT1G09830	Homolog	Homolog	Homolog	Not found	Not found
At1NC005930	Homolog	Homolog	Homolog	Known_Gene_Sense_ID=gene:Bra030802;assembly_name=IVFCAASv1;biotype=protein_coding;description=AT1G09830	Homolog	Homolog	Homolog	Not found	Not found
At1NC006050	Known_Gene_Sense_ID=910238.v1;Name=910238	Not found	Not found	Not found	Not found	Not found	Not found	Not found	Not found
At1NC006180	Homolog	Not found	Not found	Not found	Not found	Not found	Not found	Not found	Not found
At1NC006270	Homolog	Not found	Homolog	Homolog	Homolog	Not found	Homolog	Not found	Not found
At1NC006340	Known_Gene_Sense_ID=477001.v1;Name=477001	Not found	Not found	Not found	Not found	Not found	Not found	Not found	Not found
At1NC006690	Known_Gene_Sense_ID=919314.v1;Name=919314	Homolog	Not found	Homolog	Homolog	Not found	Homolog	Not found	Not found
At1NC006870	Homolog	Not found	Not found	Not found	Not found	Not found	Not found	Not found	Not found
At1NC007050	Homolog	Homolog	Homolog	Homolog	Not found	Homolog	Homolog	Not found	Not found
At1NC007130	Homolog	Not found	Homolog	Homolog	Homolog	Homolog	Homolog	Homolog	Not found
At1NC007230	Homolog	Homolog	Not found	Known_Gene_Antisense_ID=gene:Bra015586;assembly_name=IVFCAASv1;biotype=protein_coding;description=AT4G05460	Homolog	Not found	Homolog	Not found	Not found
At1NC007390	Homolog	Not found	Not found	Not found	Not found	Not found	Not found	Not found	Not found
At1NC007400	Homolog	Known_Gene_Sense_ID=Carubv10008194m.v1.0.three_prime_UTR.1;Parent=Carubv10008194m.v1.0;pacid=20890596	Homolog	Homolog	Homolog	Known_Gene_Sense_ID=Tp1g05440.1.1	Known_Gene_Sense_ID=Thhalv10006683m.g.v1.0;Name=Thhalv10006683m.g	Homolog	Not found
At1NC007770	Known_Gene_Sense_ID=334007.v1;Name=334007	Known_Gene_Sense_ID=Carubv10010114m.g.v1.0;Name=Carubv10010114m.g	Homolog	Homolog	Homolog	Known_Gene_Sense_ID=Tp1g05780.1.1	Known_Gene_Sense_ID=Thhalv10009490m.g.v1.0;Name=Thhalv10009490m.g	Homolog	Homolog
At1NC007850	Homolog	Known_Gene_Antisense_ID=Carubv10010524m.g.v1.0;Name=Carubv10010524m.g	Not found	Not found	Not found	Known_Gene_Sense_ID=Tp1g05870.1.1	Known_Gene_Antisense_ID=Thhalv10008979m.g.v1.0;Name=Thhalv10008979m.g	Not found	Not found
At1NC007990	Homolog	Not found	Homolog	Not found	Not found	Not found	Not found	Not found	Not found
At1NC008020	Homolog	Homolog	Homolog	Homolog	Not found	Not found	Homolog	Not found	Not found
At1NC008080	Homolog	Known_Gene_Sense_ID=Carubv10008356m.g.v1.0;Name=Carubv10008356m.g	Homolog	Not found	Not found	Not found	Homolog	Not found	Not found
At1NC008200	Homolog	Not found	Not found	Not found	Not found	Not found	Not found	Not found	Not found
At1NC008220	Homolog	Homolog	Homolog	Homolog	Homolog	Known_Gene_Antisense_ID=Tp1g06280.1.1	Homolog	Homolog	Not found
At1NC008230	Homolog	Homolog	Homolog	Homolog	Homolog	Known_Gene_Antisense_ID=Tp1g06280.1.1	Homolog	Not found	Not found
At1NC008260	Homolog	Not found	Not found	Not found	Not found	Not found	Not found	Not found	Not found
At1NC008280	Known_lincRNA_TCONS.00026129.geneXLOC.017027	Not found	Not found	Not found	Not found	Not found	Not found	Not found	Not found
At1NC008300	Homolog	Homolog	Not found	Not found	Homolog	Not found	Not found	Not found	Not found
At1NC008440	Homolog	Not found	Not found	Not found	Not found	Not found	Not found	Not found	Not found
At1NC008920	Homolog	Homolog	Homolog	Known_Gene_Antisense_ID=gene:Bra016776;assembly_name=IVFCAASv1;biotype=protein_coding;description=AT1G12370	Homolog	Homolog	Homolog	Not found	Not found
At1NC009290	Homolog	Homolog	Homolog	Homolog	Homolog	Homolog	Homolog	Homolog	Homolog
At1NC009380	Homolog	Not found	Not found	Not found	Not found	Not found	Not found	Not found	Not found
At1NC009580	Homolog	Not found	Not found	Not found	Not found	Not found	Not found	Not found	Not found
At1NC009590	Homolog	Not found	Not found	Not found	Not found	Not found	Not found	Not found	Not found
At1NC009650	Homolog	Not found	Not found	Not found	Not found	Not found	Not found	Not found	Not found
At1NC009860	Homolog	Not found	Not found	Not found	Not found	Not found	Not found	Not found	Not found
At1NC009990	Homolog	Not found	Not found	Not found	Not found	Not found	Not found	Not found	Not found
At1NC010010	Homolog	Not found	Not found	Not found	Not found	Not found	Not found	Not found	Not found
At1NC010150	Homolog	Not found	Not found	Not found	Not found	Not found	Not found	Not found	Not found
At1NC010190	Known_Gene_Antisense_ID=470983.v1;Name=470983	Homolog	Homolog	Homolog	Not found	Known_Gene_Antisense_ID=Tp1g07650.1.1	Homolog	Not found	Not found
At1NC010470	Homolog	Not found	Not found	Not found	Not found	Not found	Not found	Not found	Not found
At1NC010500	Known_Gene_Antisense_ID=334205.v1;Name=334205	Known_Gene_Antisense_ID=Carubv10010033m.g.v1.0;Name=Carubv10010033m.g	Not found	Not found	Not found	Not found	Not found	Not found	Not found
At1NC010501	Known_Gene_Antisense_ID=334205.v1;Name=334205	Not found_ID=Carubv10010033m.g.v1.0;Name=Carubv10010033m.g	Not found	Not found	Not found	Not found	Not found	Not found	Not found
At1NC010520	Homolog	Homolog	Not found	Known_Gene_Sense_ID=gene:Bra018569;assembly_name=IVFCAASv1;biotype=protein_coding;description=AT1G09280	Homolog	Homolog	Not found	Not found	Not found
At1NC010780	Homolog	Homolog	Homolog	Known_Gene_Sense_ID=gene:Bra016704;assembly_name=IVFCAASv1;biotype=protein_coding;description=AT1G14400	Homolog	Homolog	Homolog	Not found	Not found
At1NC010790	Homolog	Homolog	Homolog	Homolog	Homolog	Homolog	Homolog	Not found	Not found
At1NC010800	Homolog	Homolog	Homolog	Homolog	Homolog	Homolog	Homolog	Not found	Not found
At1NC010810	Homolog	Homolog	Homolog	Homolog	Homolog	Homolog	Homolog	Homolog	Not found
At1NC010920	Known_Gene_Sense_ID=471078.v1;Name=471078	Not found	Not found	Not found	Not found	Known_Gene_Sense_ID=Tp1g08360.1.1	Not found	Not found	Not found
At1NC010970	Homolog	Not found	Not found	Not found	Not found	Not found	Not found	Not found	Not found
At1NC011180	Homolog	Not found	Not found	Not found	Not found	Not found	Not found	Not found	Not found
At1NC011260	Homolog	Homolog	Not found	Known_Gene_Sense_ID=gene:Bra019975;assembly_name=IVFCAASv1;biotype=protein_coding;description=AT1G09920	Homolog	Not found	Not found	Not found	Not found
At1NC011270	Homolog	Homolog	Not found	Known_Gene_Sense_ID=gene:Bra019975;assembly_name=IVFCAASv1;biotype=protein_coding;description=AT1G09920	Not found	Not found	Homolog	Not found	Not found
At1NC011520	Homolog	Not found	Not found	Not found	Not found	Not found	Not found	Not found	Not found
At1NC011550	Homolog	Homolog	Homolog	Not found	Not found	Not found	Not found	Not found	Not found
At1NC011700	Homolog	Known_Gene_Sense_ID=Carubv10011638m.g.v1.0;Name=Carubv10011638m.g	Not found	Homolog	Not found	Not found	Known_Gene_Sense_ID=Thhalv10022616m.g.v1.0;Name=Thhalv10022616m.g	Not found	Not found
At1NC011720	Homolog	Homolog	Homolog	Known_Gene_Sense_ID=gene:Bra019948;assembly_name=IVFCAASv1;biotype=protein_coding;description=AT1G50920_Name=Copia-88_BRa-I-int;class=LTR/Copia;type=LTRs	Homolog	Known_Gene_Sense_ID=Tp1g08870.1.1	Homolog	Homolog	Not found
At1NC011840	Known_Gene_Sense_ID=334324.v1;Name=334324	Homolog	Not found	Not found	Not found	Not found	Not found	Not found	Not found
At1NC011900	Homolog	Not found	Homolog	Homolog	Homolog	Homolog	Homolog	Not found	Not found
At1NC011910	Homolog	Not found	Homolog	Not found	Not found	Homolog	Not found	Not found	Not found
At1NC011950	Homolog	Known_Gene_Antisense_ID=Carubv10008167m.g.v1.0;Name=Carubv10008167m.g	Not found	Not found	Not found	Not found	Not found	Not found	Not found
At1NC012130	Homolog	Not found	Not found	Not found	Not found	Homolog	Homolog	Not found	Not found
At1NC012230	Homolog	Known_Gene_Antisense_ID=Carubv10009199m.g.v1.0;Name=Carubv10009199m.g	Not found	Not found	Not found	Not found	Not found	Not found	Not found
At1NC012290	Homolog	Homolog	Homolog	Known_Gene_Sense_ID=gene:Bra019907;assembly_name=IVFCAASv1;biotype=protein_coding;description=AT1G10680	Homolog	Homolog	Homolog	Not found	Not found
At1NC012820	Homolog	Homolog	Not found	Homolog	Homolog	Homolog	Homolog	Not found	Not found
At1NC013070	Homolog	Not found	Not found	Homolog	Homolog	Homolog	Homolog	Not found	Not found
At1NC013350	Homolog	Not found	Not found	Not found	Not found	Not found	Not found	Not found	Not found
At1NC013410	Homolog	Not found	Not found	Not found	Not found	Not found	Not found	Not found	Not found
At1NC013480	Homolog	Not found	Not found	Not found	Not found	Not found	Not found	Not found	Not found
At1NC013620	Homolog	Homolog	Not found	Known_Gene_Sense_ID=CDS:Bra019850.1-P;Parent=transcript:Bra019850.1;assembly_name=IVFCAASv1	Homolog	Known_Gene_Antisense_ID=Tp1g10060.1.1	Homolog	Not found	Not found
At1NC013980	Known_Gene_Antisense_ID=910926.v1;Name=910926	Not found	Not found	Not found	Not found	Not found	Not found	Not found	Not found
At1NC014020	Homolog	Not found	Not found	Not found	Not found	Not found	Homolog	Not found	Not found
At1NC014040	Homolog	Homolog	Homolog	Homolog	Homolog	Homolog	Homolog	Not found	Not found
At1NC014041	Homolog	Homolog	Not found	Not found	Not found	Not found	Homolog	Not found	Not found
At1NC014050	Homolog	Known_Gene_Antisense_Known_lincRNA_ID=Carubv10011175m.g.v1.0;Name=Carubv10011175m.g	Not found	Not found	Not found	Not found	Not found	Not found	Homolog
At1NC014110	Homolog	Not found	Not found	Not found	Not found	Not found	Homolog	Not found	Not found
At1NC014520	Homolog	Not found	Not found	Not found	Not found	Not found	Not found	Not found	Not found
At1NC014530	Homolog	Not found	Not found	Not found	Not found	Not found	Not found	Not found	Not found
At1NC014620	Known_Gene_Sense_ID=910974.v1;Name=910974	Homolog	Not found	Known_Gene_Sense_ID=gene:Bra019739;assembly_name=IVFCAASv1;biotype=protein_coding;description=AT1G12064	Homolog	Homolog	Homolog	Not found	Not found
At1NC014640	Known_Gene_Sense_ID=910974.v1;Name=910974	Not found	Not found	Not found	Not found	Not found	Not found	Not found	Not found
At1NC014650	Homolog	Homolog	Homolog	Homolog	Homolog	Homolog	Homolog	Homolog	Not found
At1NC014980	Homolog	Homolog	Not found	Homolog	Homolog	Homolog	Homolog	Homolog	Not found
At1NC015060	Homolog	Not found	Not found	Not found	Not found	Not found	Not found	Not found	Not found
At1NC015070	Homolog	Homolog	Homolog	Homolog	Not found	Homolog	Homolog	Not found	Not found
At1NC015150	Homolog	Not found	Not found	Not found	Not found	Not found	Not found	Not found	Not found
At1NC015160	Homolog	Homolog	Not found	Not found	Not found	Not found	Homolog	Not found	Not found
At1NC015170	Homolog	Not found	Homolog	Not found	Not found	Not found	Not found	Not found	Not found
At1NC015330	Known_Gene_Sense_ID=471398.v1;Name=471398	Known_Gene_Sense_ID=Carubv10008200m.g.v1.0;Name=Carubv10008200m.g_ID=Carubv10011981m.g.v1.0;Name=Carubv10011981m.g	Homolog	Known_Gene_Antisense_ID=gene:Bra019768;assembly_name=IVFCAASv1;biotype=protein_coding;description=AT1G12460	Homolog	Known_Gene_Sense_ID=Tp1g11080.1.1	Known_Gene_Sense_ID=Thhalv10007262m.g.v1.0;Name=Thhalv10007262m.g	Homolog	Homolog
At1NC015420	Homolog	Not found	Not found	Not found	Not found	Not found	Not found	Not found	Not found
At1NC015440	Homolog	Not found	Not found	Not found	Not found	Not found	Not found	Not found	Not found
At1NC015640	Homolog	Known_lincRNA_TCONS.00000811.XLOC.000560	Not found	Homolog	Homolog	Homolog	Homolog	Not found	Not found
At1NC015740	Homolog	Homolog	Homolog	Homolog	Homolog	Known_Gene_Antisense_ID=Tp1g11450.1.1	Homolog	Not found	Not found
At1NC015840	Homolog	Not found	Not found	Not found	Not found	Not found	Homolog	Not found	Not found
At1NC016130	Homolog	Not found	Not found	Not found	Not found	Not found	Not found	Not found	Not found
At1NC016190	Homolog	Homolog	Homolog	Known_Gene_Sense_ID=gene:Bra019818;assembly_name=IVFCAASv1;biotype=protein_coding;description=AT1G13210	Homolog	Not found	Not found	Not found	Not found
At1NC016230	Homolog	Homolog	Not found	Not found	Not found	Not found	Not found	Not found	Not found
At1NC016240	Homolog	Not found	Not found	Not found	Not found	Not found	Homolog	Not found	Not found
At1NC016310	Homolog	Homolog	Homolog	Homolog	Homolog	Homolog	Homolog	Not found	Not found
At1NC016410	Homolog	Not found	Not found	Homolog	Homolog	Homolog	Not found	Not found	Not found
At1NC016470	Homolog	Not found	Not found	Not found	Not found	Not found	Not found	Not found	Not found
At1NC016530	Homolog	Not found	Not found	Not found	Not found	Not found	Not found	Not found	Not found
At1NC016650	Homolog	Homolog	Not found	Not found	Not found	Not found	Homolog	Not found	Not found
At1NC016780	Not found	Known_Gene_Sense_ID=Carubv10006321m.g.v1.0;Name=Carubv10006321m.g	Not found	Homolog	Homolog	Known_Gene_Sense_ID=Tp1g39040.1.1	Known_Gene_Sense_ID=Thhalv10014078m.g.v1.0;Name=Thhalv10014078m.g	Not found	Homolog
At1NC016800	Homolog	Not found	Not found	Not found	Not found	Not found	Homolog	Not found	Not found
At1NC016810	Homolog	Not found	Not found	Not found	Not found	Not found	Not found	Not found	Not found
At1NC016970	Homolog	Not found	Not found	Not found	Not found	Not found	Not found	Not found	Not found
At1NC017070	Homolog	Not found	Not found	Not found	Not found	Not found	Known_Gene_Antisense_ID=Thhalv10005346m.g.v1.0;Name=Thhalv10005346m.g	Not found	Not found
At1NC017360	Homolog	Known_Gene_Sense_ID=Carubv10012502m.g.v1.0;Name=Carubv10012502m.g	Not found	Homolog	Not found	Not found	Not found	Not found	Not found
At1NC017530	Homolog	Not found	Homolog	Homolog	Homolog	Homolog	Not found	Not found	Not found
At1NC017560	Homolog	Homolog	Not found	Homolog	Homolog	Homolog	Homolog	Not found	Not found
At1NC017570	Homolog	Not found	Not found	Not found	Not found	Not found	Not found	Not found	Not found
At1NC017600	Homolog	Not found	Not found	Not found	Not found	Not found	Not found	Not found	Not found
At1NC017720	Homolog	Not found	Homolog	Not found	Not found	Not found	Homolog	Not found	Not found
At1NC017770	Homolog	Not found	Not found	Not found	Not found	Known_Gene_Sense_ID=Tp1g12830.1.1	Homolog	Not found	Not found
At1NC017810	Homolog	Not found	Not found	Not found	Not found	Not found	Not found	Not found	Not found
At1NC017970	Homolog	Not found	Not found	Not found	Not found	Not found	Not found	Not found	Not found
At1NC017980	Homolog	Known_Gene_Sense_ID=Carubv10012680m.g.v1.0;Name=Carubv10012680m.g	Not found	Not found	Not found	Not found	Not found	Not found	Not found
At1NC017990	Known_Gene_Sense_ID=935945.v1;Name=935945	Known_Gene_Sense_ID=Carubv10016860m.v1.0;Name=Carubv10016860m;pacid=20887471;longest=0;Parent=Carubv10016861m.g.v1.0	Not found	Known_Gene_Antisense_ID=gene:Bra031606;assembly_name=IVFCAASv1;biotype=protein_coding;description=AT1G07980	Homolog	Known_Gene_Sense_ID=Tp1g12930.1.1	Known_Gene_Sense_ID=Thhalv10003848m.g.v1.0;Name=Thhalv10003848m.g	Not found	Not found
At1NC018210	Homolog	Not found	Not found	Not found	Not found	Not found	Not found	Not found	Not found
At1NC018240	Homolog	Homolog	Homolog	Not found	Not found	Not found	Not found	Not found	Not found
At1NC018320	Homolog	Homolog	Homolog	Homolog	Homolog	Homolog	Homolog	Not found	Not found
At1NC018480	Homolog	Not found	Not found	Not found	Not found	Not found	Not found	Not found	Not found
At1NC018510	Homolog	Not found	Not found	Not found	Not found	Not found	Not found	Not found	Not found
At1NC018570	Homolog	Homolog	Not found	Not found	Not found	Not found	Not found	Not found	Not found
At1NC018580	Homolog	Not found	Not found	Not found	Not found	Not found	Not found	Not found	Not found
At1NC018590	Homolog	Not found	Not found	Not found	Not found	Not found	Not found	Not found	Not found
At1NC018710	Known_lincRNA_TCONS.00008588.geneXLOC.005458	Known_lincRNA_TCONS.00028888.XLOC.021167	Homolog	Known_Gene_Sense_ID=CDS:Bra031643.1-P;Parent=transcript:Bra031643.1;assembly_name=IVFCAASv1	Homolog	Homolog	Homolog	Not found	Not found
At1NC018920	Homolog	Not found	Not found	Not found	Not found	Not found	Not found	Not found	Not found
At1NC019130	Known_Gene_Sense_ID=493257.v1.107.three_prime_UTR.4;Parent=493257.v1.107;pacid=16038039	Known_Gene_Sense_ID=Carubv10004227m.v1.0.CDS.17;Parent=Carubv10004227m.v1.0;pacid=20896889	Not found	Not found	Not found	Not found	Known_Gene_Sense_ID=Thhalv10024390m.g.v1.0;Name=Thhalv10024390m.g	Not found	Not found
At1NC019140	Known_lincRNA_TCONS.00005661.geneXLOC.003552	Not found	Not found	Not found	Not found	Not found	Not found	Not found	Not found
At1NC019250	Homolog	Not found	Not found	Not found	Not found	Not found	Not found	Not found	Not found
At1NC019300	Homolog	Not found	Not found	Known_Gene_Antisense_ID=gene:Bra031674;assembly_name=IVFCAASv1;biotype=protein_coding;description=AT1G09600	Homolog	Homolog	Homolog	Not found	Not found
At1NC019320	Homolog	Not found	Homolog	Not found	Not found	Not found	Not found	Homolog	Not found
At1NC019330	Homolog	Homolog	Homolog	Known_Gene_Sense_ID=gene:Bra031678;assembly_name=IVFCAASv1;biotype=protein_coding;description=AT1G09580	Homolog	Homolog	Homolog	Homolog	Not found
At1NC019590	Known_Gene_Sense_ID=907629.v1;Name=907629	Not found	Not found	Not found	Not found	Not found	Not found	Not found	Not found
At1NC019960	Known_Gene_Sense_ID=920552.v1;Name=920552	Not found	Not found	Not found	Not found	Not found	Not found	Not found	Not found
At1NC019970	Homolog	Homolog	Homolog	Not found	Not found	Homolog	Homolog	Not found	Not found
At1NC020010	Homolog	Homolog	Not found	Not found	Not found	Not found	Not found	Not found	Not found
At1NC020030	Homolog	Homolog	Not found	Homolog	Homolog	Homolog	Homolog	Not found	Not found
At1NC020200	Homolog	Known_lincRNA_TCONS.00005920.XLOC.004301	Homolog	Homolog	Homolog	Known_Gene_Sense_ID=Tp1g14780.1.1	Homolog	Not found	Not found
At1NC020390	Homolog	Not found	Not found	Not found	Not found	Not found	Not found	Not found	Not found
At1NC020600	Known_Gene_Antisense_ID=920600.v1;Name=920600	Known_Gene_Antisense_ID=Carubv10009120m.g.v1.0;Name=Carubv10009120m.g	Not found	Homolog	Homolog	Known_Gene_Antisense_ID=Tp1g15070.1.1	Known_Gene_Antisense_ID=Thhalv10027523m.g.v1.0;Name=Thhalv10027523m.g	Homolog	Not found
At1NC020610	Homolog	Not found	Not found	Not found	Not found	Not found	Not found	Not found	Not found
At1NC020700	Homolog	Not found	Not found	Not found	Not found	Known_Gene_Antisense_ID=Tp1g15170.1.1	Not found	Not found	Not found
At1NC021040	Homolog	Not found	Homolog	Homolog	Homolog	Homolog	Homolog	Not found	Not found
At1NC021050	Known_lincRNA_TCONS.00010864.geneXLOC.006974	Not found	Not found	Not found	Not found	Not found	Not found	Not found	Not found
At1NC021090	Homolog	Not found	Not found	Not found	Not found	Not found	Not found	Not found	Not found
At1NC021130	Homolog	Not found	Not found	Not found	Not found	Not found	Homolog	Not found	Not found
At1NC021150	Homolog	Homolog	Homolog	Homolog	Homolog	Homolog	Homolog	Not found	Not found
At1NC021390	Homolog	Not found	Not found	Not found	Not found	Not found	Not found	Not found	Not found
At1NC021650	Homolog	Not found	Not found	Not found	Not found	Not found	Not found	Not found	Not found
At1NC021670	Homolog	Homolog	Not found	Not found	Not found	Not found	Not found	Not found	Not found
At1NC021810	Homolog	Known_lincRNA_TCONS.00005916.XLOC.004297	Homolog	Homolog	Homolog	Known_Gene_Sense_ID=Tp1g15990.1.1	Homolog	Homolog	Homolog
At1NC021890	Homolog	Homolog	Not found	Not found	Not found	Not found	Not found	Not found	Not found
At1NC022030	Homolog	Not found	Not found	Not found	Not found	Homolog	Not found	Not found	Not found
At1NC022040	Homolog	Not found	Not found	Not found	Not found	Not found	Not found	Not found	Not found
At1NC022320	Known_Gene_Sense_ID=920749.v1;Name=920749	Not found	Not found	Known_Gene_Sense_ID=gene:Bra026116;assembly_name=IVFCAASv1;biotype=protein_coding;description=AT1G15670	Not found	Not found	Not found	Not found	Not found
At1NC023090	Homolog	Homolog	Not found	Not found	Not found	Not found	Not found	Not found	Not found
At1NC023160	Homolog	Homolog	Homolog	Known_Gene_Sense_ID=gene:Bra025913;assembly_name=IVFCAASv1;biotype=protein_coding;description=AT1G18340	Homolog	Homolog	Homolog	Not found	Homolog
At1NC023200	Homolog	Known_lincRNA_TCONS.00015310.XLOC.011285	Homolog	Homolog	Homolog	Homolog	Homolog	Not found	Not found
At1NC023430	Homolog	Not found	Not found	Not found	Not found	Not found	Not found	Not found	Not found
At1NC023470	Homolog	Not found	Not found	Not found	Not found	Not found	Not found	Not found	Not found
At1NC023480	Known_Gene_Antisense_ID=476454.v1;Name=476454	Known_Gene_Antisense_ID=Carubv10021403m.g.v1.0;Name=Carubv10021403m.g	Not found	Not found	Not found	Known_Gene_Antisense_ID=Tp5g28190.1.1	Known_Gene_Antisense_ID=Thhalv10018374m.g.v1.0;Name=Thhalv10018374m.g	Not found	Not found
At1NC023590	Homolog	Not found	Not found	Not found	Not found	Not found	Not found	Not found	Not found
At1NC023620	Homolog	Homolog	Not found	Homolog	Homolog	Homolog	Homolog	Not found	Not found
At1NC023640	Homolog	Not found	Homolog	Known_Gene_Antisense_ID=gene:Bra025676;assembly_name=IVFCAASv1;biotype=protein_coding;description=AT1G18660	Homolog	Homolog	Homolog	Not found	Not found
At1NC023650	Homolog	Not found	Not found	Known_Gene_Antisense_ID=gene:Bra025676;assembly_name=IVFCAASv1;biotype=protein_coding;description=AT1G18660	Homolog	Known_lincRNA_TCONS.00068973.XLOC.014493	Homolog	Not found	Not found
At1NC023690	Homolog	Homolog	Not found	Homolog	Homolog	Homolog	Homolog	Not found	Not found
At1NC023710	Homolog	Homolog	Not found	Not found	Not found	Not found	Not found	Not found	Not found
At1NC023770	Homolog	Known_Gene_Antisense_ID=Carubv10008259m.v1.0.three_prime_UTR.2;Parent=Carubv10008259m.v1.0;pacid=20889757	Not found	Known_Gene_Antisense_ID=gene:Bra016363;assembly_name=IVFCAASv1;biotype=protein_coding;description=AT1G23120	Homolog	Homolog	Homolog	Not found	Not found
At1NC023780	Homolog	Not found	Not found	Not found	Not found	Not found	Not found	Not found	Not found
At1NC023860	Homolog	Homolog	Homolog	Known_Gene_Antisense_ID=gene:Bra025681;assembly_name=IVFCAASv1;biotype=protein_coding;description=AT1G18710	Homolog	Known_Gene_Antisense_ID=Tp1g17250.1.1	Homolog	Not found	Not found
At1NC023980	Known_Gene_Antisense_ID=949804.v1;Name=949804	Known_Gene_Sense_ID=Carubv10028150m.g.v1.0;Name=Carubv10028150m.g_ID=Carubv10026303m.v1.0.three_prime_UTR.1;Parent=Carubv10026303m.v1.0;pacid=20912896	Not found	Homolog	Not found	Known_Gene_Antisense_ID=Tp6g14660.1.1	Known_Gene_Antisense_ID=Thhalv10014513m.g.v1.0;Name=Thhalv10014513m.g	Not found	Not found
At1NC024030	Homolog	Homolog	Homolog	Not found	Not found	Not found	Homolog	Not found	Not found
At1NC024150	Known_Gene_Sense_ID=920886.v1;Name=920886	Not found	Not found	Not found	Not found	Not found	Homolog	Not found	Not found
At1NC024310	Homolog	Homolog	Homolog	Homolog	Homolog	Homolog	Homolog	Not found	Not found
At1NC024370	Homolog	Homolog	Not found	Homolog	Homolog	Homolog	Homolog	Not found	Not found
At1NC024390	Homolog	Homolog	Homolog	Homolog	Homolog	Homolog	Homolog	Not found	Not found
At1NC024440	Homolog	Not found	Not found	Not found	Not found	Homolog	Homolog	Not found	Not found
At1NC024510	Homolog	Not found	Not found	Not found	Not found	Homolog	Not found	Not found	Not found
At1NC024550	Homolog	Known_Gene_Sense_ID=Carubv10011521m.g.v1.0;Name=Carubv10011521m.g	Not found	Not found	Not found	Not found	Homolog	Not found	Not found
At1NC024650	Homolog	Not found	Not found	Not found	Not found	Not found	Not found	Not found	Not found
At1NC024760	Homolog	Known_Gene_Sense_ID=Carubv10010355m.g.v1.0;Name=Carubv10010355m.g	Homolog	Known_Gene_Sense_ID=gene:Bra003137;assembly_name=IVFCAASv1;biotype=protein_coding;description=AT3G53480	Homolog	Homolog	Known_Gene_Sense_ID=Thhalv10008606m.g.v1.0;Name=Thhalv10008606m.g	Homolog	Not found
At1NC024770	Homolog	Not found	Not found	Not found	Not found	Not found	Not found	Not found	Not found
At1NC024970	Homolog	Homolog	Not found	Not found	Not found	Not found	Homolog	Not found	Not found
At1NC025040	Homolog	Not found	Not found	Not found	Not found	Not found	Not found	Not found	Not found
At1NC025060	Known_Gene_Sense_ID=911875.v1;Name=911875	Known_Gene_Sense_ID=Carubv10025484m.v1.0.CDS.1;Parent=Carubv10025484m.v1.0;pacid=20901568	Not found	Not found	Not found	Not found	Not found	Not found	Not found
At1NC025070	Homolog	Homolog	Not found	Not found	Not found	Not found	Not found	Not found	Not found
At1NC025090	Homolog	Not found	Not found	Not found	Not found	Not found	Not found	Not found	Not found
At1NC025130	Homolog	Not found	Not found	Not found	Not found	Not found	Not found	Not found	Not found
At1NC025160	Homolog	Known_Gene_Antisense_ID=Carubv10010710m.g.v1.0;Name=Carubv10010710m.g	Homolog	Homolog	Not found	Known_Gene_Antisense_ID=Tp1g18170.1.1	Homolog	Not found	Not found
At1NC025540	Known_Gene_Sense_ID=472311.v1;Name=472311	Not found	Not found	Not found	Not found	Not found	Not found	Not found	Not found
At1NC025620	Known_Gene_Sense_ID=322232.v1;Name=322232	Known_Gene_Sense_ID=Carubv10023298m.g.v1.0;Name=Carubv10023298m.g	Not found	Not found	Not found	Not found	Not found	Not found	Not found
At1NC025650	Known_Gene_Sense_ID=897926.v1;Name=897926	Known_Gene_Sense_ID=Carubv10011337m.g.v1.0;Name=Carubv10011337m.g	Not found	Not found	Not found	Not found	Not found	Not found	Not found
At1NC025660	Homolog	Known_Gene_Sense_ID=Carubv10011337m.g.v1.0;Name=Carubv10011337m.g	Not found	Homolog	Not found	Known_Gene_Sense_ID=Tp1g18490.1.1	Not found	Not found	Not found
At1NC025750	Homolog	Not found	Not found	Not found	Not found	Not found	Not found	Not found	Not found
At1NC025800	Homolog	Not found	Homolog	Known_Gene_Antisense_ID=gene:Bra025809;assembly_name=IVFCAASv1;biotype=protein_coding;description=AT4G04780	Homolog	Known_Gene_Sense_ID=Tp1g18590.1.1	Homolog	Not found	Not found
At1NC025830	Homolog	Homolog	Homolog	Homolog	Homolog	Homolog	Homolog	Not found	Not found
At1NC026000	Known_Gene_Sense_ID=921069.v1;Name=921069	Not found	Not found	Not found	Not found	Not found	Not found	Not found	Not found
At1NC026030	Homolog	Not found	Not found	Not found	Not found	Not found	Not found	Not found	Not found
At1NC026050	Homolog	Homolog	Homolog	Not found	Not found	Homolog	Not found	Not found	Not found
At1NC026060	Homolog	Homolog	Not found	Not found	Not found	Not found	Not found	Not found	Not found
At1NC026090	Homolog	Not found	Not found	Homolog	Not found	Not found	Not found	Not found	Not found
At1NC026100	Homolog	Not found	Homolog	Known_Gene_Sense_ID=gene:Bra025835;assembly_name=IVFCAASv1;biotype=protein_coding;description=AT1G20650	Not found	Homolog	Homolog	Not found	Not found
At1NC026210	Known_Gene_Antisense_ID=911955.v1;Name=911955	Not found	Not found	Not found	Not found	Not found	Not found	Not found	Not found
At1NC026360	Homolog	Not found	Not found	Not found	Not found	Not found	Not found	Not found	Not found
At1NC026390	Not found	Not found	Not found	Not found	Not found	Known_lincRNA_TCONS.00048828.XLOC.010258	Not found	Not found	Not found
At1NC026440	Homolog	Homolog	Not found	Not found	Not found	Not found	Homolog	Not found	Not found
At1NC026450	Homolog	Not found	Not found	Not found	Not found	Not found	Not found	Not found	Not found
At1NC026530	Homolog	Homolog	Homolog	Known_Gene_Sense_ID=gene:Bra011941;assembly_name=IVFCAASv1;biotype=protein_coding;description=AT2G28520	Not found	Homolog	Homolog	Not found	Not found
At1NC026550	Homolog	Not found	Not found	Not found	Not found	Not found	Not found	Not found	Not found
At1NC026640	Homolog	Homolog	Not found	Known_Gene_Sense_ID=gene:EPlBRAG00000001359;assembly_name=IVFCAASv1;biotype=rRNA;description=28S_rRNA	Not found	Not found	Homolog	Not found	Not found
At1NC026710	Homolog	Not found	Not found	Not found	Not found	Not found	Not found	Not found	Not found
At1NC026730	Homolog	Not found	Homolog	Not found	Not found	Not found	Not found	Not found	Not found
At1NC026740	Homolog	Not found	Not found	Not found	Not found	Not found	Not found	Not found	Not found
At1NC027170	Homolog	Not found	Not found	Not found	Not found	Not found	Not found	Not found	Not found
At1NC027280	Homolog	Homolog	Homolog	Known_Gene_Antisense_ID=gene:Bra011000;assembly_name=IVFCAASv1;biotype=protein_coding;description=AT1G25530	Homolog	Not found	Homolog	Not found	Not found
At1NC027360	Homolog	Homolog	Not found	Not found	Not found	Homolog	Homolog	Not found	Not found
At1NC027370	Homolog	Not found	Not found	Homolog	Not found	Homolog	Homolog	Not found	Not found
At1NC027420	Homolog	Not found	Not found	Not found	Not found	Not found	Not found	Not found	Not found
At1NC027430	Homolog	Homolog	Not found	Not found	Not found	Homolog	Homolog	Not found	Not found
At1NC027560	Homolog	Known_Gene_Antisense_ID=Carubv10011843m.g.v1.0;Name=Carubv10011843m.g	Homolog	Homolog	Not found	Homolog	Homolog	Homolog	Not found
At1NC027570	Homolog	Known_Gene_Antisense_ID=Carubv10011843m.g.v1.0;Name=Carubv10011843m.g	Homolog	Homolog	Not found	Homolog	Homolog	Not found	Not found
At1NC027630	Homolog	Homolog	Homolog	Homolog	Homolog	Homolog	Homolog	Homolog	Not found
At1NC027690	Homolog	Not found	Homolog	Not found	Not found	Not found	Not found	Not found	Not found
At1NC027780	Homolog	Not found	Not found	Not found	Not found	Not found	Not found	Not found	Not found
At1NC027840	Homolog	Not found	Not found	Not found	Not found	Not found	Not found	Not found	Not found
At1NC027940	Homolog	Known_Gene_Antisense_ID=Carubv10012475m.g.v1.0;Name=Carubv10012475m.g	Homolog	Known_Gene_Antisense_ID=gene:Bra006895;assembly_name=IVFCAASv1;biotype=protein_coding;description=AT3G21640	Not found	Known_Gene_Antisense_ID=Tp1g19750.1.1	Known_Gene_Antisense_ID=Thhalv10009853m.g.v1.0;Name=Thhalv10009853m.g	Not found	Not found
At1NC027950	Homolog	Not found	Not found	Not found	Not found	Not found	Not found	Not found	Not found
At1NC028020	Homolog	Homolog	Homolog	Known_Gene_Antisense_ID=gene:Bra011980;assembly_name=IVFCAASv1;biotype=protein_coding;description=AT5G02700	Not found	Homolog	Homolog	Homolog	Not found
At1NC028260	Homolog	Homolog	Not found	Not found	Not found	Not found	Not found	Not found	Not found
At1NC028330	Homolog	Not found	Not found	Not found	Not found	Not found	Not found	Not found	Not found
At1NC028450	Homolog	Not found	Not found	Not found	Not found	Not found	Not found	Not found	Not found
At1NC028560	Homolog	Homolog	Homolog	Known_Gene_Antisense_ID=gene:Bra036789;assembly_name=IVFCAASv1;biotype=protein_coding;description=AT3G51590	Homolog	Homolog	Homolog	Not found	Homolog
At1NC028590	Homolog	Not found	Not found	Known_Gene_Antisense_Name=Copia-74_BRa-I-int;class=LTR/Copia;type=LTRs	Homolog	Homolog	Homolog	Not found	Not found
At1NC028600	Homolog	Homolog	Homolog	Not found	Not found	Homolog	Not found	Not found	Not found
At1NC029140	Homolog	Homolog	Not found	Known_Gene_Antisense_ID=gene:Bra036817;assembly_name=IVFCAASv1;biotype=protein_coding;description=AT3G51320	Homolog	Homolog	Homolog	Not found	Not found
At1NC029240	Homolog	Not found	Not found	Not found	Not found	Not found	Homolog	Not found	Not found
At1NC029320	Homolog	Homolog	Homolog	Not found	Not found	Homolog	Not found	Not found	Not found
At1NC029660	Homolog	Not found	Not found	Not found	Not found	Not found	Not found	Not found	Not found
At1NC029680	Homolog	Not found	Not found	Not found	Not found	Not found	Not found	Not found	Not found
At1NC029690	Homolog	Not found	Not found	Not found	Not found	Not found	Not found	Not found	Not found
At1NC029750	Known_Gene_Sense_ID=903362.v1;Name=903362	Not found	Not found	Not found	Not found	Not found	Not found	Not found	Not found
At1NC029980	Known_Gene_Antisense_ID=478445.v1;Name=478445	Not found	Not found	Not found	Not found	Not found	Not found	Not found	Not found
At1NC029990	Known_Gene_Antisense_ID=478445.v1;Name=478445	Not found	Not found	Not found	Not found	Not found	Not found	Not found	Not found
At1NC030070	Known_Gene_Antisense_ID=474702.v1;Name=474702	Known_Gene_Antisense_ID=Carubv10008930m.g.v1.0;Name=Carubv10008930m.g	Not found	Not found	Not found	Known_Gene_Sense_ID=Tp1g41910.1.1_ID=Tp1g41900.1.1	Known_Gene_Sense_ID=Thhalv10011392m.g.v1.0;Name=Thhalv10011392m.g_ID=Thhalv10011427m.g.v1.0;Name=Thhalv10011427m.g	Not found	Not found
At1NC030120	Homolog	Not found	Not found	Not found	Not found	Not found	Not found	Not found	Not found
At1NC030450	Known_Gene_Sense_ID=912257.v1;Name=912257	Known_Gene_Sense_ID=Carubv10021225m.g.v1.0;Name=Carubv10021225m.g	Not found	Homolog	Homolog	Known_Gene_Sense_ID=Tp1g21270.1.1	Homolog	Homolog	Not found
At1NC030460	Known_Gene_Sense_ID=912257.v1;Name=912257	Not found	Not found	Not found	Not found	Not found	Not found	Not found	Not found
At1NC030820	Known_Gene_Sense_ID=315978.v1;Name=315978	Not found	Not found	Not found	Not found	Not found	Not found	Not found	Not found
At1NC030880	Homolog	Known_lincRNA_TCONS.00005933.XLOC.004314	Homolog	Known_Gene_Sense_ID=gene:Bra024654;assembly_name=IVFCAASv1;biotype=protein_coding;description=AT4G27760	Homolog	Homolog	Homolog	Not found	Homolog
At1NC031030	Known_Gene_Sense_ID=335856.v1;Name=335856	Not found	Not found	Not found	Homolog	Not found	Not found	Not found	Not found
At1NC031070	Homolog	Not found	Not found	Homolog	Not found	Homolog	Not found	Not found	Not found
At1NC031200	Homolog	Not found	Not found	Not found	Not found	Not found	Not found	Not found	Not found
At1NC031280	Homolog	Homolog	Homolog	Homolog	Homolog	Homolog	Homolog	Homolog	Homolog
At1NC031370	Known_Gene_Antisense_ID=471013.v1;Name=471013	Known_Gene_Antisense_ID=Carubv10009752m.v1.0.three_prime_UTR.1;Parent=Carubv10009752m.v1.0;pacid=20890312	Homolog	Homolog	Not found	Known_Gene_Antisense_ID=Tp1g07850.1.1	Known_Gene_Antisense_ID=Thhalv10008206m.g.v1.0;Name=Thhalv10008206m.g	Not found	Not found
At1NC031380	Known_Gene_Antisense_ID=471013.v1;Name=471013	Known_Gene_Antisense_ID=Carubv10009752m.g.v1.0;Name=Carubv10009752m.g	Not found	Homolog	Not found	Known_Gene_Antisense_ID=Tp1g07850.1.1	Known_Gene_Antisense_ID=Thhalv10008206m.g.v1.0;Name=Thhalv10008206m.g	Not found	Not found
At1NC031390	Known_Gene_Antisense_ID=334205.v1;Name=334205	Not found	Not found	Not found	Not found	Not found	Not found	Not found	Not found
At1NC031460	Homolog	Not found	Not found	Known_Gene_Antisense_ID=gene:Bra010816;assembly_name=IVFCAASv1;biotype=protein_coding;description=AT1G29720	Not found	Not found	Homolog	Not found	Not found
At1NC031520	Homolog	Not found	Homolog	Homolog	Homolog	Homolog	Homolog	Not found	Not found
At1NC031580	Homolog	Homolog	Not found	Not found	Not found	Known_lincRNA_TCONS.00011416.XLOC.002297	Homolog	Not found	Homolog
At1NC031600	Homolog	Known_Gene_Antisense_ID=Carubv10009424m.g.v1.0;Name=Carubv10009424m.g	Homolog	Known_Gene_Sense_ID=gene:Bra024609;assembly_name=IVFCAASv1;biotype=protein_coding;description=AT1G23550	Homolog	Known_Gene_Antisense_ID=Tp1g23040.1.1	Homolog	Not found	Homolog
At1NC031630	Homolog	Homolog	Homolog	Known_Gene_Antisense_ID=gene:Bra010818;assembly_name=IVFCAASv1;biotype=protein_coding;description=AT1G29700	Homolog	Homolog	Homolog	Homolog	Not found
At1NC031640	Homolog	Not found	Not found	Not found_ID=gene:Bra010818;assembly_name=IVFCAASv1;biotype=protein_coding;description=AT1G29700	Not found	Not found	Homolog	Not found	Not found
At1NC031730	Known_Gene_Sense_ID=472840.v1;Name=472840	Homolog	Not found	Not found	Not found	Not found	Not found	Not found	Not found
At1NC031900	Homolog	Homolog	Not found	Not found	Not found	Not found	Not found	Not found	Not found
At1NC031930	Homolog	Not found	Homolog	Known_Gene_Antisense_ID=gene:Bra024576;assembly_name=IVFCAASv1;biotype=protein_coding;description=AT1G31460	Not found	Homolog	Homolog	Not found	Not found
At1NC031980	Homolog	Not found	Not found	Not found	Not found	Not found	Not found	Not found	Not found
At1NC032320	Homolog	Not found	Not found	Not found	Not found	Not found	Not found	Not found	Not found
At1NC032500	Homolog	Not found	Homolog	Not found	Not found	Not found	Not found	Not found	Not found
At1NC032520	Homolog	Known_Gene_Sense_ID=Carubv10010779m.g.v1.0;Name=Carubv10010779m.g	Not found	Not found	Not found	Not found	Homolog	Not found	Not found
At1NC033130	Homolog	Not found	Not found	Not found	Not found	Not found	Not found	Not found	Not found
At1NC033220	Homolog	Not found	Not found	Homolog	Not found	Homolog	Not found	Not found	Not found
At1NC033250	Homolog	Homolog	Homolog	Homolog	Homolog	Homolog	Homolog	Not found	Not found
At1NC033260	Homolog	Not found	Not found	Not found	Not found	Homolog	Homolog	Not found	Not found
At1NC033350	Homolog	Not found	Not found	Not found	Not found	Not found	Not found	Not found	Not found
At1NC033390	Homolog	Not found	Not found	Not found	Not found	Not found	Homolog	Not found	Not found
At1NC033400	Homolog	Not found	Not found	Not found	Not found	Not found	Homolog	Not found	Not found
At1NC033490	Homolog	Homolog	Not found	Not found	Not found	Not found	Not found	Not found	Not found
At1NC033590	Homolog	Homolog	Homolog	Known_Gene_Antisense_ID=gene:Bra010897;assembly_name=IVFCAASv1;biotype=protein_coding;description=AT1G28200	Homolog	Homolog	Homolog	Not found	Not found
At1NC033630	Not found	Homolog	Not found	Not found	Not found	Not found	Not found	Not found	Not found
At1NC033850	Known_Gene_Antisense_ID=470571.v1;Name=470571	Known_Gene_Antisense_ID=Carubv10008426m.g.v1.0;Name=Carubv10008426m.g	Not found	Not found	Not found	Known_Gene_Antisense_ID=Tp1g04490.1.1	Known_Gene_Antisense_ID=Thhalv10010012m.g.v1.0;Name=Thhalv10010012m.g	Not found	Not found
At1NC033980	Homolog	Homolog	Not found	Not found	Not found	Homolog	Homolog	Not found	Not found
At1NC034000	Homolog	Homolog	Not found	Homolog	Homolog	Homolog	Homolog	Not found	Not found
At1NC034010	Homolog	Homolog	Not found	Not found	Not found	Homolog	Homolog	Not found	Not found
At1NC034040	Homolog	Not found	Not found	Not found	Not found	Not found	Not found	Not found	Not found
At1NC034060	Known_Gene_Antisense_ID=921494.v1;Name=921494	Known_Gene_Antisense_ID=Carubv10021800m.g.v1.0;Name=Carubv10021800m.g	Not found	Not found	Not found	Not found	Known_Gene_Antisense_ID=Thhalv10027325m.g.v1.0;Name=Thhalv10027325m.g	Not found	Not found
At1NC034410	Homolog	Not found	Not found	Not found	Not found	Not found	Not found	Not found	Not found
At1NC034490	Not found	Known_Gene_Sense_ID=Carubv10009595m.g.v1.0;Name=Carubv10009595m.g	Not found	Not found	Not found	Not found	Not found	Not found	Not found
At1NC034500	Homolog	Not found	Not found	Not found	Not found	Not found	Not found	Not found	Not found
At1NC034660	Homolog	Not found	Homolog	Homolog	Homolog	Known_Gene_Antisense_ID=Tp1g23900.1.1	Homolog	Not found	Not found
At1NC035130	Homolog	Homolog	Homolog	Known_Gene_Sense_ID=gene:Bra024698;assembly_name=IVFCAASv1;biotype=protein_coding;description=AT1G26665	Homolog	Homolog	Homolog	Not found	Not found
At1NC035150	Known_Gene_Antisense_ID=912634.v1;Name=912634	Known_Gene_Antisense_ID=Carubv10012026m.g.v1.0;Name=Carubv10012026m.g	Homolog	Known_Gene_Antisense_ID=gene:Bra010751;assembly_name=IVFCAASv1;biotype=protein_coding;description=AT4G14210	Homolog	Not found	Not found	Homolog	Not found
At1NC035190	Known_Gene_Sense_ID=904278.v1;Name=904278	Not found	Not found	Not found	Not found	Not found	Not found	Not found	Not found
At1NC035230	Homolog	Homolog	Homolog	Known_Gene_Sense_ID=CDS:Bra024709.1-P;Parent=transcript:Bra024709.1;assembly_name=IVFCAASv1	Not found	Homolog	Homolog	Not found	Not found
At1NC035240	Homolog	Homolog	Homolog	Known_Gene_Sense_ID=CDS:Bra024709.1-P;Parent=transcript:Bra024709.1;assembly_name=IVFCAASv1	Homolog	Homolog	Homolog	Not found	Not found
At1NC035380	Homolog	Not found	Not found	Homolog	Homolog	Homolog	Homolog	Not found	Not found
At1NC035500	Homolog	Not found	Not found	Not found	Not found	Not found	Not found	Not found	Not found
At1NC035620	Homolog	Homolog	Homolog	Homolog	Homolog	Homolog	Homolog	Homolog	Not found
At1NC035680	Homolog	Homolog	Not found	Not found	Not found	Homolog	Homolog	Not found	Not found
At1NC035790	Homolog	Homolog	Not found	Homolog	Homolog	Homolog	Homolog	Not found	Not found
At1NC035950	Homolog	Known_lincRNA_TCONS.00023660.XLOC.017401	Not found	Not found	Not found	Not found	Not found	Not found	Not found
At1NC036050	Homolog	Not found	Not found	Not found	Not found	Not found	Not found	Not found	Not found
At1NC036250	Known_lincRNA_TCONS.00006756.geneXLOC.004232	Known_lincRNA_TCONS.00004799.XLOC.003457	Not found	Known_Gene_Sense_Name=Copia-61_BRa-I-int;class=LTR/Copia;type=LTRs	Not found	Not found	Not found	Not found	Not found
At1NC036260	Known_lincRNA_TCONS.00006756.geneXLOC.004232	Known_lincRNA_TCONS.00004799.XLOC.003457	Not found	Not found	Not found	Not found	Not found	Not found	Not found
At1NC036370	Homolog	Known_Gene_Sense_ID=Carubv10012381m.g.v1.0;Name=Carubv10012381m.g	Homolog	Homolog	Not found	Known_Gene_Sense_ID=Tp1g24950.1.1	Known_Gene_Sense_ID=Thhalv10009350m.g.v1.0;Name=Thhalv10009350m.g	Homolog	Not found
At1NC036390	Known_Gene_Sense_ID=912705.v1;Name=912705	Known_Gene_Sense_ID=Carubv10011719m.g.v1.0;Name=Carubv10011719m.g	Not found	Not found	Not found	Not found	Not found	Not found	Not found
At1NC036400	Known_Gene_Sense_ID=912705.v1;Name=912705	Known_Gene_Sense_ID=Carubv10011719m.g.v1.0;Name=Carubv10011719m.g	Not found	Not found	Not found	Not found	Not found	Not found	Not found
At1NC036610	Homolog	Not found	Not found	Known_Gene_Sense_ID=gene:Bra024769;assembly_name=IVFCAASv1;biotype=protein_coding;logic_name=glean;version=1	Not found	Not found	Not found	Not found	Not found
At1NC036710	Homolog	Not found	Not found	Homolog	Homolog	Not found	Not found	Not found	Not found
At1NC036800	Homolog	Not found	Not found	Not found	Not found	Not found	Not found	Not found	Not found
At1NC036970	Homolog	Not found	Not found	Not found	Not found	Not found	Not found	Not found	Not found
At1NC037080	Known_lincRNA_TCONS.00051744.geneXLOC.033863	Homolog	Not found	Not found	Not found	Known_Gene_Antisense_ID=Tp1g25490.1.1	Homolog	Homolog	Not found
At1NC037090	Homolog	Not found	Not found	Not found	Not found	Known_Gene_Antisense_ID=Tp1g25490.1.1	Not found	Not found	Not found
At1NC037320	Not found	Known_Gene_Sense_ID=Carubv10008178m.g.v1.0;Name=Carubv10008178m.g	Not found	Not found	Not found	Not found	Not found	Not found	Not found
At1NC037340	Not found	Known_Gene_Sense_ID=Carubv10011128m.g.v1.0;Name=Carubv10011128m.g	Homolog	Known_Gene_Sense_ID=gene:Bra012359;assembly_name=IVFCAASv1;biotype=protein_coding;description=AT1G23090	Not found	Known_Gene_Sense_ID=Tp1g25610.1.1	Known_Gene_Sense_ID=Thhalv10015245m.g.v1.0;Name=Thhalv10015245m.g	Not found	Not found
At1NC037640	Homolog	Not found	Not found	Not found	Not found	Not found	Not found	Not found	Not found
At1NC037650	Homolog	Homolog	Not found	Homolog	Homolog	Not found	Not found	Not found	Not found
At1NC037840	Homolog	Not found	Not found	Not found	Not found	Not found	Not found	Not found	Not found
At1NC037970	Homolog	Homolog	Homolog	Homolog	Homolog	Not found	Homolog	Not found	Not found
At1NC037980	Homolog	Homolog	Not found	Not found	Not found	Homolog	Not found	Not found	Not found
At1NC037990	Homolog	Homolog	Homolog	Homolog	Homolog	Homolog	Homolog	Not found	Not found
At1NC038010	Homolog	Not found	Homolog	Homolog	Not found	Homolog	Homolog	Not found	Not found
At1NC038040	Homolog	Not found	Not found	Not found	Not found	Not found	Not found	Not found	Not found
At1NC038190	Homolog	Not found	Not found	Not found	Not found	Not found	Not found	Not found	Not found
At1NC038230	Homolog	Homolog	Homolog	Homolog	Homolog	Homolog	Homolog	Homolog	Not found
At1NC038300	Homolog	Homolog	Homolog	Homolog	Homolog	Homolog	Homolog	Homolog	Not found
At1NC038310	Known_lincRNA_TCONS.00006875.geneXLOC.004302	Known_Gene_Sense_ID=Carubv10008329m.g.v1.0;Name=Carubv10008329m.g	Homolog	Known_Gene_Sense_ID=gene:Bra032368;assembly_name=IVFCAASv1;biotype=protein_coding;description=AT1G30240	Homolog	Homolog	Homolog	Not found	Not found
At1NC038320	Known_lincRNA_TCONS.00006875.geneXLOC.004302	Not found	Homolog	Homolog	Homolog	Homolog	Not found	Not found	Not found
At1NC038340	Homolog	Not found	Not found	Not found	Not found	Not found	Not found	Not found	Not found
At1NC038350	Homolog	Not found	Not found	Not found	Not found	Not found	Not found	Not found	Not found
At1NC038410	Homolog	Homolog	Homolog	Not found	Not found	Homolog	Homolog	Not found	Not found
At1NC038430	Homolog	Not found	Not found	Not found	Not found	Not found	Not found	Not found	Not found
At1NC038470	Homolog	Not found	Not found	Not found	Not found	Not found	Not found	Not found	Not found
At1NC038640	Known_Gene_Antisense_ID=475803.v1;Name=475803	Homolog	Not found	Not found	Not found	Not found	Not found	Not found	Not found
At1NC038650	Homolog	Homolog	Not found	Not found	Not found	Not found	Not found	Not found	Not found
At1NC038660	Homolog	Not found	Not found	Not found	Not found	Not found	Not found	Not found	Not found
At1NC038720	Homolog	Not found	Not found	Not found	Not found	Not found	Not found	Not found	Not found
At1NC038730	Homolog	Not found	Homolog	Not found	Not found	Not found	Not found	Not found	Not found
At1NC038800	Homolog	Not found	Not found	Not found	Not found	Not found	Not found	Not found	Not found
At1NC039030	Homolog	Not found	Not found	Not found	Not found	Not found	Not found	Not found	Not found
At1NC039270	Homolog	Homolog	Not found	Not found	Not found	Not found	Homolog	Not found	Not found
At1NC039280	Known_Gene_Antisense_ID=912906.v1;Name=912906	Homolog	Not found	Homolog	Not found	Homolog	Not found	Not found	Not found
At1NC039370	Known_Gene_Antisense_ID=473309.v1;Name=473309	Not found	Not found	Not found	Not found	Not found	Not found	Not found	Not found
At1NC039380	Known_Gene_Antisense_ID=473309.v1;Name=473309	Not found	Not found	Not found	Not found	Not found	Not found	Not found	Not found
At1NC039470	Homolog	Homolog	Homolog	Homolog	Not found	Homolog	Homolog	Not found	Not found
At1NC039550	Homolog	Not found	Not found	Homolog	Not found	Known_Gene_Sense_ID=Tp3g18700.1.1	Known_Gene_Sense_ID=Thhalv10022015m.g.v1.0;Name=Thhalv10022015m.g	Not found	Not found
At1NC039750	Known_Gene_Antisense_ID=473334.v1.107.CDS.2;Parent=473334.v1.107;pacid=16064285	Known_Gene_Antisense_ID=Carubv10009688m.g.v1.0;Name=Carubv10009688m.g	Not found	Not found	Not found	Not found	Not found	Not found	Not found
At1NC039820	Homolog	Not found	Not found	Not found	Not found	Not found	Not found	Not found	Not found
At1NC039840	Homolog	Homolog	Not found	Not found	Not found	Not found	Not found	Not found	Not found
At1NC039870	Homolog	Not found	Not found	Not found	Not found	Not found	Not found	Not found	Not found
At1NC039880	Homolog	Homolog	Homolog	Homolog	Not found	Homolog	Homolog	Not found	Not found
At1NC039990	Homolog	Not found	Not found	Homolog	Homolog	Not found	Not found	Not found	Not found
At1NC040080	Homolog	Homolog	Homolog	Known_Gene_Antisense_Known_lincRNA_ID=gene:Bra039881;assembly_name=IVFCAASv1;biotype=protein_coding;logic_name=glean;version=1	Homolog	Homolog	Homolog	Not found	Not found
At1NC040220	Homolog	Not found	Not found	Not found	Not found	Not found	Not found	Not found	Not found
At1NC040230	Homolog	Not found	Not found	Not found	Not found	Not found	Not found	Not found	Not found
At1NC040390	Known_Gene_Sense_ID=922597.v1;Name=922597	Not found	Not found	Not found	Not found	Not found	Not found	Not found	Not found
At1NC040410	Known_Gene_Antisense_ID=896811.v1;Name=896811	Not found	Not found	Not found	Not found	Not found	Not found	Not found	Not found
At1NC040510	Known_Gene_Sense_ID=313961.v1;Name=313961	Homolog	Not found	Not found	Not found	Not found	Not found	Not found	Not found
At1NC040520	Known_Gene_Sense_ID=313961.v1;Name=313961	Homolog	Not found	Not found	Not found	Not found	Not found	Not found	Not found
At1NC040650	Homolog	Homolog	Homolog	Homolog	Not found	Homolog	Homolog	Homolog	Not found
At1NC040670	Known_Gene_Antisense_ID=327245.v1;Name=327245	Not found	Not found	Not found	Not found	Not found	Not found	Not found	Not found
At1NC040850	Known_Gene_Sense_ID=913344.v1;Name=913344	Known_Gene_Sense_ID=Carubv10012054m.g.v1.0;Name=Carubv10012054m.g	Homolog	Not found	Not found	Known_Gene_Sense_ID=Tp5g04500.1.1	Known_Gene_Sense_ID=Thhalv10006412m.g.v1.0;Name=Thhalv10006412m.g	Not found	Not found
At1NC041110	Known_Gene_Sense_ID=313975.v1;Name=313975	Not found	Not found	Not found	Not found	Not found	Not found	Not found	Not found
At1NC041120	Known_Gene_Antisense_ID=473621.v1;Name=473621	Not found	Not found	Not found	Not found	Not found	Not found	Not found	Not found
At1NC041130	Known_Gene_Antisense_ID=473621.v1;Name=473621	Not found	Not found	Not found	Not found	Not found	Not found	Not found	Not found
At1NC041570	Homolog	Not found	Not found	Not found	Not found	Homolog	Not found	Not found	Not found
At1NC041580	Homolog	Homolog	Not found	Not found	Not found	Not found	Not found	Not found	Not found
At1NC041700	Known_lincRNA_TCONS.00008711.geneXLOC.005580	Not found	Not found	Not found	Not found	Not found	Not found	Not found	Not found
At1NC041710	Known_Gene_Antisense_ID=471262.v1.107.CDS.1;Parent=471262.v1.107;pacid=16054142	Homolog	Not found	Homolog	Homolog	Not found	Known_Gene_Antisense_ID=Thhalv10000283m.g.v1.0;Name=Thhalv10000283m.g	Not found	Not found
At1NC041820	Homolog	Known_Gene_Antisense_ID=Carubv10010992m.g.v1.0;Name=Carubv10010992m.g	Not found	Not found	Not found	Not found	Not found	Not found	Not found
At1NC041830	Homolog	Not found	Not found	Not found	Not found	Not found	Known_Gene_Antisense_ID=Thhalv10009548m.g.v1.0;Name=Thhalv10009548m.g	Not found	Not found
At1NC041840	Homolog	Not found	Not found	Not found	Not found	Not found	Not found	Not found	Not found
At1NC041850	Homolog	Not found	Not found	Not found	Not found	Not found	Not found	Not found	Not found
At1NC042060	Homolog	Not found	Not found	Not found	Not found	Not found	Not found	Not found	Not found
At1NC042130	Homolog	Homolog	Homolog	Homolog	Homolog	Homolog	Homolog	Not found	Not found
At1NC042270	Homolog	Not found	Homolog	Not found	Not found	Homolog	Homolog	Not found	Not found
At1NC042290	Homolog	Not found	Not found	Not found	Not found	Not found	Not found	Not found	Not found
At1NC042380	Homolog	Not found	Not found	Known_Gene_Sense_ID=gene:Bra023248;assembly_name=IVFCAASv1;biotype=protein_coding;description=AT1G32200	Homolog	Not found	Homolog	Not found	Not found
At1NC042550	Homolog	Not found	Not found	Not found	Not found	Not found	Not found	Not found	Not found
At1NC042700	Known_Gene_Antisense_ID=922328.v1;Name=922328	Known_Gene_Antisense_ID=Carubv10012104m.g.v1.0;Name=Carubv10012104m.g	Not found	Known_Gene_Sense_ID=gene:Bra029670;assembly_name=IVFCAASv1;biotype=protein_coding;description=AT3G07700	Not found	Known_Gene_Antisense_ID=Tp5g16370.1.1	Known_Gene_Antisense_ID=Thhalv10009774m.g.v1.0;Name=Thhalv10009774m.g	Not found	Not found
At1NC042750	Homolog	Known_Gene_Antisense_ID=Carubv10008386m.g.v1.0;Name=Carubv10008386m.g	Homolog	Not found	Not found	Known_Gene_Antisense_ID=Tp1g28470.1.1	Known_Gene_Antisense_ID=Thhalv10006886m.g.v1.0;Name=Thhalv10006886m.g	Homolog	Not found
At1NC042790	Homolog	Not found	Not found	Not found	Not found	Not found	Not found	Not found	Not found
At1NC042890	Homolog	Not found	Not found	Not found	Not found	Not found	Not found	Not found	Not found
At1NC043000	Homolog	Not found	Not found	Not found	Not found	Not found	Not found	Not found	Not found
At1NC043010	Homolog	Known_Gene_Antisense_ID=Carubv10024038m.g.v1.0;Name=Carubv10024038m.g	Not found	Not found	Not found	Not found	Known_Gene_Antisense_ID=Thhalv10017234m.g.v1.0;Name=Thhalv10017234m.g	Not found	Not found
At1NC043020	Known_Gene_Sense_ID=314017.v1;Name=314017	Known_Gene_Sense_ID=Carubv10011631m.v1.0.CDS.2;Parent=Carubv10011631m.v1.0;pacid=20890010	Not found	Homolog	Not found	Not found	Known_Gene_Sense_ID=Thhalv10001856m.g.v1.0;Name=Thhalv10001856m.g	Not found	Not found
At1NC043080	Homolog	Not found	Homolog	Not found	Not found	Not found	Not found	Not found	Not found
At1NC043100	Homolog	Homolog	Not found	Not found	Not found	Homolog	Homolog	Not found	Not found
At1NC043190	Known_Gene_Sense_ID=913088.v1;Name=913088	Homolog	Not found	Not found	Not found	Homolog	Homolog	Not found	Not found
At1NC043220	Homolog	Not found	Not found	Not found	Not found	Not found	Not found	Not found	Not found
At1NC043280	Homolog	Known_Gene_Sense_ID=Carubv10008072m.v1.0.five_prime_UTR.1;Parent=Carubv10008072m.v1.0;pacid=20890065	Homolog	Not found	Not found	Not found	Homolog	Not found	Not found
At1NC043290	Homolog	Known_Gene_Sense_ID=Carubv10008072m.v1.0.five_prime_UTR.1;Parent=Carubv10008072m.v1.0;pacid=20890065	Not found	Not found	Not found	Not found	Not found	Not found	Not found
At1NC043310	Homolog	Not found	Not found	Not found	Not found	Not found	Not found	Not found	Not found
At1NC043320	Homolog	Not found	Not found	Not found	Not found	Not found	Not found	Not found	Not found
At1NC043350	Homolog	Not found	Not found	Not found	Not found	Not found	Not found	Not found	Not found
At1NC043550	Homolog	Homolog	Not found	Not found	Not found	Not found	Not found	Not found	Not found
At1NC043560	Homolog	Not found	Not found	Not found	Not found	Not found	Not found	Not found	Not found
At1NC043640	Homolog	Not found	Not found	Not found	Not found	Not found	Not found	Not found	Not found
At1NC043680	Known_Gene_Sense_ID=336380.v1;Name=336380	Known_Gene_Sense_ID=Carubv10008362m.g.v1.0;Name=Carubv10008362m.g	Not found	Not found	Not found	Not found	Not found	Not found	Not found
At1NC043800	Not found	Known_Gene_Antisense_ID=Carubv10008786m.g.v1.0;Name=Carubv10008786m.g	Not found	Not found	Not found	Not found	Not found	Not found	Not found
At1NC044120	Homolog	Homolog	Homolog	Homolog	Homolog	Homolog	Homolog	Homolog	Homolog
At1NC044190	Homolog	Not found	Not found	Not found	Not found	Not found	Not found	Not found	Not found
At1NC044390	Homolog	Homolog	Not found	Not found	Not found	Homolog	Homolog	Not found	Not found
At1NC044430	Homolog	Not found	Not found	Known_Gene_Antisense_Name=Gypsy-19_BRa-I-int;class=LTR/Gypsy;type=LTRs	Not found	Not found	Homolog	Not found	Not found
At1NC044530	Known_Gene_Sense_ID=922448.v1;Name=922448	Not found	Not found	Not found	Not found	Not found	Not found	Not found	Not found
At1NC044550	Homolog	Homolog	Not found	Homolog	Not found	Homolog	Known_Gene_Sense_ID=Thhalv10013332m.g.v1.0;Name=Thhalv10013332m.g	Not found	Not found
At1NC044560	Homolog	Not found	Not found	Not found	Not found	Not found	Not found	Not found	Not found
At1NC044680	Known_lincRNA_TCONS.00021453.geneXLOC.014002	Known_lincRNA_TCONS.00012340.XLOC.009131	Not found	Not found	Not found	Not found	Not found	Not found	Not found
At1NC044710	Known_lincRNA_TCONS.00015600.geneXLOC.010024	Not found	Not found	Not found	Not found	Not found	Not found	Not found	Not found
At1NC044720	Homolog	Not found	Not found	Not found	Not found	Not found	Not found	Not found	Not found
At1NC044860	Known_Gene_Sense_ID=942793.v1;Name=942793	Known_Gene_Sense_ID=Carubv10003016m.v1.0.CDS.1;Parent=Carubv10003016m.v1.0;pacid=20909583	Not found	Homolog	Not found	Known_Gene_Sense_ID=Tp6g07380.1.1	Known_Gene_Sense_ID=Thhalv10029315m.g.v1.0;Name=Thhalv10029315m.g	Not found	Not found
At1NC044870	Homolog	Not found	Not found	Not found	Not found	Not found	Not found	Not found	Not found
At1NC044880	Homolog	Not found	Not found	Not found	Not found	Not found	Not found	Not found	Not found
At1NC045060	Homolog	Not found	Not found	Not found	Not found	Not found	Not found	Not found	Not found
At1NC045140	Homolog	Not found	Not found	Not found	Not found	Not found	Not found	Not found	Not found
At1NC045250	Homolog	Not found	Not found	Not found	Not found	Not found	Not found	Not found	Not found
At1NC045310	Homolog	Not found	Not found	Not found	Not found	Not found	Not found	Not found	Not found
At1NC045390	Homolog	Not found	Not found	Not found	Not found	Not found	Not found	Not found	Not found
At1NC045410	Not found	Not found	Not found	Not found	Not found	Not found	Known_Gene_Sense_ID=Thhalv10014673m.g.v1.0;Name=Thhalv10014673m.g	Not found	Not found
At1NC045420	Homolog	Not found	Not found	Not found	Not found	Known_lincRNA_TCONS.00014049.XLOC.002881	Not found	Not found	Not found
At1NC045590	Homolog	Homolog	Not found	Homolog	Homolog	Homolog	Homolog	Not found	Not found
At1NC045790	Homolog	Not found	Not found	Not found	Not found	Not found	Not found	Not found	Not found
At1NC045890	Known_Gene_Sense_ID=336503.v1.107.CDS.1;Parent=336503.v1.107;pacid=16048944	Not found	Not found	Not found	Not found	Not found	Not found	Not found	Not found
At1NC046100	Known_Gene_Antisense_ID=495901.v1;Name=495901	Known_Gene_Antisense_ID=Carubv10027588m.g.v1.0;Name=Carubv10027588m.g	Not found	Known_Gene_Antisense_ID=gene:Bra006791;assembly_name=IVFCAASv1;biotype=protein_coding;description=AT5G57980	Not found	Known_Gene_Antisense_ID=Tp6g19640.1.1	Known_Gene_Antisense_ID=Thhalv10015571m.g.v1.0;Name=Thhalv10015571m.g	Not found	Not found
At1NC046250	Known_Gene_Sense_ID=313572.v1;Name=313572	Known_Gene_Sense_ID=Carubv10009422m.g.v1.0;Name=Carubv10009422m.g_ID=Carubv10011826m.g.v1.0;Name=Carubv10011826m.g	Not found	Known_Gene_Antisense_ID=gene:Bra012303;assembly_name=IVFCAASv1;biotype=protein_coding;description=AT1G02090	Not found	Known_Gene_Sense_ID=Tp1g24970.1.1	Known_Gene_Sense_ID=Thhalv10009067m.v1.0.CDS.4;Parent=Thhalv10009067m.v1.0;pacid=20186978	Not found	Not found
At1NC046440	Known_Gene_Sense_ID=887477.v1;Name=887477	Not found	Not found	Not found	Not found	Not found	Not found	Not found	Not found
At1NC046450	Known_Gene_Sense_ID=887477.v1;Name=887477	Not found	Not found	Not found	Not found	Not found	Not found	Not found	Not found
At1NC046600	Homolog	Not found	Not found	Not found	Not found	Not found	Not found	Not found	Not found
At1NC046630	Homolog	Not found	Not found	Not found	Not found	Not found	Not found	Not found	Not found
At1NC046690	Known_Gene_Sense_ID=947459.v1;Name=947459	Not found	Not found	Not found	Not found	Not found	Not found	Not found	Not found
At1NC047070	Homolog	Not found	Not found	Not found	Not found	Not found	Not found	Not found	Not found
At1NC047130	Known_Gene_Antisense_ID=922663.v1;Name=922663	Not found	Not found	Not found	Not found	Not found	Not found	Not found	Not found
At1NC047150	Homolog	Not found	Not found	Not found	Not found	Not found	Not found	Not found	Not found
At1NC047160	Homolog	Not found	Not found	Not found	Not found	Not found	Not found	Not found	Not found
At1NC047250	Homolog	Homolog	Not found	Not found	Not found	Not found	Not found	Not found	Not found
At1NC047280	Known_Gene_Antisense_ID=315648.v1;Name=315648	Not found	Not found	Not found	Not found	Not found	Not found	Not found	Not found
At1NC047350	Not found	Not found	Not found	Not found	Not found	Not found	Not found	Homolog	Not found
At1NC047390	Homolog	Not found	Not found	Not found	Not found	Not found	Not found	Not found	Not found
At1NC047590	Known_Gene_Sense_ID=936446.v1;Name=936446	Known_Gene_Sense_ID=Carubv10017120m.g.v1.0;Name=Carubv10017120m.g	Not found	Known_Gene_Sense_ID=gene:Bra032996;assembly_name=IVFCAASv1;biotype=protein_coding;description=AT5G11250	Homolog	Not found	Known_Gene_Sense_ID=Thhalv10004106m.v1.0.CDS.7;Parent=Thhalv10004106m.v1.0;pacid=20198969	Not found	Not found
At1NC047600	Homolog	Known_Gene_Sense_ID=Carubv10007009m.g.v1.0;Name=Carubv10007009m.g	Not found	Not found	Not found	Not found	Not found	Not found	Not found
At1NC047690	Homolog	Not found	Not found	Homolog	Not found	Not found	Not found	Not found	Not found
At1NC047720	Known_Gene_Antisense_ID=314017.v1;Name=314017	Homolog	Not found	Not found	Not found	Not found	Not found	Not found	Not found
At1NC047740	Known_lincRNA_TCONS.00027607.geneXLOC.018033	Known_Gene_Sense_ID=Carubv10000784m.g.v1.0;Name=Carubv10000784m.g	Not found	Known_Gene_Antisense_ID=gene:Bra023376;assembly_name=IVFCAASv1;biotype=protein_coding;description=AT5G12400	Not found	Known_Gene_Sense_ID=Tp6g27130.1.1	Known_Gene_Sense_ID=Thhalv10013319m.g.v1.0;Name=Thhalv10013319m.g	Homolog	Not found
At1NC047780	Homolog	Not found	Not found	Not found	Not found	Not found	Not found	Not found	Not found
At1NC047840	Known_Gene_Sense_ID=485431.v1;Name=485431	Known_Gene_Sense_ID=Carubv10018040m.g.v1.0;Name=Carubv10018040m.g	Not found	Not found	Not found	Known_Gene_Sense_ID=Tp5g11390.1.1	Known_Gene_Sense_ID=Thhalv10010733m.v1.0.three_prime_UTR.1;Parent=Thhalv10010733m.v1.0;pacid=20206771	Not found	Not found
At1NC047850	Known_Gene_Sense_ID=485431.v1;Name=485431	Not found_ID=Carubv10018040m.g.v1.0;Name=Carubv10018040m.g	Not found	Not found	Not found	Not found	Not found	Not found	Not found
At1NC047900	Homolog	Not found	Not found	Not found	Not found	Homolog	Not found	Not found	Not found
At1NC048350	Known_Gene_Antisense_ID=336503.v1.107.CDS.1;Parent=336503.v1.107;pacid=16048944	Not found	Not found	Not found	Not found	Not found	Not found	Not found	Not found
At1NC048490	Known_Gene_Antisense_ID=913424.v1;Name=913424	Known_Gene_Antisense_ID=Carubv10011534m.g.v1.0;Name=Carubv10011534m.g	Not found	Not found	Not found	Not found	Not found	Not found	Not found
At1NC048780	Known_lincRNA_TCONS.00052291.geneXLOC.034297	Not found	Not found	Not found	Not found	Not found	Not found	Not found	Not found
At1NC049130	Homolog	Homolog	Not found	Not found	Not found	Not found	Not found	Not found	Not found
At1NC049160	Homolog	Not found	Not found	Not found	Not found	Not found	Not found	Not found	Not found
At1NC049271	Homolog	Known_Gene_Sense_ID=Carubv10019370m.g.v1.0;Name=Carubv10019370m.g	Not found	Homolog	Not found	Known_Gene_Sense_ID=Tp4g09120.1.1	Homolog	Not found	Not found
At1NC049310	Homolog	Not found	Not found	Not found	Not found	Not found	Not found	Not found	Not found
At1NC049320	Homolog	Homolog	Homolog	Not found	Not found	Not found	Not found	Not found	Not found
At1NC049450	Known_Gene_Antisense_ID=497092.v1.107.CDS.11;Parent=497092.v1.107;pacid=16044208	Not found	Not found	Not found	Not found	Not found	Not found	Not found	Not found
At1NC049460	Known_Gene_Antisense_ID=497092.v1.107.CDS.11;Parent=497092.v1.107;pacid=16044208	Known_Gene_Antisense_ID=Carubv10005599m.g.v1.0;Name=Carubv10005599m.g	Not found	Not found	Not found	Not found	Not found	Not found	Not found
At1NC049510	Homolog	Homolog	Not found	Not found	Not found	Homolog	Not found	Not found	Not found
At1NC049760	Homolog	Not found	Not found	Not found	Not found	Not found	Not found	Not found	Not found
At1NC049780	Known_Gene_Sense_ID=929286.v1;Name=929286	Known_Gene_Sense_ID=Carubv10013851m.g.v1.0;Name=Carubv10013851m.g	Not found	Known_Gene_Sense_ID=gene:Bra001583;assembly_name=IVFCAASv1;biotype=protein_coding;description=AT3G15090	Not found	Known_Gene_Sense_ID=Tp3g13230.1.CDS.1	Known_Gene_Sense_ID=Thhalv10020786m.g.v1.0;Name=Thhalv10020786m.g	Not found	Not found
At1NC049920	Homolog	Not found	Not found	Not found	Not found	Not found	Not found	Not found	Not found
At1NC049950	Known_lincRNA_TCONS.00008653.geneXLOC.005523	Not found	Not found	Not found	Not found	Not found	Not found	Not found	Not found
At1NC049960	Known_lincRNA_TCONS.00008653.geneXLOC.005523	Not found	Not found	Not found	Not found	Not found	Not found	Not found	Not found
At1NC049990	Known_Gene_Antisense_ID=494091.v1;Name=494091	Known_Gene_Antisense_ID=Carubv10004232m.g.v1.0;Name=Carubv10004232m.g	Not found	Homolog	Not found	Known_Gene_Antisense_ID=Tp7g03070.1.1	Known_Gene_Antisense_ID=Thhalv10027659m.v1.0.CDS.1;Parent=Thhalv10027659m.v1.0;pacid=20189831	Not found	Not found
At1NC050110	Known_lincRNA_TCONS.00007100.geneXLOC.004449	Not found	Not found	Not found	Not found	Not found	Not found	Not found	Not found
At1NC050440	Known_lincRNA_TCONS.00045245.geneXLOC.029287	Not found	Not found	Not found	Not found	Not found	Not found	Not found	Not found
At1NC050460	Known_Gene_Antisense_ID=934537.v1;Name=934537	Not found	Not found	Not found	Not found	Not found	Not found	Not found	Not found
At1NC050640	Homolog	Not found	Not found	Not found	Not found	Not found	Not found	Not found	Not found
At1NC050750	Known_Gene_Sense_ID=484073.v1;Name=484073	Not found	Not found	Not found	Not found	Not found	Not found	Not found	Not found
At1NC050760	Known_Gene_Antisense_ID=479952.v1.107.CDS.3;Parent=479952.v1.107;pacid=16051077	Not found	Not found	Not found	Not found	Not found	Not found	Not found	Not found
At1NC050770	Known_Gene_Sense_ID=492676.v1;Name=492676	Known_Gene_Sense_ID=Carubv10006011m.g.v1.0;Name=Carubv10006011m.g	Not found	Not found	Not found	Not found	Not found	Not found	Not found
At1NC051050	Homolog	Not found	Not found	Not found	Not found	Not found	Not found	Not found	Not found
At1NC051210	Known_lincRNA_TCONS.00052077.geneXLOC.034149	Not found	Not found	Not found	Not found	Not found	Not found	Not found	Not found
At1NC051390	Known_Gene_Antisense_ID=891008.v1;Name=891008	Not found	Not found	Not found	Not found	Not found	Not found	Not found	Not found
At1NC051720	Known_Gene_Sense_ID=473723.v1;Name=473723	Homolog	Not found	Not found	Not found	Not found	Not found	Not found	Not found
At1NC051800	Known_Gene_Antisense_ID=903463.v1.107.CDS.1;Parent=903463.v1.107;pacid=16052128	Known_Gene_Antisense_ID=Carubv10015610m.v1.0.CDS.1;Parent=Carubv10015610m.v1.0;pacid=20898341	Not found	Homolog	Not found	Known_Gene_Antisense_ID=Tp3g04950.1.1	Known_Gene_Antisense_ID=Thhalv10019947m.v1.0.CDS.1;Parent=Thhalv10019947m.v1.0;pacid=20183284	Not found	Not found
At1NC051890	Known_Gene_Antisense_ID=480350.v1;Name=480350	Not found	Not found	Not found	Not found	Not found	Not found	Not found	Not found
At1NC051950	Not found	Known_Gene_Sense_ID=Carubv10009851m.g.v1.0;Name=Carubv10009851m.g	Not found	Not found	Not found	Not found	Not found	Not found	Not found
At1NC052410	Homolog	Not found	Not found	Not found	Not found	Not found	Not found	Not found	Not found
At1NC052420	Known_Gene_Sense_ID=901275.v1;Name=901275	Not found	Not found	Not found	Not found	Not found	Not found	Not found	Not found
At1NC052480	Homolog	Homolog	Not found	Not found	Not found	Not found	Not found	Not found	Not found
At1NC052650	Known_Gene_Sense_ID=480000.v1;Name=480000	Known_Gene_Sense_ID=Carubv10014693m.g.v1.0;Name=Carubv10014693m.g	Homolog	Homolog	Not found	Homolog	Known_Gene_Sense_ID=Thhalv10002684m.g.v1.0;Name=Thhalv10002684m.g	Not found	Not found
At1NC053210	Homolog	Not found	Not found	Not found	Not found	Not found	Not found	Not found	Not found
At1NC053230	Homolog	Homolog	Not found	Not found	Not found	Homolog	Not found	Not found	Not found
At1NC053250	Known_Gene_Sense_ID=925046.v1;Name=925046	Not found	Not found	Not found	Not found	Not found	Not found	Not found	Not found
At1NC053290	Homolog	Homolog	Homolog	Not found	Not found	Homolog	Homolog	Homolog	Not found
At1NC053460	Known_Gene_Sense_ID=497139.v1.107.three_prime_UTR.1;Parent=497139.v1.107;pacid=16049046	Not found	Not found	Not found	Homolog	Not found	Homolog	Not found	Not found
At1NC053930	Homolog	Not found	Not found	Not found	Not found	Not found	Not found	Not found	Not found
At1NC053940	Homolog	Not found	Not found	Not found	Not found	Not found	Not found	Not found	Not found
At1NC053980	Homolog	Not found	Not found	Not found	Not found	Not found	Not found	Not found	Not found
At1NC058190	Homolog	Homolog	Not found	Homolog	Not found	Not found	Homolog	Not found	Not found
At1NC058430	Homolog	Not found	Not found	Not found	Not found	Not found	Not found	Not found	Not found
At1NC058440	Homolog	Not found	Not found	Not found	Not found	Not found	Not found	Not found	Not found
At1NC058450	Homolog	Not found	Not found	Not found	Not found	Not found	Not found	Not found	Not found
At1NC059010	Homolog	Known_Gene_Sense_ID=Carubv10001367m.g.v1.0;Name=Carubv10001367m.g	Not found	Not found	Not found	Known_Gene_Sense_ID=Tp6g26170.1.1	Not found	Not found	Not found
At1NC059020	Homolog	Not found	Not found	Not found	Not found	Not found	Not found	Not found	Not found
At1NC059510	Homolog	Not found	Not found	Not found	Homolog	Not found	Not found	Not found	Not found
At1NC059560	Homolog	Not found	Not found	Not found	Not found	Not found	Not found	Not found	Not found
At1NC059580	Homolog	Not found	Not found	Not found	Not found	Not found	Not found	Not found	Not found
At1NC059770	Homolog	Homolog	Not found	Not found	Not found	Not found	Not found	Not found	Not found
At1NC059970	Homolog	Not found	Not found	Not found	Not found	Not found	Not found	Not found	Not found
At1NC060171	Homolog	Not found	Not found	Not found	Not found	Not found	Not found	Not found	Not found
At1NC060400	Homolog	Homolog	Not found	Homolog	Not found	Known_Gene_Sense_ID=Tp2g07600.1.1	Homolog	Not found	Not found
At1NC060800	Homolog	Homolog	Not found	Not found	Not found	Not found	Not found	Not found	Not found
At1NC060810	Homolog	Not found	Not found	Not found	Not found	Not found	Not found	Not found	Not found
At1NC060850	Homolog	Not found	Not found	Not found	Not found	Not found	Not found	Not found	Not found
At1NC061050	Known_lincRNA_TCONS.00025482.geneXLOC.016579	Known_Gene_Antisense_ID=Carubv10009852m.g.v1.0;Name=Carubv10009852m.g	Not found	Not found	Not found	Not found	Not found	Not found	Not found
At1NC061070	Homolog	Not found	Not found	Not found	Not found	Not found	Not found	Not found	Not found
At1NC061090	Known_lincRNA_TCONS.00038649.geneXLOC.025102	Homolog	Not found	Not found	Not found	Not found	Not found	Not found	Not found
At1NC061350	Homolog	Not found	Not found	Not found	Not found	Not found	Not found	Not found	Not found
At1NC061380	Homolog	Homolog	Not found	Not found	Not found	Not found	Not found	Not found	Not found
At1NC061390	Homolog	Homolog	Not found	Not found	Not found	Not found	Not found	Not found	Not found
At1NC061470	Homolog	Not found	Not found	Not found	Not found	Not found	Not found	Not found	Not found
At1NC061690	Known_Gene_Sense_ID=315648.v1;Name=315648	Homolog	Not found	Not found	Not found	Not found	Not found	Not found	Not found
At1NC061691	Known_Gene_Sense_ID=315648.v1;Name=315648	Not found	Not found	Not found	Not found	Not found	Not found	Not found	Not found
At1NC061870	Known_Gene_Sense_ID=472494.v1;Name=472494	Homolog	Not found	Homolog	Not found	Not found	Not found	Not found	Not found
At1NC061900	Homolog	Homolog	Not found	Homolog	Not found	Homolog	Homolog	Not found	Not found
At1NC061940	Homolog	Not found	Not found	Not found	Not found	Not found	Not found	Not found	Not found
At1NC061950	Known_Gene_Sense_ID=336503.v1.107.CDS.13;Parent=336503.v1.107;pacid=16048944	Not found	Not found	Not found	Not found	Not found	Not found	Not found	Not found
At1NC062560	Homolog	Not found	Not found	Not found	Not found	Not found	Not found	Not found	Not found
At1NC062570	Homolog	Not found	Not found	Not found	Not found	Not found	Not found	Not found	Not found
At1NC062600	Known_Gene_Sense_ID=924185.v1;Name=924185	Not found	Not found	Not found	Not found	Not found	Not found	Not found	Not found
At1NC062610	Known_Gene_Sense_ID=924185.v1;Name=924185	Not found	Not found	Not found	Not found	Not found	Not found	Not found	Not found
At1NC062920	Homolog	Not found	Not found	Homolog	Homolog	Homolog	Homolog	Not found	Not found
At1NC062930	Homolog	Homolog	Not found	Not found	Not found	Not found	Not found	Not found	Not found
At1NC062940	Homolog	Homolog	Not found	Not found	Not found	Not found	Not found	Not found	Not found
At1NC063000	Homolog	Homolog	Homolog	Homolog	Homolog	Homolog	Homolog	Not found	Not found
At1NC063020	Homolog	Homolog	Homolog	Not found	Not found	Homolog	Homolog	Not found	Not found
At1NC063700	Known_lincRNA_TCONS.00008616.geneXLOC.005486	Not found	Not found	Not found	Not found	Not found	Not found	Not found	Not found
At1NC063710	Homolog	Not found	Not found	Not found	Not found	Not found	Not found	Not found	Not found
At1NC063910	Homolog	Homolog	Homolog	Not found	Not found	Not found	Homolog	Not found	Not found
At1NC064080	Homolog	Not found	Not found	Not found	Not found	Not found	Not found	Not found	Not found
At1NC064110	Homolog	Not found	Not found	Not found	Not found	Not found	Homolog	Not found	Not found
At1NC064140	Homolog	Not found	Not found	Homolog	Homolog	Homolog	Not found	Not found	Not found
At1NC064230	Homolog	Homolog	Homolog	Homolog	Homolog	Homolog	Homolog	Not found	Not found
At1NC064470	Known_Gene_Sense_ID=940873.v1.107.CDS.1;Parent=940873.v1.107;pacid=16064749	Not found	Not found	Not found	Not found	Not found	Known_Gene_Sense_ID=Thhalv10013819m.g.v1.0;Name=Thhalv10013819m.g	Not found	Not found
At1NC064490	Known_Gene_Sense_ID=916513.v1;Name=916513	Not found	Not found	Not found	Not found	Not found	Not found	Not found	Not found
At1NC064580	Homolog	Not found	Not found	Not found	Not found	Not found	Not found	Not found	Not found
At1NC064680	Homolog	Not found	Not found	Not found	Not found	Not found	Not found	Not found	Not found
At1NC064710	Known_Gene_Sense_ID=359033.v1;Name=359033	Known_Gene_Sense_ID=Carubv10015590m.g.v1.0;Name=Carubv10015590m.g	Not found	Homolog	Not found	Known_Gene_Antisense_ID=Tp1g34450.1.1	Known_Gene_Sense_ID=Thhalv10012070m.g.v1.0;Name=Thhalv10012070m.g	Not found	Not found
At1NC064720	Known_Gene_Sense_ID=359033.v1;Name=359033	Not found	Not found	Not found	Not found	Not found	Not found	Not found	Not found
At1NC064750	Homolog	Homolog	Not found	Not found	Not found	Not found	Not found	Not found	Not found
At1NC064850	Homolog	Homolog	Not found	Not found	Not found	Not found	Not found	Not found	Not found
At1NC064880	Known_Gene_Antisense_ID=923041.v1;Name=923041	Homolog	Not found	Known_Gene_Antisense_ID=gene:Bra040957;assembly_name=IVFCAASv1;biotype=protein_coding;logic_name=glean;version=1	Homolog	Homolog	Homolog	Not found	Not found
At1NC064920	Known_Gene_Antisense_ID=923043.v1;Name=923043	Homolog	Homolog	Known_Gene_Sense_Known_lincRNA_Name=Copia-61_BRa-I-int;class=LTR/Copia;type=LTRs	Homolog	Homolog	Homolog	Not found	Not found
At1NC064960	Known_Gene_Antisense_ID=904089.v1;Name=904089	Known_Gene_Antisense_ID=Carubv10016249m.g.v1.0;Name=Carubv10016249m.g	Not found	Homolog	Not found	Known_Gene_Antisense_ID=Tp3g10230.1.1	Known_Gene_Antisense_ID=Thhalv10002984m.v1.0.CDS.2;Parent=Thhalv10002984m.v1.0;pacid=20196329	Not found	Not found
At1NC064970	Known_Gene_Antisense_ID=904089.v1;Name=904089	Known_Gene_Antisense_ID=Carubv10016249m.g.v1.0;Name=Carubv10016249m.g	Not found	Not found	Not found	Known_Gene_Antisense_ID=Tp3g10230.1.1	Not found	Not found	Not found
At1NC065030	Known_Gene_Sense_ID=917012.v1;Name=917012	Not found	Homolog	Not found	Not found	Not found	Homolog	Not found	Not found
At1NC065150	Homolog	Not found	Not found	Not found	Not found	Not found	Not found	Not found	Not found
At1NC065170	Homolog	Not found	Not found	Not found	Not found	Not found	Not found	Not found	Not found
At1NC065400	Known_Gene_Sense_ID=913773.v1;Name=913773	Homolog	Homolog	Homolog	Not found	Known_lincRNA_TCONS.00017933.XLOC.003696	Homolog	Not found	Not found
At1NC065550	Homolog	Not found	Not found	Not found	Not found	Not found	Not found	Not found	Not found
At1NC065760	Known_Gene_Antisense_ID=340580.v1;Name=340580	Known_Gene_Antisense_ID=Carubv10016441m.g.v1.0;Name=Carubv10016441m.g	Not found	Homolog	Not found	Not found	Known_Gene_Antisense_ID=Thhalv10021925m.g.v1.0;Name=Thhalv10021925m.g	Not found	Not found
At1NC065770	Known_lincRNA_TCONS.00023318.geneXLOC.015183	Not found	Not found	Not found	Not found	Not found	Homolog	Not found	Not found
At1NC065830	Known_Gene_Antisense_ID=331550.v1;Name=331550	Not found	Not found	Not found	Not found	Homolog	Not found	Not found	Not found
At1NC065840	Known_Gene_Antisense_ID=331550.v1;Name=331550	Not found	Not found	Not found	Not found	Not found	Not found	Not found	Not found
At1NC065850	Known_Gene_Antisense_ID=331550.v1;Name=331550	Known_Gene_Antisense_ID=Carubv10012023m.g.v1.0;Name=Carubv10012023m.g	Not found	Known_Gene_Sense_ID=gene:Bra003849;assembly_name=IVFCAASv1;biotype=protein_coding;description=AT1G73320	Not found	Known_Gene_Antisense_ID=Tp7g03190.1.CDS.4	Not found	Not found	Not found
At1NC065851	Known_Gene_Antisense_ID=324165.v1;Name=324165	Known_Gene_Antisense_ID=Carubv10012023m.g.v1.0;Name=Carubv10012023m.g	Not found	Homolog	Not found	Known_Gene_Antisense_ID=Tp7g03190.1.CDS.4	Known_Gene_Antisense_ID=Thhalv10023119m.g.v1.0;Name=Thhalv10023119m.g	Not found	Not found
At1NC065910	Homolog	Not found	Not found	Not found	Not found	Not found	Not found	Not found	Not found
At1NC066020	Homolog	Not found	Not found	Not found	Not found	Not found	Not found	Not found	Not found
At1NC066070	Known_Gene_Antisense_ID=891735.v1;Name=891735	Not found	Not found	Not found	Not found	Not found	Not found	Not found	Not found
At1NC066150	Known_lincRNA_TCONS.00045460.geneXLOC.029475	Known_Gene_Sense_ID=Carubv10008255m.g.v1.0;Name=Carubv10008255m.g	Not found	Not found	Not found	Not found	Not found	Not found	Not found
At1NC066220	Homolog	Not found	Not found	Not found	Not found	Not found	Homolog	Not found	Not found
At1NC066230	Known_Gene_Antisense_ID=923193.v1;Name=923193	Known_Gene_Antisense_ID=Carubv10009192m.g.v1.0;Name=Carubv10009192m.g	Not found	Not found	Not found	Known_Gene_Antisense_ID=Tp1g35530.1.1	Known_Gene_Antisense_ID=Thhalv10011472m.g.v1.0;Name=Thhalv10011472m.g	Not found	Not found
At1NC066320	Homolog	Not found	Not found	Not found	Not found	Not found	Not found	Not found	Not found
At1NC066380	Known_Gene_Antisense_ID=948493.v1;Name=948493	Known_Gene_Antisense_ID=Carubv10013088m.g.v1.0;Name=Carubv10013088m.g	Not found	Not found	Not found	Not found	Not found	Not found	Not found
At1NC066390	Homolog	Known_Gene_Antisense_ID=Carubv10013088m.g.v1.0;Name=Carubv10013088m.g	Not found	Not found	Not found	Not found	Not found	Not found	Not found
At1NC066400	Homolog	Not found	Homolog	Homolog	Not found	Not found	Homolog	Not found	Not found
At1NC066430	Homolog	Not found	Not found	Not found	Not found	Not found	Not found	Not found	Not found
At1NC066440	Homolog	Not found	Not found	Not found	Not found	Not found	Not found	Not found	Not found
At1NC066690	Homolog	Homolog	Homolog	Known_Gene_Antisense_ID=CDS:Bra018705.1-P;Parent=transcript:Bra018705.1;assembly_name=IVFCAASv1	Not found	Homolog	Homolog	Not found	Not found
At1NC066960	Homolog	Not found	Not found	Not found	Not found	Not found	Not found	Not found	Not found
At1NC067160	Homolog	Homolog	Not found	Not found	Not found	Not found	Not found	Not found	Not found
At1NC067170	Homolog	Not found	Not found	Not found	Not found	Not found	Not found	Not found	Not found
At1NC067620	Homolog	Not found	Not found	Not found	Not found	Not found	Not found	Not found	Not found
At1NC067720	Homolog	Known_lincRNA_TCONS.00005451.XLOC.003958	Homolog	Not found	Not found	Homolog	Homolog	Not found	Not found
At1NC067730	Homolog	Homolog	Homolog	Homolog	Homolog	Homolog	Homolog	Not found	Not found
At1NC067780	Homolog	Not found	Not found	Not found	Not found	Not found	Not found	Not found	Not found
At1NC067930	Homolog	Not found	Not found	Not found	Not found	Not found	Not found	Not found	Not found
At1NC068210	Homolog	Not found	Not found	Not found	Not found	Not found	Not found	Not found	Not found
At1NC068220	Homolog	Not found	Not found	Not found	Not found	Not found	Not found	Not found	Not found
At1NC068230	Homolog	Not found	Not found	Not found	Not found	Not found	Not found	Not found	Not found
At1NC068270	Homolog	Homolog	Homolog	Homolog	Homolog	Homolog	Homolog	Not found	Not found
At1NC068290	Homolog	Homolog	Homolog	Not found	Not found	Not found	Not found	Not found	Not found
At1NC068370	Homolog	Not found	Not found	Not found	Not found	Not found	Not found	Not found	Not found
At1NC068560	Known_Gene_Antisense_ID=483244.v1;Name=483244	Homolog	Not found	Not found	Not found	Not found	Not found	Not found	Not found
At1NC068570	Known_Gene_Antisense_ID=483244.v1;Name=483244	Not found	Not found	Not found	Not found	Not found	Not found	Not found	Not found
At1NC068630	Homolog	Not found	Not found	Not found	Not found	Not found	Not found	Not found	Not found
At1NC068790	Homolog	Not found	Not found	Not found	Not found	Not found	Not found	Not found	Not found
At1NC068880	Homolog	Not found	Not found	Not found	Not found	Not found	Not found	Not found	Not found
At1NC069000	Homolog	Not found	Not found	Not found	Not found	Homolog	Not found	Not found	Not found
At1NC069080	Known_Gene_Sense_ID=933901.v1;Name=933901	Known_Gene_Sense_ID=Carubv10024711m.g.v1.0;Name=Carubv10024711m.g	Not found	Not found	Not found	Not found	Not found	Not found	Not found
At1NC069700	Known_Gene_Antisense_ID=474150.v1;Name=474150	Known_Gene_Antisense_ID=Carubv10008237m.g.v1.0;Name=Carubv10008237m.g	Not found	Not found	Homolog	Not found	Not found	Not found	Not found
At1NC069820	Homolog	Not found	Not found	Not found	Not found	Not found	Not found	Not found	Not found
At1NC069840	Known_Gene_Antisense_ID=480677.v1;Name=480677	Not found	Not found	Not found	Not found	Not found	Not found	Not found	Not found
At1NC069850	Homolog	Not found	Not found	Not found	Not found	Not found	Not found	Not found	Not found
At1NC069880	Homolog	Not found	Not found	Not found	Not found	Not found	Not found	Not found	Not found
At1NC070300	Homolog	Not found	Not found	Known_Gene_Antisense_ID=gene:Bra018863;assembly_name=IVFCAASv1;biotype=protein_coding;description=AT1G15890	Homolog	Not found	Not found	Not found	Not found
At1NC070440	Homolog	Not found	Not found	Not found	Not found	Not found	Not found	Not found	Not found
At1NC070510	Known_Gene_Sense_ID=923530.v1;Name=923530	Known_Gene_Sense_ID=Carubv10011613m.g.v1.0;Name=Carubv10011613m.g	Homolog	Homolog	Homolog	Known_Gene_Sense_ID=Tp1g38180.1.1	Known_Gene_Sense_ID=Thhalv10012003m.g.v1.0;Name=Thhalv10012003m.g	Not found	Not found
At1NC070750	Homolog	Homolog	Not found	Homolog	Not found	Known_Gene_Sense_ID=Tp1g37700.1.1	Known_Gene_Sense_ID=Thhalv10011805m.g.v1.0;Name=Thhalv10011805m.g	Not found	Not found
At1NC070840	Homolog	Not found	Not found	Not found	Not found	Not found	Not found	Not found	Not found
At1NC071020	Homolog	Not found	Homolog	Homolog	Homolog	Homolog	Homolog	Not found	Not found
At1NC071260	Homolog	Not found	Homolog	Not found	Not found	Homolog	Homolog	Not found	Not found
At1NC071610	Homolog	Not found	Not found	Not found	Not found	Not found	Not found	Not found	Not found
At1NC071690	Homolog	Not found	Not found	Not found	Not found	Not found	Not found	Not found	Not found
At1NC071890	Homolog	Homolog	Not found	Not found	Not found	Not found	Not found	Not found	Not found
At1NC072020	Known_Gene_Antisense_ID=923668.v1;Name=923668	Not found	Not found	Not found	Not found	Not found	Not found	Not found	Not found
At1NC072090	Known_Gene_Antisense_ID=337335.v1;Name=337335	Not found	Not found	Not found	Not found	Not found	Not found	Not found	Not found
At1NC072180	Homolog	Not found	Not found	Not found	Not found	Not found	Not found	Not found	Not found
At1NC072490	Homolog	Homolog	Not found	Not found	Not found	Not found	Homolog	Not found	Not found
At1NC072500	Homolog	Not found	Not found	Not found	Not found	Not found	Not found	Not found	Not found
At1NC072730	Homolog	Not found	Not found	Not found	Not found	Not found	Not found	Not found	Not found
At1NC072870	Homolog	Not found	Not found	Not found	Not found	Homolog	Homolog	Not found	Not found
At1NC072920	Homolog	Not found	Homolog	Homolog	Not found	Known_Gene_Antisense_ID=Tp1g38710.1.1	Not found	Not found	Not found
At1NC072960	Homolog	Not found	Not found	Not found	Not found	Not found	Not found	Not found	Not found
At1NC072970	Homolog	Not found	Not found	Not found	Not found	Not found	Not found	Not found	Not found
At1NC072980	Known_Gene_Sense_ID=473850.v1;Name=473850	Not found	Not found	Not found	Not found	Not found	Not found	Not found	Not found
At1NC073100	Homolog	Not found	Not found	Not found	Not found	Not found	Not found	Not found	Not found
At1NC073270	Homolog	Not found	Not found	Not found	Not found	Not found	Not found	Not found	Not found
At1NC073350	Homolog	Not found	Not found	Not found	Not found	Not found	Not found	Not found	Not found
At1NC073360	Homolog	Not found	Not found	Not found	Not found	Not found	Not found	Not found	Not found
At1NC073950	Homolog	Not found	Not found	Not found	Not found	Not found	Homolog	Not found	Not found
At1NC074000	Homolog	Homolog	Homolog	Known_Gene_Sense_ID=gene:Bra018997;assembly_name=IVFCAASv1;biotype=protein_coding;description=AT1G52880	Homolog	Homolog	Homolog	Not found	Not found
At1NC074010	Homolog	Not found	Not found	Not found	Not found	Not found	Not found	Not found	Not found
At1NC074340	Homolog	Homolog	Homolog	Known_Gene_Sense_ID=gene:Bra019015;assembly_name=IVFCAASv1;biotype=protein_coding;description=AT1G53100	Homolog	Homolog	Homolog	Not found	Not found
At1NC074350	Homolog	Homolog	Homolog	Known_Gene_Sense_ID=gene:Bra019015;assembly_name=IVFCAASv1;biotype=protein_coding;description=AT1G53100	Not found	Homolog	Not found	Homolog	Not found
At1NC074460	Homolog	Not found	Not found	Not found	Not found	Not found	Not found	Not found	Not found
At1NC074490	Homolog	Not found	Not found	Not found	Not found	Not found	Not found	Not found	Not found
At1NC074550	Homolog	Not found	Not found	Not found	Not found	Not found	Not found	Not found	Not found
At1NC074560	Homolog	Not found	Not found	Not found	Not found	Not found	Not found	Not found	Not found
At1NC074920	Homolog	Homolog	Homolog	Not found	Not found	Not found	Not found	Not found	Not found
At1NC074970	Homolog	Not found	Not found	Not found	Not found	Not found	Not found	Not found	Not found
At1NC075040	Homolog	Not found	Homolog	Homolog	Homolog	Not found	Not found	Not found	Not found
At1NC075060	Homolog	Not found	Not found	Not found	Not found	Homolog	Not found	Not found	Not found
At1NC075290	Homolog	Homolog	Not found	Not found	Homolog	Homolog	Homolog	Not found	Not found
At1NC075490	Known_Gene_Antisense_ID=923945.v1;Name=923945	Homolog	Not found	Not found	Not found	Not found	Not found	Not found	Not found
[truncated: 3,379 more rows]

## Sheet: 1E-10
ID	Alyr	Crub	Lala	Brap	Bole	Spar	Esal	Aara	Thas
[truncated: 3,965 more rows]

[truncated: 2 more sheets: 1E-15, 1E-20]
